# Supplementary material for: Bacteria-dependent modulation of immune responses in the bovine udder
Source: Vet Res. 2026 Apr 10;57:75. doi: 10.1186/s13567-026-01754-6 (PMC13181906; doi:10.1186/s13567-026-01754-6)
Supplement: Supplementary file 2 — Additional file 2. Modules eigenvectors. Protein membership for eigenvectors in modules. [file 13567_2026_1754_MOESM2_ESM.xlsx]

## Sheet: AllData
ProteinID	H42_negative_1	H44_S..chromogenes_1	H46_Other.NASM_1	H47_negative_2	H58_C..bovis_1	H65_NA._6	H67_NA._7	H69_negative_3	H70_Other.Streptococcus_1	H77_Enterococcus_1	H80_Enterococcus_2	H82_Str..uberis_1	H87_C..bovis_2	H88_negative_4	H90_S..aureus_1	H92_S..chromogenes_2	H93_negative_5	H94_negative_6	H101_negative_7	H103_C..bovis_3	H111_negative_8	H112_NA._22	H114_Other.NASM_2	H149_negative_9	H150_S..aureus_2	H151_Str.dysgalactiae_1	H165_negative_10	H167_negative_11	H168_negative_12	H179_negative_13	H180_S..chromogenes_3	H182_S..aureus_3	H184_S..chromogenes_4	H211_Other.NASM_3	H212_S..epidermidis_1	H226_Other.Streptococcus_2	H241_negative_14	H242_negative_15	H249_S..aureus_4	H251_negative_16	H252_negative_17	H254_negative_18	H260_negative_19	H262_NA._44	H269_NA._45	H271_NA._46	H291_S..epidermidis_2	H292_negative_20	H338_negative_21
A0A0P0QLR2	20.0852	18.1961	18.8222	17.6462	20.2078	17.5243	16.7493	14.8843	15.5715	16.0854	13.855	15.766	17.9422	18.3291	0	17.3771	14.4331	0	19.2986	20.0018	15.1278	16.7832	20.0264	18.3605	16.0771	14.1948	13.5998	18.0472	14.3899	19.9862	18.3266	16.4091	13.2605	21.435	21.4347	16.8847	18.7274	18.4434	0	17.124	15.9608	19.0874	0	15.1957	18.5938	17.2219	20.2487	17.6305	19.2402
A0A140T832	15.821	0	15.0567	15.7471	0	17.4709	0	18.1186	18.3987	15.2517	16.9045	16.7961	17.636	14.7252	0	15.4554	0	0	15.0832	15.002	16.4767	18.4516	17.6706	0	16.7814	0	0	0	0	18.8793	16.6115	0	0	14.5828	0	15.4606	17.0987	19.116	0	15.7185	15.9407	16.2632	0	0	17.4477	0	17.3301	0	17.1459
A0A140T861	12.9272	16.8301	16.6967	14.6163	0	17.6891	0	18.7468	0	16.3198	17.4355	0	16.9302	18.0706	0	16.7599	0	0	15.2289	15.8146	17.3248	19.0295	16.1793	16.5675	16.9705	0	0	0	0	0	0	0	0	0	14.9834	16.9251	15.8972	0	17.8679	16.9642	17.7741	0	17.6546	16.3698	15.3662	0	13.7173	16.3749	0
A0A3Q1LK06	13.718	16.9724	15.5859	15.8652	0	17.6841	17.5732	19.4873	0	0	18.9171	0	18.7246	19.013	19.6213	18.2025	0	0	17.0965	17.9531	18.0643	15.3434	16.2903	18.2201	0	0	0	14.824	0	0	16.0896	15.7807	0	0	15.6986	18.3088	14.6121	0	19.4616	18.4711	18.5428	0	17.018	18.8115	17.1103	0	0	16.3443	0
A0A3Q1LMP0	0	14.8147	0	11.1945	0	16.5374	15.3765	17.6936	0	0	17.1446	0	17.3206	16.9363	19.0381	18.5012	0	0	13.2615	14.681	16.4509	0	13.7496	15.4137	0	0	0	0	0	0	0	0	18.8259	0	12.7036	19.4586	16.8715	0	19.2079	19.0231	17.7991	14.304	15.0099	17.1436	16.6972	0	0	16.3487	14.4961
A0A3Q1LMP2	19.9919	18.1672	18.8472	17.8142	20.2243	16.3803	0	16.5801	19.2962	19.2308	0	18.402	18.4097	19.1964	0	18.6834	0	0	19.6523	20.3534	16.7271	18.1755	18.8305	19.3388	16.7576	18.2573	19.3492	18.329	0	18.9677	17.2083	0	17.6631	20.4006	19.8501	18.0906	16.1599	20.8378	17.8446	18.1296	17.0939	18.2493	17.3544	15.6593	18.4923	18.8665	19.265	17.1207	20.135
A0A3Q1LMW6	20.0094	23.3566	23.0385	20.3719	18.7101	24.8254	22.5908	23.607	22.1826	23.6062	25.6838	23.5406	24.4657	24.7706	23.6362	23.7522	24.0529	23.6301	21.9727	23.1487	24.5751	22.5251	23.3835	24.3275	24.2652	23.8343	24.3601	23.4172	24.1198	20.1878	22.8874	22.8763	22.9422	19.3949	23.4641	25.2565	23.4969	20.2283	24.568	23.4413	22.8155	20.2238	25.3371	25.5132	21.9478	22.3315	21.5085	24.5865	20.2419
A0A3Q1LMZ8	13.9177	16.7096	17.3273	15.4324	0	17.2906	0	18.9599	15.3582	15.9933	17.4871	0	18.3996	18.5484	18.2913	18.676	0	0	16.672	17.4442	18.4432	17.6161	17.5633	18.449	0	15.5082	0	0	0	13.5514	14.581	17.3544	16.7295	0	16.818	18.1748	17.1663	0	16.6449	18.2908	18.8726	0	17.7347	18.5785	17.4963	0	0	18.0714	0
A0A3Q1LNK7	16.4834	15.2427	15.3433	17.042	14.9799	17.145	0	14.7825	16.9281	16.1579	0	0	17.8595	0	0	15.61	0	0	16.2469	14.7323	0	0	15.206	17.0419	0	0	0	0	0	17.2928	17.8233	16.5286	0	16.3245	16.2899	0	0	15.5667	17.1731	15.2183	16.9077	0	0	0	15.1512	0	16.5487	0	16.4962
A0A3Q1LPT5	12.1857	15.2834	16.7431	14.6987	15.6315	17.856	16.3687	18.875	16.7349	14.1121	17.966	0	18.2977	17.8734	17.961	17.7178	0	17.5582	14.6395	15.0652	17.7158	15.347	17.1342	18.7064	0	15.8912	0	14.6865	0	11.0083	14.4658	0	0	0	14.9076	18.9039	14.6049	0	18.7712	18.6423	19.3032	0	15.9717	17.5458	18.9434	0	0	16.6357	0
A0A3Q1LPY4	17.2768	17.3715	18.0041	16.8653	19.5733	17.5289	0	18.9947	18.7625	17.8787	18.2981	0	18.3747	17.639	0	18.9613	17.6614	0	17.9167	17.7096	16.5367	16.9642	17.1254	17.621	18.5343	17.5753	0	0	0	17.2329	0	19.7653	0	17.0877	17.7978	18.9414	18.6713	0	18.0039	18.5182	19.0667	0	18.241	19.4901	18.735	20.2771	0	18.1164	0
A0A3Q1LQ26	12.0384	15.6798	14.134	12.8392	0	15.5837	14.7985	17.9936	0	0	15.8543	0	17.0158	16.6441	16.557	17.4485	0	0	12.4032	14.8235	15.9196	0	16.505	16.558	0	0	0	0	0	0	13.9245	0	16.0548	0	15.2795	17.9902	13.8342	0	18.9547	18.8347	19.0512	0	0	17.9299	19.331	0	14.8855	16.2294	0
A0A3Q1LQY1	16.0756	18.9094	16.2898	16.9118	16.5028	16.8284	0	14.3694	0	0	0	0	16.7917	16.8594	0	13.6112	0	0	17.3113	18.341	0	0	16.2762	16.3547	0	0	16.9076	0	0	18.7974	16.3684	0	17.833	19.1961	18.3365	14.3402	18.1292	0	0	14.8533	15.6711	0	0	0	16.0802	0	15.5295	16.8705	0
A0A3Q1LTY7	19.8229	18.6381	19.0186	19.4528	20.3473	0	0	19.2247	14.2242	15.9348	14.5514	0	15.5599	15.9723	16.1352	16.6054	0	0	18.1492	17.1677	14.6007	14.0713	15.128	19.8203	0	16.1526	16.9821	16.5576	0	18.4239	15.3449	19.2064	19.8854	17.5767	14.9009	12.4029	11.8377	15.6218	16.602	18.9257	20.4045	0	16.2188	12.3222	14.7036	0	19.0565	14.2821	19.4785
A0A3Q1LW82	19.2125	16.7305	18.9692	18.9726	17.929	18.5763	0	18.4822	16.7086	16.1534	18.6376	0	19.3575	19.9534	0	19.7743	17.6165	0	19.7339	20.3565	18.0482	0	19.0088	18.5822	0	15.9824	0	16.0941	0	19.4729	18.6248	16.7403	0	18.7969	20.5046	19.7639	17.9433	17.0973	17.4297	19.3586	18.3196	0	18.0566	18.8962	19.0011	18.5589	19.7318	18.3996	17.5229
A0A3Q1LWD3	17.8454	18.2403	18.4575	13.3867	0	19.5569	16.8229	20.421	14.0912	15.1596	19.8567	0	18.7577	19.5544	18.8511	18.4257	0	17.7443	18.2227	19.0132	18.1765	0	17.1027	19.5928	0	15.8125	0	0	14.2063	11.0815	15.9462	15.5692	15.8324	0	17.8518	21.2668	18.3249	0	20.1203	20.2335	19.9081	0	19.4195	21.157	18.5441	15.4441	14.2303	18.8036	0
A0A3Q1LXG9	16.9324	0	15.5018	0	16.6593	0	0	15.8168	0	15.8002	0	18.6304	15.3206	16.0258	0	13.1133	18.6285	0	15.7788	14.9705	0	0	15.3515	18.1852	17.1852	18.0872	18.7888	17.077	0	13.34	15.8815	0	0	14.3987	0	14.1997	14.4075	0	0	14.8389	17.0414	0	15.5606	0	15.8968	19.2904	0	0	0
A0A3Q1LYW8	14.3488	15.4041	14.9169	14.4526	0	16.3886	16.4174	16.8491	0	0	16.0595	0	15.0149	16.471	17.603	16.1317	0	0	14.1097	14.7246	16.6111	15.7085	15.3725	0	0	0	0	16.2214	0	13.7824	0	0	0	0	14.3637	15.4187	16.9292	0	16.8019	15.9895	16.4742	0	15.4042	15.3355	16.1622	0	0	13.8056	0
A0A3Q1LZT9	16.1296	16.1799	15.6351	16.0556	16.1445	16.0217	17.3082	16.832	0	0	17.4152	0	17.4711	16.6178	18.3372	16.9086	0	0	16.7046	16.6156	16.8298	16.4628	16.8014	15.9616	0	0	0	15.1771	0	16.8782	17.5552	17.5382	18.0887	17.7903	16.4802	17.2575	16.814	0	18.2273	17.2297	16.9356	0	16.9838	16.9384	17.17	0	16.0488	14.4552	0
A0A3Q1M037	18.7893	16.8464	17.5243	18.8854	16.8204	16.5701	16.403	16.0348	17.0933	0	0	0	14.9946	14.5012	0	16.9448	0	0	16.5339	16.631	16.4525	0	19.5801	0	0	0	0	0	0	17.1698	15.9511	17.0011	0	14.6657	0	14.9238	17.2593	0	16.9882	16.7965	14.9394	0	0	0	16.5617	0	15.8476	0	0
A0A3Q1M057	17.6343	20.7713	20.1258	18.1135	15.0429	21.3179	20.6824	21.6358	18.409	19.494	21.6322	16.6813	21.6316	21.5902	23.2148	21.5159	18.4097	22.0848	19.2573	20.2443	21.3401	20.5764	20.7454	21.0636	19.8076	19.1075	18.5006	18.9761	18.9653	16.2602	18.5369	21.6799	19.8952	15.0182	19.8316	21.6665	20.0763	13.607	21.5195	21.5642	21.563	12.4409	21.3725	21.7154	21.5575	17.6956	17.8304	20.7921	15.0371
A0A3Q1M0F0	13.611	17.8474	16.5776	15.1493	0	17.0751	0	18.5872	0	14.9929	18.8901	0	18.2575	17.4806	0	18.1831	0	0	16.0708	17.2737	18.2468	15.5531	18.0204	17.8626	0	16.0106	14.0632	0	0	12.9702	13.8166	15.7568	0	13.1049	16.3314	19.1145	16.7028	15.1177	18.7261	18.4214	18.6348	0	16.3421	17.9899	19.0631	0	13.1297	15.3073	0
A0A3Q1M0I1	20.5069	18.6527	18.8595	17.7762	18.3687	18.7185	19.6161	11.897	0	16.3612	17.9186	0	19.6012	19.4473	18.1637	18.2048	0	0	19.6274	20.0257	17.5225	16.8994	19.6105	15.6104	0	0	0	14.1345	0	17.825	16.0047	17.8136	18.3921	21.1774	20.6607	17.03	18.9162	17.4752	13.4445	15.76	13.024	14.2161	0	15.2192	17.9972	0	20.0815	15.62	15.6498
A0A3Q1M0P6	20.5649	19.1265	18.2905	20.2264	18.8927	17.2384	19.4462	17.268	0	19.2717	17.5521	0	19.0404	19.0399	16.5888	18.7873	0	0	20.3116	20.8447	18.731	18.193	20.7298	18.5214	0	15.785	0	17.5723	18.8867	21.4401	21.8828	21.6251	21.7451	22.0772	21.5286	18.5293	20.2059	21.3868	18.9374	17.5512	17.6058	20.4318	15.7967	17.4607	17.3919	0	20.6494	18.9431	20.124
A0A3Q1M0Y7	21.3608	20.5353	19.4563	19.6633	18.47	13.7976	14.6769	18.9666	19.9628	15.9656	13.8189	0	20.2439	20.1474	15.6	21.0222	17.8326	15.6193	21.4978	21.6989	17.3737	18.9225	19.4616	18.2794	11.6244	14.9023	15.687	18.5343	16.152	20.4434	16.4626	18.3869	14.3045	18.638	17.2726	14.7692	16.5888	13.0746	15.9762	20.6925	18.7539	16.6628	13.4994	13.6821	17.4032	0	19.0535	14.9341	16.4325
A0A3Q1M1M7	17.9156	15.2954	16.9089	17.0738	17.918	17.3908	15.6637	16.2088	17.7046	16.991	0	19.4461	14.7483	15.3094	0	15.6915	16.7027	17.2441	18.6854	16.8996	17.808	17.9895	14.4885	14.7034	16.8406	16.9652	19.6848	19.3453	18.9492	16.4367	18.2452	15.2614	0	14.2519	14.0998	12.2308	16.0658	0	14.2785	18.1297	15.3008	18.8769	18.1263	13.0769	15.1034	20.8065	14.2371	0	16.5035
A0A3Q1M1U2	18.7118	19.9738	19.8987	18.1149	0	19.5121	20.4229	20.2306	18.9887	17.917	20.6672	18.2647	21.0679	20.2444	21.2603	21.1085	18.1834	21.3691	19.5194	19.8968	20.4006	19.1705	19.8811	20.961	18.5069	19.0675	0	18.632	18.3841	18.9403	18.9062	0	0	18.0992	18.581	20.5609	18.8921	18.2335	20.2532	20.494	20.858	0	19.778	20.6037	21.0255	0	18.2036	19.2832	16.1562
A0A3Q1M2C3	16.5001	12.9941	13.7705	15.3045	15.0908	14.0415	14.8273	13.2532	0	0	0	0	14.1777	13.5391	0	14.5251	0	0	16.1308	16.0861	0	0	13.3854	13.8772	0	0	0	0	0	13.8972	0	16.861	0	13.8182	14.1229	0	14.7457	0	14.5185	13.9161	14.3982	0	0	0	15.4213	0	16.56	0	0
A0A3Q1M2H2	19.4444	20.0168	21.6247	17.2953	18.336	22.1557	17.5762	21.7913	19.3835	20.5315	21.4648	19.1218	22.3635	22.4724	19.3552	21.6965	20.9696	18.4794	20.11	21.0565	21.0932	19.9519	21.606	22.0333	20.0893	20.9666	20.6383	19.9713	21.0123	20.3809	20.3228	17.7221	0	19.8794	21.122	22.6162	20.828	16.4119	21.271	21.9623	20.7718	18.3313	22.2352	22.8847	20.9429	20.5485	19.0581	22.5922	16.4718
A0A3Q1M3Q7	19.3925	18.9426	18.3147	19.0142	12.6453	14.8807	14.9425	18.4631	15.4966	16.2126	17.0894	0	16.8862	16.9343	16.6993	17.3818	0	0	17.926	17.2898	17.7832	18.1856	16.7735	17.9751	0	15.6096	15.9517	13.8465	14.9093	17.4929	16.0165	17.8496	17.8379	16.6051	15.823	17.8493	17.0193	14.6289	17.9189	17.9293	18.846	13.807	12.9944	16.2874	13.8779	0	17.2062	14.8554	16.2538
A0A3Q1M3Z5	18.5303	18.9768	19.3426	17.1064	19.5983	19.6535	19.2239	20.68	21.5821	19.9803	19.6613	21.6157	20.0139	19.9017	21.6581	20.0695	20.3696	18.778	17.3671	18.4869	18.1832	19.3722	19.3118	20.336	20.0844	20.8677	21.5339	19.222	19.6823	17.6242	17.3364	20.7006	18.9671	17.1751	18.7124	19.2179	17.5758	17.2696	19.6003	19.573	19.042	19.1906	20.1345	19.7759	18.1735	22.1945	19.7192	18.5062	17.5976
A0A3Q1M4F4	17.0675	0	0	16.2497	16.8353	15.4449	16.6503	18.0813	0	16.4148	0	0	14.2258	13.6326	0	16.0099	0	0	18.5776	17.9918	0	17.5921	0	13.4755	0	16.6906	0	0	0	19.052	0	19.0453	0	15.3119	15.6448	0	0	0	16.901	20.1036	17.8525	17.0128	0	0	17.8523	19.1083	15.564	15.1998	15.8204
A0A3Q1M6K6	19.3623	17.8323	19.5336	19.9088	16.4644	16.4459	17.654	18.437	18.5799	18.4663	16.9331	16.5717	17.7834	17.6913	19.2774	17.5167	0	0	18.3727	18.1203	16.5671	17.8726	16.8965	16.0097	0	16.8154	0	0	0	18.3968	14.8424	15.6452	0	17.6454	16.9761	16.5856	18.4217	13.9786	17.4998	17.8093	18.6242	0	15.4671	17.5773	17.8337	0	18.6013	18.1791	14.0804
A0A3Q1M6N7	15.1858	17.3611	18.404	14.6473	15.3968	19.5007	19.1729	18.8578	16.6884	16.0109	19.9066	0	19.8738	19.6371	18.1369	19.8917	0	18.2456	19.1103	19.3167	16.5813	15.4546	18.8203	19.2574	0	15.0047	15.44	16.1619	15.0924	17.8491	16.1446	17.684	0	15.7432	18.0582	19.9683	16.4495	0	17.6014	18.8658	18.9174	16.3444	18.456	20.0426	18.8818	0	13.6774	19.1844	16.6865
A0A3Q1M799	15.5942	14.6942	14.8982	14.1961	14.8302	0	16.9296	16.1999	0	0	0	0	15.6359	15.4175	15.9865	15.563	0	0	17.813	16.8336	0	15.0944	13.3343	13.5985	0	0	0	0	0	15.0914	0	15.9495	18.4166	0	13.7953	0	15.5919	0	0	17.4275	16.7144	0	0	0	15.46	0	14.6253	13.3612	0
A0A3Q1M7K8	14.8425	17.1089	16.7631	14.4642	0	16.1264	0	18.9687	0	0	17.7294	0	18.8975	18.1717	0	17.7661	0	0	16.7481	15.1038	17.1452	0	17.3257	17.4745	0	0	0	13.9072	0	14.6162	14.7001	0	0	14.2914	15.1755	18.1951	16.5552	0	18.0956	17.2838	18.6599	0	15.1505	18.1841	18.7942	0	14.688	17.6794	0
A0A3Q1M903	19.7221	22.5023	23.1941	19.2193	18.8802	23.5033	19.8057	23.6083	20.2844	22.0729	24.0751	21.2843	23.1461	23.026	21.7951	23.2614	22.3502	21.53	20.6152	22.1956	23.0663	21.9556	23.8342	23.2821	23.2966	22.4814	22.7158	23.0988	23.198	17.3881	21.9955	21.8563	21.4567	17.858	23.3484	24.8901	23.4589	18.9422	23.6045	23.235	23.239	20.476	24.082	24.3212	22.8153	21.7744	20.2901	23.427	19.3691
A0A3Q1M913	14.6226	15.1091	15.6992	0	17.3723	16.9855	17.3562	17.7539	16.7359	0	16.692	16.5326	18.3458	16.835	17.7214	17.7039	0	0	15.2324	16.4483	16.7696	15.9839	16.863	17.4664	0	0	0	0	0	15.4487	15.7788	16.0241	0	15.4881	16.199	18.4773	17.2784	0	16.5487	17.9156	17.2254	17.8589	16.2288	17.5291	17.8599	0	15.4238	16.8652	18.1879
A0A3Q1M9U0	17.3514	16.951	17.4836	17.0521	0	16.1253	17.5353	17.9459	0	0	14.7503	0	16.5291	16.6857	17.4513	17.5278	0	0	16.9549	17.3672	17.2293	16.2088	16.8253	17.3278	0	0	16.8936	15.7745	0	16.3974	15.4299	13.6091	16.3481	16.4398	16.7682	16.6925	17.382	0	17.3172	18.4554	17.9732	0	0	17.0308	17.9418	16.9063	16.7143	16.2453	0
A0A3Q1M9U9	19.0248	18.9057	18.4463	19.26	16.4367	14.1775	20.6882	16.0218	0	0	15.6114	0	16.0572	15.0042	0	17.2197	0	18.8879	19.143	18.0954	15.364	0	18.5646	16.753	0	0	0	15.9998	0	19.6938	19.1115	18.5031	19.661	19.765	18.8514	14.1587	17.7439	0	15.1693	16.6829	16.6682	18.0692	0	0	16.8076	0	20.319	17.5901	16.4415
A0A3Q1MA60	16.8531	16.8595	16.7156	16.5529	16.103	14.9621	16.5569	17.4171	16.4181	0	16.2502	0	16.0352	17.0102	17.6069	17.3846	0	0	16.4366	16.3458	17.0069	16.6353	15.8849	16.0605	0	0	0	14.7316	0	17.8505	17.3788	17.3335	18.0618	15.5793	15.2635	15.6208	17.2923	15.6947	16.6195	17.4005	16.8403	0	0	16.1774	15.1906	0	16.0841	15.193	0
A0A3Q1MA77	0	18.3892	19.705	0	0	20.3872	0	21.3531	0	0	21.8541	0	19.3054	19.6104	20.1486	19.1198	0	0	15.9541	17.885	18.5828	0	17.7201	20.1866	0	0	0	0	0	0	0	0	0	0	17.6931	20.2663	17.1968	0	21.456	19.7272	19.85	0	19.1996	20.353	20.168	0	0	18.6633	0
A0A3Q1MAN8	12.2878	18.3704	17.8427	14.8699	0	18.688	19.4918	18.4123	0	0	19.0273	0	17.0963	17.4673	19.1113	17.4861	0	0	15.155	15.8746	18.9077	17.1858	17.8035	19.0778	0	15.2977	0	15.9258	0	0	15.32	18.5253	17.121	0	16.136	17.8558	17.9549	0	18.3769	18.9146	19.1756	0	17.5909	18.4259	19.3526	0	0	17.6852	0
A0A3Q1MB98	19.5377	23.1125	22.8691	19.7095	16.8782	23.4879	21.1075	23.895	19.3103	21.106	24.5094	19.8441	24.1348	24.2534	23.2548	22.8094	21.2351	23.0238	21.2033	22.2372	23.4392	22.1131	22.5094	23.4432	22.6959	22.431	22.0864	22.059	22.2859	14.2002	21.3314	20.8942	20.349	16.1944	21.8758	24.2636	22.407	13.3406	24.6931	23.5174	24.2034	14.631	24.3558	24.456	23.3785	19.9269	20.2599	23.7477	17.1405
A0A3Q1MC55	17.9646	17.8295	17.8803	17.4647	18.6204	14.8688	18.436	14.2159	16.9697	0	0	0	14.1592	16.4362	0	17.0717	0	0	17.3222	17.8836	15.5941	16.2856	18.6128	14.2449	0	0	0	0	15.4522	17.0124	16.9177	0	0	19.4471	18.8144	0	17.9111	18.2519	17.4728	15.5508	14.9153	17.07	0	0	15.1664	0	18.7301	0	18.1112
A0A3Q1MDT7	18.9371	0	23.128	0	0	23.2409	0	20.0404	22.7435	23.0267	0	22.5746	21.424	23.2193	0	21.9419	23.3064	0	16.6561	21.0643	0	0	0	23.141	25.4998	21.8479	24.4807	23.6887	24.0149	0	19.2044	0	0	19.8043	23.5983	22.698	21.0516	0	0	21.4974	19.6072	0	23.1777	23.9038	22.8109	22.5041	0	23.971	19.5579
A0A3Q1ME58	13.4225	15.883	14.449	0	0	16.2168	16.7741	19.1821	0	15.9989	17.8193	0	18.2556	18.3334	17.984	17.9584	0	0	15.8367	15.7513	16.5235	17.1245	16.8671	16.8064	0	0	0	0	0	15.1628	0	0	0	0	13.5263	15.824	13.2401	0	16.0202	18.4153	18.6423	0	14.8843	16.9151	17.8457	0	13.0791	16.1353	0
A0A3Q1ME91	12.1601	16.0106	17.6421	13.082	0	19.1669	0	18.8144	0	12.4705	18.3856	0	18.7976	18.776	15.9987	19.5006	14.5938	0	14.8528	17.0649	18.3618	15.7384	18.0407	19.4369	0	0	14.3909	12.3982	13.9941	11.0558	13.7129	14.145	0	0	17.5587	19.7677	16.6396	13.4479	17.0003	20.0764	19.2293	0	17.4898	19.0352	20.0348	16.6223	11.0582	18.3424	0
A0A3Q1MGD3	16.1773	16.6831	14.0669	16.5558	17.1446	13.8536	0	15.2987	15.2345	0	14.9786	0	15.2258	14.4779	15.2902	15.603	0	0	17.1735	17.051	14.9337	15.3459	15.0867	13.9666	0	0	0	15.7864	0	17.5874	15.7372	17.4619	0	15.2698	17.1409	14.0623	16.137	0	16.5316	16.8851	15.9523	0	0	14.7329	16.2051	0	16.73	14.0835	16.7536
A0A3Q1MGV9	14.1116	0	16.0771	13.8471	0	15.2888	16.1158	18.5362	15.8082	16.2473	17.6745	0	16.8498	17.2024	17.6398	17.6845	0	0	13.8937	14.3297	15.9799	15.922	15.9195	16.7878	0	0	0	16.867	0	13.0963	13.9759	17.2109	0	0	14.2931	17.2077	14.6809	0	17.2631	18.2836	18.5537	0	0	17.0041	19.2186	0	0	15.7214	0
A0A3Q1MIM4	18.227	18.8459	19.8438	18.441	0	19.9995	20.6158	21.078	19.4755	19.1093	20.6961	0	19.8656	19.8796	21.1179	20.1403	19.0779	21.6549	18.546	18.5084	20.2921	20.4626	19.3551	19.8987	20.3773	18.9343	18.5502	18.7945	0	17.895	18.3934	20.055	0	17.038	18.4995	20.1478	19.3385	0	19.7448	20.2606	20.3962	0	20.8212	19.6249	19.9542	0	17.2591	19.2448	0
A0A3Q1MIU3	16.5459	16.1222	16.6478	15.2768	17.1271	16.6115	0	17.3514	16.1885	0	15.9648	0	17.4031	16.7864	0	17.071	0	0	17.5282	18.2752	0	15.4711	16.5364	16.6128	0	0	0	0	0	16.2736	0	0	0	16.6098	16.8286	17.4475	15.6755	0	16.2604	17.6996	16.5511	0	16.0562	16.6042	17.7899	0	15.1637	15.9972	0
A0A3Q1MKR2	16.6883	17.3075	16.4959	17.3404	16.2413	16.1308	16.2717	18.3052	16.5505	14.5304	16.8716	0	17.8051	17.5514	16.8766	18.4285	14.661	16.4834	17.2398	17.0135	17.7884	17.1938	17.1722	17.7139	0	16.4087	0	0	0	17.5424	16.9935	16.4745	16.9945	13.6799	15.0182	17.486	17.9946	14.4773	18.3958	18.9433	18.6948	0	14.0574	17.5385	18.2826	0	16.1544	16.159	13.2583
A0A3Q1ML00	15.7623	17.0857	15.6844	16.3703	0	16.7691	16.6251	18.6832	0	15.805	18.1654	0	18.1591	18.3756	19.2056	17.6887	0	18.248	16.6478	16.6567	17.9089	17.5057	15.8946	17.3819	0	0	0	0	0	15.5773	15.832	17.8185	16.5286	13.3365	15.991	17.4796	16.3458	0	18.7532	17.4403	18.0735	0	17.2189	17.2206	16.9762	0	14.778	17.0564	0
A0A3Q1MM24	15.8285	18.0888	17.7261	15.3192	0	17.2474	0	17.0833	16.5432	16.9613	18.1271	0	17.4671	17.9531	0	16.811	0	0	16.6472	16.1989	17.9377	0	17.2516	17.4328	16.7211	0	0	16.1836	0	16.3875	16.2199	0	0	14.8598	15.8596	17.0807	0	0	16.421	17.5502	18.4146	0	17.3811	17.8362	17.0773	0	16.9771	17.7384	0
A0A3Q1MMP8	0	0	14.6945	0	0	15.2728	16.7157	17.3059	0	0	16.9926	0	16.623	17.114	17.5782	16.7342	0	17.9003	14.145	15.1774	16.3876	14.2572	14.2696	15.828	0	0	0	0	0	0	14.049	17.0278	0	13.4017	13.739	16.4589	0	0	16.447	16.921	16.7814	0	0	15.4916	16.8837	0	0	0	0
A0A3Q1MPG8	15.9262	16.9067	18.4917	15.229	0	19.416	17.9265	19.2081	15.6758	15.9605	19.3625	0	19.8077	18.7617	19.0813	19.8782	16.4176	16.93	16.6848	17.7032	18.673	16.267	18.3907	18.5601	0	0	0	14.6446	0	16.2534	0	17.5475	0	15.6069	18.4302	19.5745	17.0503	0	17.4353	19.1316	18.6168	0	19.4383	19.4565	19.738	0	15.5765	19.2341	0
A0A3Q1MQ68	12.6704	0	15.4259	0	0	16.4887	17.3018	19.9882	15.3337	15.243	16.5272	0	18.2935	18.64	15.723	18.5719	0	0	16.143	16.3966	15.6096	18.1443	16.3083	17.5943	0	0	0	0	0	14.4567	0	0	0	14.1165	14.7353	15.9886	0	0	15.161	18.7861	18.5915	0	0	13.5364	16.9155	0	0	13.2637	0
A0A3Q1MRG1	15.027	0	15.5292	15.1748	0	16.061	0	17.1562	0	0	16.6002	0	16.1853	17.2282	0	17.7286	0	0	16.1095	15.8784	15.3906	0	15.5194	17.4317	0	0	0	0	0	15.6029	18.3398	0	0	14.569	0	16.176	16.2032	0	17.3743	17.7297	17.3289	0	15.4869	16.7209	17.2609	0	15.0405	15.199	0
A0A3Q1MUI0	18.1889	19.7916	19.4168	17.6596	20.3022	19.9755	19.7364	19.787	20.7887	19.3506	19.9693	19.1228	20.3354	20.0519	20.3937	19.6428	20.1448	20.6409	18.7179	19.3462	19.6309	19.8052	20.0904	20.0664	19.9216	20.2187	19.0772	19.839	19.8266	21.6011	21.2288	19.6554	19.9729	19.781	19.4242	20.2535	20.7925	22.0586	20.0313	20.0993	19.9311	20.1807	20.062	20.6099	19.2726	18.1275	19.9352	19.3207	21.1092
A0A3Q1MXB7	18.7309	20.7598	20.7611	18.0028	16.2313	21.2275	18.9553	21.5533	19.3483	19.6673	21.1173	17.1688	21.2321	21.2137	21.4122	20.8571	20.26	19.7445	20.1049	20.2846	20.6983	19.4671	21.1046	21.4097	20.259	21.0945	20.3538	20.111	20.7093	18.8874	18.7985	21.4027	18.8236	18.3531	20.5298	21.4653	20.1063	16.6629	20.6808	20.6567	19.9098	16.7294	21.4579	21.7493	19.8376	18.4292	18.8443	21.6367	15.4881
A0A3Q1N4K8	14.3541	0	15.275	16.3653	16.0227	16.3275	18.8356	19.2002	0	0	17.7731	0	17.5161	18.6463	17.8957	16.4286	0	0	17.1876	17.6513	16.9755	0	15.7324	18.1873	16.1926	0	0	0	0	16.6272	17.587	19.8889	0	13.7101	15.75	17.9376	15.5723	0	0	16.2341	17.3183	0	16.7627	17.8229	14.7341	0	0	15.7739	0
A0A3Q1N9V7	0	14.8526	15.3788	15.8713	0	17.8013	16.7815	17.474	0	0	16.0636	0	17.4854	18.4427	0	17.4153	0	0	16.5502	16.328	16.9477	17.5673	16.1688	17.4521	0	0	0	0	0	0	16.209	0	0	14.4726	15.2787	16.6059	16.0979	0	17.3909	16.847	18.3354	0	18.0462	17.2245	15.5392	0	0	0	0
A0A3Q1NIP5	18.1312	19.8811	19.6062	19.2468	14.1839	20.7177	20.554	21.077	16.4423	16.4422	21.1016	15.371	21.1099	20.9326	22.3124	21.3036	15.4103	21.3539	20.0095	20.5235	21.2263	20.8738	20.3901	20.9771	15.9284	16.1329	16.8437	15.2095	0	16.6832	17.8508	20.8136	18.8398	14.0426	18.3262	20.5891	19.3452	16.0666	21.8275	21.8907	21.6448	16.8642	18.2772	20.52	21.3732	17.3354	18.046	20.0293	21.5609
A0A3Q1NJC9	16.908	17.7235	14.3535	16.0603	15.9803	14.4897	18.9478	15.1523	16.2203	0	16.5316	0	16.2467	15.1169	18.9563	15.4766	0	0	15.9473	14.9338	15.0173	0	15.3479	15.7584	0	0	0	0	0	16.9885	17.4394	0	0	15.7449	15.3513	15.2868	17.0582	0	17.7428	16.386	16.7391	0	0	14.995	16.7741	0	16.8245	13.3994	0
A0A3Q1NNQ9	20.0073	0	18.5464	17.6294	0	18.2567	0	20.3032	0	0	20.4099	0	19.0825	18.171	20.8651	19.5762	0	0	16.8734	16.6465	19.187	20.007	17.2788	19.809	0	0	0	0	0	16.1508	0	21.8207	0	0	17.9599	18.9143	16.2342	0	18.5082	19.0609	20.1193	0	0	17.2342	18.4927	0	0	20.4976	0
A0A3S5ZPC1	19.6414	0	18.0298	0	18.767	19.3069	19.391	20.0528	0	0	19.4872	0	17.9308	17.5749	19.293	18.3215	0	19.9978	19.655	19.0276	16.0988	0	19.5237	19.6228	0	17.0729	0	0	16.7664	19.1638	18.3492	21.7409	0	19.681	19.0526	20.132	16.932	20.163	19.447	18.5808	20.313	15.0292	0	20.2728	19.299	19.0694	19.7321	0	19.042
A0A3S5ZPI7	19.1586	17.5519	18.534	18.0378	15.9017	16.0749	20.3422	18.046	16.7432	0	0	0	18.3686	18.8355	18.8735	19.0015	18.076	20.2182	18.3423	19.0515	18.4555	15.4021	17.9751	17.5455	0	0	0	0	0	18.6322	18.5204	22.1671	21.7538	19.3289	19.2436	17.3743	17.258	0	16.4622	19.2758	18.2643	16.3997	17.0624	17.7887	19.3115	0	18.1229	17.4635	18.2597
A0A452DHY1	15.2045	19.4362	20.0308	14.4539	14.7234	20.3932	18.5943	20.3628	16.9221	17.9319	20.5813	0	19.8523	20.0016	18.4517	19.6283	18.2886	15.7675	16.3552	17.7662	20.452	17.4291	19.5252	20.2988	18.9969	17.83	17.0547	16.8476	15.0616	12.3696	14.894	17.6558	16.4207	9.54437	18.1868	20.5516	17.6324	0	20.4465	19.7103	19.7783	0	20.4282	20.7651	20.6931	18.7346	15.2104	20.4342	0
A0A452DHZ5	13.8585	15.9054	14.048	16.9375	0	0	0	16.1406	15.7246	0	15.0998	14.2702	17.7088	14.6186	0	18.0808	14.7648	0	16.2413	17.0301	0	0	14.0597	19.7289	0	21.0109	14.6047	14.9294	0	16.2328	19.1294	0	0	14.3813	14.5644	17.3596	13.3002	0	17.8166	14.1165	16.5425	16.5364	0	15.1038	14.3601	15.9183	13.9516	12.5399	0
A0A452DI03	16.9794	16.9572	16.8703	16.2718	16.2641	15.1347	0	15.5758	15.9982	17.5304	16.2546	0	15.9166	16.7334	18.3589	16.6339	0	0	16.0333	16.6417	16.5372	17.0253	16.0387	16.8893	0	0	0	15.4679	0	16.0671	16.8853	19.0894	0	15.2407	15.7466	17.0336	17.3326	18.1829	17.4534	17.3053	17.2782	15.363	16.3015	17.4964	16.243	0	16.0691	16.3206	17.1076
A0A452DI45	18.0627	19.5218	19.6138	17.9283	17.0308	20.7369	18.7286	21.1778	16.5823	19.8614	21.6108	0	21.3783	21.2116	21.1702	21.2288	18.3949	19.7114	19.5185	20.0958	20.9232	19.7722	20.4676	20.8863	20.1957	19.8568	19.4151	19.243	18.8736	19.2929	17.9459	19.8033	19.7778	18.2271	18.9791	21.2714	19.6395	18.5757	20.6996	21.2875	21.437	18.703	20.7978	21.3392	21.5121	19.4913	19.1645	21.4234	17.4626
A0A452DI46	18.2892	17.649	19.7503	16.3558	19.1415	17.6374	14.7305	17.2675	19.9467	19.7292	15.9349	20.7598	15.7889	16.3251	15.9597	16.9799	18.1687	0	14.0458	15.0546	15.4882	16.4597	17.1425	18.4888	19.1805	19.9035	19.9704	17.1082	18.4559	15.0618	0	13.8366	0	17.3493	15.0392	17.7794	16.5874	15.5299	16.9763	16.6915	16.0464	17.3642	18.6094	16.2164	14.6189	21.4935	16.2033	16.051	16.9341
A0A452DIH7	16.5638	18.9661	18.6374	16.5632	16.4435	19.2782	0	20.2313	18.3559	18.087	18.2561	0	19.8435	19.2949	0	18.6369	17.6991	0	17.4649	18.3102	19.8811	18.1298	20.0779	20.4805	19.1355	18.2959	18.5863	17.7665	0	17.3248	16.5423	0	0	15.0177	18.7764	20.0497	17.9567	0	20.1601	19.0458	19.5381	0	20.2371	19.7127	18.6631	21.2237	15.9049	18.75	0
A0A452DIJ6	17.0841	0	9.98319	11.771	13.136	17.9267	18.5287	9.44332	0	12.656	11.1591	0	11.8835	0	13.1138	12.6573	0	16.7793	19.9304	19.2399	16.5368	20.0826	9.88581	0	15.1919	17.0018	0	16.7326	13.2672	20.6699	17.8997	10.8718	12.393	13.6045	0	9.39869	11.1035	0	11.5103	21.2411	8.91024	0	0	0	11.7731	18.6899	12.6459	10.8084	13.6984
A0A452DIW4	19.12	20.908	20.6633	19.3247	19.6348	20.3794	21.7066	20.8079	20.4788	20.0231	21.8107	20.1586	21.3741	21.3535	22.0607	20.8415	21.1117	22.6414	19.7496	20.3853	21.7603	19.1985	20.3603	20.7327	20.2776	20.1843	18.6287	19.0888	20.3422	21.1715	21.0179	0	0	21.0642	20.6347	21.5692	20.2313	21.5695	22.2429	20.5904	19.8485	21.9578	20.3993	21.4534	18.5918	19.2674	20.6132	20.8438	20.5714
A0A452DJ66	20.2101	20.5404	21.7435	19.3795	19.8023	21.6298	19.813	22.4325	21.4544	19.754	21.5632	20.3822	22.2139	22.4205	21.9032	21.5138	19.0442	21.915	20.8577	20.66	20.3425	19.6954	21.2443	22.1958	20.6781	20.8968	21.0564	20.773	20.275	19.8148	19.6658	20.183	19.0641	19.5024	21.0239	21.871	20.4441	17.857	21.1894	22.3845	21.5757	19.8298	20.2519	20.7427	21.8521	20.111	20.4351	21.7451	19.3512
A0A452DJ88	14.282	18.3637	17.8736	16.4433	0	18.7214	18.0434	19.8347	0	20.0263	19.8633	0	18.6865	18.3705	21.0558	19.1576	18.439	19.7696	16.0941	16.5969	18.8089	17.3126	18.3081	18.82	0	0	18.8072	17.3415	0	13.6508	15.6272	21.9806	0	0	17.7089	18.8547	16.5695	0	19.7444	19.036	19.3502	0	18.3576	18.6726	20.3901	20.2693	0	18.5958	0
A0A452DJG2	19.0032	19.4002	18.7842	18.8114	19.4446	17.4032	20.2829	15.2403	0	16.0143	15.4968	17.7216	18.2546	19.0423	17.6319	18.4503	16.4951	0	19.3115	19.886	15.0685	0	18.7777	17.3746	0	0	19.0777	16.9954	0	18.7381	19.6591	18.0367	0	20.5499	20.5591	16.3349	19.7317	17.7249	14.5563	17.0507	14.9269	0	0	15.5852	17.5846	0	19.6798	18.0094	17.7649
A0A452DJJ0	0	18.7103	17.3948	14.8492	0	18.8551	17.3649	18.8778	0	17.3105	19.3599	0	18.5035	18.7119	20.9344	19.0208	18.4488	18.2683	15.685	17.7213	19.1473	17.6921	18.1316	18.614	17.8307	17.1664	0	0	16.7148	0	0	17.5403	0	0	18.0773	18.6383	16.2935	0	19.5979	18.9861	17.6365	0	18.1238	19.1538	16.9268	0	0	18.5172	0
A0A4D6WP97	17.4504	20.0204	21.0898	0	19.0549	19.9246	0	20.7815	18.6608	24.3538	19.3193	22.8737	19.5927	19.8141	0	13.0025	20.9419	0	16.7856	17.5857	16.9316	19.077	20.583	19.8678	23.0682	23.0709	0	22.3832	22.0639	0	0	0	0	15.23	16.5832	22.5699	21.3775	0	0	0	17.2124	0	24.6773	22.2311	16.8637	19.2137	15.6817	23.2468	18.9857
A0A4W2BKQ2	16.2815	0	18.7214	17.179	0	0	0	17.2287	0	17.1412	17.4005	0	17.2742	17.8376	0	17.8198	0	0	16.6345	0	16.8778	17.6364	16.9167	15.643	0	0	0	0	0	19.4913	17.2735	0	0	17.3187	18.557	15.599	17.2285	19.473	16.3996	17.7927	15.8333	0	14.9898	0	18.1074	0	0	0	0
A0A4W2BND7	0	15.738	13.8057	11.7072	0	17.0609	15.859	20.0434	0	0	19.3111	0	19.0771	18.5936	19.3079	19.1442	0	18.1867	16.0537	16.2059	17.0048	16.0647	15.71	20.1222	0	0	0	0	0	14.5014	0	16.5806	0	0	14.92	19.8291	14.5294	0	19.5342	20.3372	19.4672	0	16.1944	19.2805	19.245	0	13.353	16.8743	18.629
A0A4W2BPI9	14.1184	18.9319	18.2571	15.8823	0	19.3869	21.1076	21.2306	16.7776	17.7481	20.4974	0	20.101	20.2898	20.263	20.0588	17.5113	19.527	16.6623	17.5136	19.7676	18.9672	19.3548	20.023	17.9934	19.2891	17.9562	16.6602	17.8457	13.3938	16.1519	18.4816	18.7698	13.201	17.885	18.662	14.4153	0	20.3888	20.2617	20.2773	0	15.6229	18.7125	15.6776	0	16.7366	18.1017	0
A0A4W2BPM2	21.9004	21.3073	21.9284	21.3306	22.8112	20.3649	19.6554	22.035	21.2081	20.6335	21.3676	0	21.6602	21.3929	21.452	22.5709	21.3836	20.3952	21.6131	21.7221	21.5011	21.5657	22.0625	22.0422	20.8657	22.2934	22.4076	20.0937	22.442	23.5176	22.9319	22.6596	22.8749	22.1293	21.7688	21.9922	23.0373	23.7862	20.2018	21.846	22.0424	20.3498	19.8988	21.3249	21.591	22.3221	21.9035	20.9135	22.9165
A0A4W2BR87	20.7122	20.9428	20.6036	19.5932	20.8601	20.5376	18.9473	20.6567	20.2086	20.2367	21.525	20.2831	20.2979	21.4212	19.1645	20.1699	20.853	18.7302	21.063	21.0904	20.7913	19.9087	21.2116	20.7637	20.1805	19.8534	20.058	20.393	20.7252	21.1765	20.5626	19.2084	20.0852	22.0532	21.8575	21.2616	20.2616	21.9008	20.4683	20.7133	20.534	20.1496	21.0792	21.5085	19.9747	21.0414	21.8234	20.8494	20.1458
A0A4W2BRU4	15.1008	19.8749	19.3847	17.7014	0	20.1055	21.0975	21.2504	16.3495	18.9686	21.5175	0	21.0071	21.3463	23.4221	20.774	18.6208	22.8038	18.7724	19.856	20.5492	18.9618	19.2724	19.828	18.0471	17.8151	15.5317	15.7363	19.1909	15.7104	19.5406	19.7324	21.1567	0	18.4998	20.5592	18.1648	0	21.3705	21.2116	20.6766	0	20.2639	20.2947	20.8992	14.9422	16.1539	20.4992	0
A0A4W2BSF8	17.2398	16.2592	15.1952	16.0555	17.3643	14.3379	18.042	15.0362	0	0	15.7749	0	16.5569	16.5624	15.1746	15.9772	0	0	18.502	18.7135	0	15.3159	15.7356	13.8514	0	0	0	0	0	15.298	14.705	0	0	16.6434	16.6314	14.0929	16.6053	0	14.4833	15.2298	15.1225	0	0	14.449	16.1956	0	17.6908	15.1882	15.0273
A0A4W2BT32	17.7532	0	15.9536	15.2594	0	15.5445	0	16.205	0	0	15.8726	0	17.054	15.9227	17.6189	16.1549	0	0	17.9823	17.7293	0	14.1548	17.2876	15.4999	0	0	0	0	0	17.7418	15.762	15.6338	0	17.7002	16.7455	15.5528	17.1224	0	16.289	16.8001	16.873	0	0	14.5549	16.6965	0	17.1953	15.1169	0
A0A4W2BTN1	16.1452	15.181	19.4741	19.2623	23.9826	18.7655	0	16.2584	0	15.7816	18.1039	0	15.7919	0	0	18.3674	0	0	21.9597	22.3643	16.6886	0	19.5675	20.9564	0	0	19.3927	0	17.7881	20.6275	20.8889	21.2831	21.2913	19.6216	19.0838	19.6231	19.1122	0	18.1588	16.4612	17.0653	0	0	18.3005	20.463	0	21.6025	19.9527	21.0928
A0A4W2BU20	14.0952	0	15.4359	0	15.9776	17.8974	0	16.603	16.2024	16.1255	0	17.8296	17.7479	17.6081	0	18.159	18.0646	0	14.2997	16.3599	0	0	15.5425	18.4991	0	19.1025	18.201	17.7281	0	17.007	15.3582	0	0	15.7092	16.0045	17.8289	0	0	0	17.5053	17.6814	0	17.5565	16.9831	15.6267	0	15.136	15.2934	0
A0A4W2BU36	16.7996	15.6603	18.2144	17.4626	15.535	17.4902	16.955	21.3859	18.8995	19.8834	17.0225	17.0875	18.9724	20.383	16.4044	18.4745	18.8908	14.8484	20.2202	20.1685	16.399	21.8694	17.6886	19.0082	16.271	15.6047	15.674	14.4608	0	16.7231	11.9199	19.9467	19.6196	15.2623	15.2544	14.6535	15.9753	13.908	14.4201	20.2338	20.1412	15.546	12.8181	15.5033	18.0521	18.0842	18.8201	17.0781	16.1542
A0A4W2BUC7	15.897	14.9557	14.7152	16.0832	16.1111	0	16.7517	17.1445	16.3668	0	15.888	0	16.4691	14.972	17.1649	16.719	0	0	15.7544	15.1548	15.4937	15.8208	15.112	15.3463	16.938	0	0	17.3691	0	16.124	15.0453	17.9707	17.5303	15.0309	13.8732	15.5667	15.8856	0	15.1623	17.4291	16.4791	0	0	14.9076	15.3301	0	16.2662	13.8536	0
A0A4W2BV02	16.8772	16.6173	17.3497	15.2801	15.5901	16.0098	16.7704	18.4596	18.2725	16.2279	16.9869	18.7014	17.719	17.8399	17.7463	18.4785	0	18.3868	16.1111	16.9441	16.882	15.6863	16.3689	17.1807	16.1105	16.0899	0	15.5141	0	18.2596	15.9931	16.9027	0	13.2609	15.0765	17.982	17.9124	0	17.3987	19.123	18.145	0	17.092	16.7671	18.8903	17.6539	16.1547	15.5251	0
A0A4W2BV51	19.7654	17.6707	18.2599	15.9074	17.845	14.6659	0	14.7755	14.2019	15.607	16.2779	14.5697	17.8828	17.6745	0	16.7446	0	0	18.2871	18.3521	15.0501	15.8852	19.1555	15.2761	0	13.8224	0	13.7879	0	18.5885	16.5915	0	0	20.5718	20.6534	16.4293	18.4591	0	15.9883	16.393	14.2079	14.3648	0	10.8385	17.1755	0	18.8762	17.0975	16.5827
A0A4W2BW23	17.2552	17.8407	17.7606	18.7736	16.4068	17.2544	19.5852	18.8963	19.4691	17.5921	20.8666	20.4686	19.3754	19.6777	19.6144	17.4315	0	21.0848	15.7665	15.5112	20.3183	18.3511	18.8238	22.8142	20.891	23.1964	23.0911	21.0716	19.9376	18.0296	19.1507	0	19.0225	17.9592	15.447	19.6126	15.7323	0	19.3365	18.1062	19.0731	0	19.1495	20.3596	21.5075	20.7701	17.7861	18.6504	15.4699
A0A4W2BWN2	16.1776	21.4317	18.1581	17.1746	20.1783	18.7037	19.9116	18.4232	0	18.7097	19.9686	19.9642	0	18.4588	0	17.2859	0	20.0564	17.2179	18.2123	20.2404	20.6521	19.9826	20.8505	0	22.7461	21.8585	20.1976	19.7203	18.9143	0	23.7665	22.4911	16.0641	0	17.7204	17.1907	19.3195	0	16.3071	19.6927	0	0	19.858	18.5889	0	20.0449	18.4726	20.5262
A0A4W2BWY6	19.2912	17.4488	18.8651	18.5619	17.4104	16.7374	17.4723	18.3677	19.1299	19.0026	15.7126	19.2938	17.5228	17.585	16.0591	18.221	16.1058	0	18.0142	17.9485	17.1126	17.4597	17.9892	18.5094	17.2761	18.8043	15.997	14.7502	16.2653	18.5649	17.8142	17.3101	0	19.0027	17.8009	17.2111	17.3949	16.3379	17.3503	18.3369	19.1149	14.546	16.9513	16.5094	17.2782	17.8957	18.0433	16.2912	16.5467
A0A4W2BX98	16.6345	16.0857	16.5369	15.4599	15.0289	15.1474	0	17.3168	0	15.6682	16.7909	0	17.6211	16.3377	17.3999	18.0281	0	0	16.9852	16.8093	16.9015	16.542	16.8304	18.0532	15.1318	0	0	13.8572	0	19.4374	18.2352	17.0373	19.3194	17.282	16.3468	16.633	17.6507	16.1345	18.0293	18.3837	17.5515	0	16.3774	15.7052	18.2206	0	16.4014	16.059	15.6189
A0A4W2BY01	17.0503	19.1006	18.6901	16.5251	13.875	19.2826	18.1932	19.4646	15.8815	16.7265	20.197	13.1202	20.0231	19.8619	18.7676	19.7723	16.6189	19.2909	18.3568	18.9049	19.8176	18.263	19.0432	19.6075	18.3699	17.0662	16.4826	17.2828	16.2281	16.7692	17.2291	18.3126	17.8927	15.5912	18.0227	20.3038	18.596	13.8144	20.5178	18.8531	19.085	15.0708	19.535	20.2766	17.5009	0	16.3265	18.6923	16.3311
A0A4W2BYA1	16.261	16.2621	16.0732	15.6812	16.2577	16.8394	18.6792	17.2815	0	0	17.4746	0	17.9439	18.0064	18.6849	17.3587	0	17.3761	17.3215	16.568	16.5462	15.7225	17.4334	16.4441	0	0	0	0	0	15.9446	16.2279	19.2402	18.3332	14.6978	16.7719	17.2251	16.8436	0	18.5656	17.6447	18.1956	0	15.9979	17.8841	17.8264	0	16.4156	16.9448	0
A0A4W2BYF6	21.0163	17.9088	19.4685	18.5946	19.9042	18.7813	19.063	14.7905	18.1106	18.2087	0	18.8769	18.489	17.7644	12.8582	17.6483	16.2676	0	20.2788	20.3993	13.8902	16.3572	19.5509	15.8815	13.9463	0	0	16.1392	0	19.5251	18.74	18.6635	19.3422	20.5801	20.709	15.5446	18.7499	18.2765	10.4666	15.8911	14.1214	18.9023	0	14.4786	17.9588	0	20.3711	17.4727	19.1818
A0A4W2BZA6	15.7729	16.0243	15.6467	16.3668	0	16.4377	17.4529	16.9573	15.4582	15.5231	16.3648	0	16.8395	16.9205	17.7079	16.0528	0	17.3368	16.4177	17.0551	17.4724	16.7112	16.0283	16.7375	0	0	0	0	0	15.4836	14.7804	14.8595	0	16.5478	15.1053	16.8666	16.0737	16.3935	16.027	15.9986	17.7209	18.2958	15.7748	16.8941	15.8216	0	16.5027	16.5548	15.7984
A0A4W2BZI1	11.9509	18.3989	17.2043	15.4198	0	17.9227	18.8506	19.067	14.243	0	19.402	0	18.4094	18.2824	20.3764	17.9373	0	20.4875	14.9721	16.5621	19.0299	17.7877	17.4805	18.3127	0	0	16.4904	0	0	0	15.6849	17.4866	16.1146	13.7129	15.4436	18.2272	16.9304	0	19.6355	18.3054	19.2874	0	17.2596	18.5673	19.2652	0	0	16.835	0
A0A4W2C1A3	19.8371	17.5166	19.4516	16.8009	21.1134	18.3795	0	12.466	14.6087	16.0975	16.5148	17.8235	18.1684	17.5732	16.3325	16.9249	15.333	0	20.1482	19.8527	0	14.3251	19.9134	0	0	0	0	0	0	18.3188	17.6927	0	0	20.9123	20.9488	14.3787	16.7246	0	0	14.389	11.2519	15.6803	0	0	15.9372	0	20.0652	15.6301	19.4834
A0A4W2C1G0	17.2456	18.1244	18.1101	17.1869	18.6929	18.4273	0	18.5316	18.0239	17.6809	17.9197	0	17.4312	18.0837	0	18.4385	17.039	0	18.0161	18.5014	17.2903	18.8045	17.6437	17.5689	0	18.8582	0	16.8927	18.8583	16.0071	0	0	0	15.7451	17.9451	17.4731	17.6191	0	17.3918	18.4827	17.863	0	0	17.757	17.4567	0	18.4117	17.1653	0
A0A4W2C1L8	17.6991	16.2185	16.4385	16.7234	0	0	0	14.5008	0	0	0	0	15.8187	16.2737	0	15.9091	0	0	17.8291	17.8439	0	0	17.2114	0	0	0	0	0	0	17.031	15.4818	0	0	17.1936	17.4261	15.6624	17.2561	16.526	16.3551	15.1465	14.6068	0	0	0	15.9977	0	16.1765	0	0
A0A4W2C254	15.583	17.9409	17.3631	15.6253	16.2717	17.818	18.8265	18.9241	17.0127	17.1723	19.163	15.8279	18.1758	18.8416	19.431	17.5158	17.336	20.1779	17.2446	17.051	17.7928	16.784	17.5199	17.442	17.0672	16.5562	0	16.4297	16.8299	15.3473	13.6099	0	16.653	14.8955	16.0198	18.5222	17.4558	0	18.3446	17.1161	17.3193	0	18.443	18.0618	15.3641	0	14.8146	17.1272	0
A0A4W2C2T9	18.0779	17.3016	18.8914	15.3063	19.0949	17.9869	17.2969	18.2588	19.5864	18.5724	17.4608	18.159	18.6607	17.8591	20.3472	18.9841	0	0	18.7323	18.4266	16.7383	19.619	18.3089	18.7626	18.0346	18.7961	17.8636	19.0118	19.3094	18.9799	17.5076	16.1196	0	17.9423	17.2422	19.1399	19.2397	19.8301	16.0865	18.0141	17.4928	20.0862	18.8115	18.7814	17.7619	0	18.5107	18.8137	19.6275
A0A4W2C326	13.2278	16.2524	16.7859	12.4817	0	18.2422	15.1276	18.8156	0	14.4467	18.6222	0	18.9925	18.6163	14.778	18.6484	0	17.9058	15.0206	16.396	17.7977	0	17.5337	17.6938	0	0	0	14.9846	0	15.0064	13.9662	17.1679	0	0	16.9884	19.8389	17.7297	15.1907	18.3307	19.3193	19.1982	0	17.1	18.3582	18.8685	18.446	15.8194	17.7351	0
A0A4W2C3Q3	16.0875	17.9597	17.8714	15.8689	0	17.9827	17.4045	18.4266	0	16.4804	18.7396	0	18.8539	18.6142	19.4078	18.6027	0	0	16.5166	17.4253	17.9028	16.3993	17.8255	18.9825	0	0	0	0	0	16.5007	17.4843	0	0	14.7843	16.8508	18.8094	18.1591	0	19.6296	18.51	19.2022	0	18.646	18.9849	18.0524	0	0	18.084	0
A0A4W2C454	0	17.308	17.0939	14.3407	0	17.6247	18.3594	17.6675	0	0	19.261	0	17.9322	17.6722	0	17.8181	0	19.2034	15.8672	16.9652	18.7041	19.2712	17.6728	18.0409	0	0	0	0	0	0	0	21.7384	0	0	16.2531	18.5692	18.5095	0	19.3421	17.4733	17.1401	0	18.0423	19.8903	17.5225	0	0	18.7312	0
A0A4W2C4M9	14.2052	0	15.0663	13.6128	0	17.0774	0	18.2238	0	14.3462	17.4939	0	17.9601	17.465	17.3031	17.2236	0	0	16.0885	16.3501	16.8787	0	15.9481	17.0345	0	0	0	0	0	15.5437	0	0	0	15.2849	15.2051	18.449	13.3138	0	17.4727	16.6444	16.2704	0	16.0281	16.8541	12.6544	0	0	16.7222	0
A0A4W2C4Q9	15.8371	0	15.8096	14.4859	0	14.3768	0	19.3779	14.3502	18.6512	0	16.3879	18.5314	17.9627	0	18.0145	0	0	17.1808	15.9762	15.0066	17.5579	0	17.6945	0	0	0	0	0	13.0213	13.8118	19.927	0	15.2362	15.1296	0	13.2182	0	14.9106	19.1172	17.2263	0	16.5685	15.8551	16.0168	0	17.6147	14.9357	15.4273
A0A4W2C5Y1	14.537	14.0702	14.1493	16.3782	0	0	0	16.2326	0	0	0	0	13.8633	15.1733	15.5588	15.8438	0	0	15.7374	15.4599	14.2247	14.7924	14.1009	15.0902	0	0	0	0	0	15.5898	15.2066	16.4688	0	0	14.3852	12.6671	13.8042	0	16.271	16.0456	16.3313	0	0	0	14.6049	0	13.5365	0	0
A0A4W2C7E3	11.4295	17.5619	16.5361	13.6592	0	17.0419	16.0817	18.8079	0	0	18.6451	0	18.6628	18.6967	20.1274	17.9655	0	16.0983	16.0067	18.1101	18.1627	13.4432	16.4784	17.7192	0	0	0	0	15.2526	12.7758	15.91	18.6393	16.9126	0	15.6052	17.9732	15.3043	0	18.4456	17.7159	18.7146	0	17.302	18.1142	17.0859	0	0	18.1585	0
A0A4W2C8J0	14.1798	17.0534	16.8176	0	0	18.2247	14.8509	18.1312	0	0	18.8247	0	18.1702	17.0395	17.3301	18.7119	0	0	14.9986	16.8092	18.462	15.9991	16.6301	17.5915	14.8951	0	0	0	0	14.1926	15.1843	18.9127	0	14.6217	13.6171	18.1899	17.1594	15.393	17.3062	19.0056	19.0708	0	16.6563	18.0761	19.2344	0	0	17.9818	0
A0A4W2C8R9	20.1436	20.7304	20.6571	20.459	19.1171	21.6672	0	20.7929	0	18.8623	21.6172	20.403	21.0922	20.5028	0	20.1112	0	0	19.2336	19.9091	21.2846	20.032	21.6068	20.2336	0	21.1201	21.2278	21.3687	0	21.0528	20.9378	0	0	21.9882	21.1211	20.8131	20.3147	20.7815	20.8779	20.2197	20.1013	23.0949	21.0321	21.1414	22.3764	21.1582	21.7777	20.9979	20.8437
A0A4W2C8Y2	18.4897	18.1953	19.0316	18.3816	18.5321	19.2576	18.667	19.9966	20.1639	19.0402	19.5094	17.9726	20.172	20.3685	19.1049	19.4758	18.7952	19.8548	18.402	18.271	18.9341	18.4425	19.8544	20.5439	19.0445	19.3892	17.568	18.8462	17.6135	19.2717	18.0968	18.3778	17.544	18.7504	18.7318	19.2779	19.5918	18.8296	17.4505	20.2819	19.9559	16.5467	17.4501	19.3065	20.2736	18.5579	18.9955	19.514	18.178
A0A4W2C999	17.4258	16.9504	18.103	15.9261	18.1203	15.7519	0	18.2127	19.1456	18.14	16.7301	16.8122	17.6916	17.3186	0	17.0584	0	0	17.0528	16.9122	16.6188	18.6858	16.5774	18.4139	18.6456	18.2635	19.2122	17.9382	19.0477	18.4816	18.5801	0	0	17.9129	16.9914	14.6054	17.125	20.8996	17.5853	17.1869	14.0199	17.4031	0	19.3195	16.3216	0	17.2788	15.817	17.4853
A0A4W2C9R8	19.0221	18.7908	18.1505	18.6116	16.9659	15.4521	16.94	15.6521	15.6793	16.1966	15.6974	0	16.5168	16.6902	17.442	16.9501	0	0	17.7209	17.3812	17.239	17.3433	17.2822	15.6456	17.0527	0	0	14.3908	0	18.7346	18.5112	16.9256	0	18.6128	17.5588	14.8265	18.3425	18.6331	16.7759	16.4319	16.4837	14.9191	0	16.1347	17.1068	0	18.2693	15.9164	15.261
A0A4W2CAG6	17.7329	19.9535	19.5835	17.7536	16.079	20.617	21.1129	21.2586	19.192	18.986	21.5613	15.9201	20.8592	21.3053	20.2503	20.0142	19.7303	22.5926	19.5899	19.6317	20.9977	20.6643	19.8928	20.2291	20.1343	19.2863	18.7548	19.1116	19.5376	17.7338	18.7474	19.0831	19.7994	16.7123	18.9591	20.7105	19.839	0	20.6055	20.3558	20.5565	16.7926	21.0949	20.971	19.9263	18.6464	17.9792	20.5055	17.075
A0A4W2CBE0	17.0682	12.1427	14.3303	16.0849	0	0	16.2832	12.578	0	0	13.7277	0	12.9304	15.5582	15.4237	12.1085	0	0	15.4354	14.5809	0	0	16.0665	13.0758	0	0	0	15.1904	0	18.0399	16.2642	16.9312	19.101	20.0848	17.824	14.9867	15.9599	0	15.0941	12.5422	15.3969	18.4051	0	0	12.6081	0	19.6224	13.9231	0
A0A4W2CC63	0	17.6505	14.7203	14.3651	0	16.5355	17.9386	17.3327	0	0	18.1073	0	16.5341	16.3161	18.7443	16.5934	0	19.6069	14.2742	14.6497	16.5857	15.707	15.4918	16.917	0	0	0	0	0	0	15.2723	17.0603	0	0	14.3428	16.4362	15.5548	0	18.429	16.8895	17.3302	0	0	17.1558	17.4073	0	0	14.8995	0
A0A4W2CIB1	17.8734	16.9308	16.6781	17.4258	16.6934	16.525	19.3945	17.6284	15.6009	0	14.3038	0	18.3665	17.4484	16.8268	17.9139	0	16.6161	18.1205	18.571	15.6897	13.8953	16.4583	17.2823	0	0	0	0	0	15.8465	15.4439	17.6007	0	16.9937	17.58	16.6766	17.9473	16.8045	17.8568	17.5249	17.5948	0	15.789	15.905	17.3699	0	18.7524	15.0282	0
A0A4W2CIB6	19.5132	22.314	21.5378	20.7232	18.9343	23.7315	22.95	22.8164	22.391	22.94	23.8812	22.2844	23.1487	23.7175	24.0672	22.7693	22.4676	22.9932	21.1284	21.9938	23.0195	23.4665	22.4627	23.2269	23.6329	23.3108	22.3866	21.7401	23.1989	18.1437	22.3947	23.5349	23.1986	18.0841	22.3987	23.0886	22.9856	20.1084	23.0133	23.436	22.7275	18.6226	23.1153	23.2853	21.8477	19.8625	21.6443	23.1932	19.646
A0A4W2CIZ2	21.9918	21.1837	23.0414	20.3704	24.5335	22.4239	22.7788	20.009	24.4183	22.794	19.5596	24.8152	19.5566	19.9547	19.5441	20.5922	23.0743	21.2255	21.0566	21.8377	21.0298	21.294	23.3212	24.1066	24.6798	25.5061	25.3001	24.798	24.4523	22.8234	22.5061	23.2041	23.0513	22.3972	22.5674	23.0481	21.3904	22.8405	18.402	20.8592	19.8141	24.6907	21.831	22.5233	22.1729	22.9898	23.216	22.7543	24.4454
A0A4W2CJB3	20.5509	19.0385	20.4119	19.4172	21.3831	19.0612	15.828	18.505	22.5222	20.6046	20.0464	22.8445	17.7677	18.3411	16.9613	18.9262	21.6414	0	20.1577	19.4047	19.6067	18.2092	19.8174	21.7297	20.8705	22.1233	22.2325	20.7361	20.6926	17.9272	15.8165	0	16.4835	19.7281	18.8634	19.2032	20.8378	20.1966	16.0242	18.4145	19.5667	20.6352	20.3156	19.4938	21.9542	22.5061	19.1265	19.4754	20.3114
A0A4W2CJG8	13.6313	14.9244	16.3642	0	0	17.0183	16.6852	17.8523	0	0	18.1712	17.0434	17.8614	17.1837	17.5683	18.2947	0	0	14.303	15.5739	16.3311	14.7019	16.8988	17.0186	0	0	0	0	0	13.0421	14.5868	0	16.3707	0	15.8319	18.5558	17.2659	0	18.5503	17.9136	18.7285	0	16.253	17.875	16.7625	0	0	16.9692	15.6123
A0A4W2CJT3	16.507	18.5397	17.1975	17.1319	12.0346	17.3873	19.1797	19.0176	15.923	13.8344	18.9082	0	18.443	18.3438	20.6801	18.9113	15.6375	19.7775	16.2196	17.8307	18.7324	18.4259	17.0257	18.3314	14.8228	0	15.7865	0	0	14.2479	15.303	18.8293	17.3163	0	15.3358	18.5174	17.118	0	19.4893	18.9662	19.0594	0	16.7844	18.8159	16.9805	15.6066	16.0247	17.6488	16.3078
A0A4W2CKK1	17.1751	18.4172	16.3043	16.9003	16.9693	16.9272	15.7143	17.0391	16.3112	0	18.3634	0	18.4881	17.7452	17.331	16.682	15.8822	17.1686	16.3597	16.6028	18.2078	0	17.3881	17.3389	0	0	0	0	0	18.6177	17.5035	17.7254	0	16.4772	17.5977	17.2289	17.4909	18.7326	18.8692	17.7534	17.7571	0	16.1984	18.8424	17.6493	0	17.3904	17.2475	16.5562
A0A4W2CM27	15.1554	17.215	15.4725	15.3522	0	15.9156	18.7219	16.4384	0	0	14.7813	0	16.6104	16.3231	18.0044	15.9166	0	19.2937	14.5247	14.6326	17.3981	17.1991	16.3661	16.0916	0	0	0	0	0	15.7289	0	17.0616	0	17.8709	17.37	16.1582	16.4683	0	16.4431	15.6063	16.1245	19.6203	16.6163	15.9154	16.5833	0	17.9896	16.9658	16.4132
A0A4W2CMC4	13.7147	16.9612	0	13.6248	0	18.7479	0	17.4881	18.1575	20.6362	18.1497	0	18.2846	0	0	18.0697	0	0	14.0301	16.0072	0	17.959	17.1556	18.6621	19.1154	19.4306	17.9859	18.5597	19.3058	0	0	0	0	0	0	18.5255	18.1487	0	0	18.0047	17.4633	16.8113	18.6136	0	16.5575	0	17.0957	19.8932	0
A0A4W2CMQ0	18.3369	17.9384	16.2245	19.2603	0	0	16.4498	15.279	0	15.9993	15.7987	0	15.8251	15.9679	18.4103	16.3065	0	0	17.287	16.9499	16.7278	18.3763	15.9394	0	0	0	0	0	0	19.8585	20.0841	21.7592	22.103	17.8723	16.7359	14.8266	18.2935	0	17.7618	17.6244	16.6428	17.7617	15.517	15.3515	15.1143	0	18.8184	16.3358	0
A0A4W2CPU3	22.3355	21.941	0	0	21.8186	22.6594	23.1317	0	0	21.3875	19.3522	22.8378	23.301	24.0302	16.6887	21.5884	22.5401	19.3051	23.0972	24.2574	19.6878	21.17	15.7847	14.848	0	0	22.899	22.2185	21.1025	22.3375	22.5729	0	21.1448	0	0	20.9602	21.8848	22.4949	0	0	0	0	16.2608	19.2978	24.0337	21.613	21.6576	20.5342	23.9655
A0A4W2CPZ4	16.3064	0	17.7517	16.7622	0	16.975	16.6509	19.3089	14.9916	16.369	17.2329	0	19.2345	19.269	0	18.692	0	0	17.9803	18.4141	16.6266	17.3535	17.4968	19.7532	16.8634	20.4861	18.7321	0	16.5752	16.8106	17.9238	0	0	17.5861	17.2465	19.3647	17.8345	0	19.2377	20.1972	18.7198	0	17.5134	19.1852	17.4044	0	0	16.3444	0
A0A4W2CPZ8	18.1001	19.4251	18.4331	18.5758	17.6921	19.4502	21.0995	20.3025	17.5172	14.9159	21.0204	16.885	20.694	20.7228	22.3087	20.23	0	20.8618	19.33	19.4657	19.3354	18.0868	19.4033	19.2975	18.502	17.4109	16.2097	19.1508	17.6981	19.4727	19.6084	21.8507	21.144	18.1407	19.1669	20.118	19.3232	19.1684	21.3258	19.2426	20.4447	19.3015	19.1904	19.6442	20.0645	0	19.0193	18.9285	18.4973
A0A4W2CRK3	15.8939	0	12.3607	15.3555	14.6155	0	18.9527	0	0	0	0	0	0	15.793	0	15.2358	0	0	16.8476	16.6533	0	15.5812	15.3418	14.7425	0	0	0	0	0	18.5189	16.2135	0	20.6329	17.7982	17.3116	15.1672	17.3017	16.7515	0	16.1308	15.341	0	0	0	14.6087	0	17.8451	14.8604	0
A0A4W2CRS0	22.1285	22.463	22.3334	22.0531	24.691	21.1392	21.7077	20.6171	24.921	21.8256	19.3478	23.6197	20.7233	20.127	19.9413	21.2586	21.8615	22.006	21.0989	21.1819	21.7262	21.9503	21.8838	20.9164	21.2341	21.8218	21.2805	21.9518	20.9426	23.7307	22.6573	23.3939	22.6691	22.6147	21.7878	20.6511	23.3087	25.0527	19.4512	22.5134	19.5531	24.7696	20.4491	19.257	19.9695	21.6258	23.3341	21.4861	23.6933
A0A4W2CS39	19.4097	17.5054	17.4487	18.7643	15.8432	17.6742	19.294	20.2251	0	0	17.5496	0	18.8693	18.9024	18.5397	19.212	19.9253	0	22.6675	23.4576	19.1139	0	18.1349	17.4809	0	0	0	0	0	21.293	18.5715	19.911	0	19.8468	18.5429	17.37	18.1496	0	19.9588	20.0192	20.4098	0	0	16.6762	20.3946	0	19.9056	17.6586	19.3754
A0A4W2CSD8	19.8438	20.9055	20.0752	20.1779	20.2687	20.511	21.9859	21.4588	19.9224	19.7254	22.3447	19.8739	21.743	21.7284	23.0002	21.5077	20.3355	22.7083	20.5281	20.6938	21.4854	19.8553	20.726	20.8467	20.9074	20.555	19.8265	20.8431	20.9674	20.8897	22.0666	22.1758	22.3256	19.6554	20.3723	21.7631	20.7791	21.3266	22.6838	20.6822	21.5239	21.3504	21.5153	21.5237	21.0236	20.7418	20.8156	20.5748	20.2018
A0A4W2CSQ2	14.1914	0	17.1593	16.2875	0	15.1619	17.3307	17.7182	0	0	17.2276	0	17.2928	17.9616	0	17.631	0	0	15.4206	16.6719	0	0	16.3881	17.4659	0	0	0	0	0	17.8812	17.0881	16.5479	0	15.8597	0	17.1137	16.8608	0	15.9658	17.9066	17.7051	0	0	17.3165	14.9025	0	16.3411	16.4273	17.4799
A0A4W2CSY0	13.3446	17.1947	16.4068	11.1667	0	17.0137	16.8162	18.4327	0	0	17.8553	0	16.6758	16.9628	18.5034	16.0567	0	17.5553	14.4679	15.669	18.1355	14.4949	17.5266	18.4402	0	0	17.4496	14.7288	0	13.9611	0	0	17.2739	0	16.6284	18.0013	16.1454	0	18.8766	18.8233	19.457	0	15.9298	17.5056	19.1247	0	0	15.4898	0
A0A4W2CTC9	14.5382	19.5538	16.808	14.2581	0	18.8141	17.8388	19.9964	0	15.3122	19.538	16.5369	19.9816	19.2338	19.3529	19.316	0	19.3544	16.3265	17.2106	18.4126	0	17.1038	20.9264	16.854	20.0432	16.4003	17.2846	18.581	15.3019	13.9006	18.0313	16.7335	12.7724	15.3412	20.3131	15.9421	0	20.0346	19.337	19.7228	0	17.8515	19.5709	19.1159	17.9569	12.7704	17.3282	0
A0A4W2CTG5	21.909	19.9436	19.1301	18.7895	16.1482	18.9494	18.9439	15.8161	17.0294	17.5289	16.137	16.1691	16.9312	16.2136	16.4758	17.6802	0	0	18.4738	18.995	17.8603	17.0537	19.3738	0	0	0	0	0	17.0165	15.3022	14.1905	0	0	21.3463	21.5906	16.4597	19.4243	0	0	12.881	13.2538	16.7327	0	13.7799	16.2901	0	15.7834	0	0
A0A4W2CTP6	22.038	20.9678	21.0313	20.8991	23.3707	20.5525	22.8303	19.9242	21.015	21.1196	20.7622	20.5213	20.9233	20.7197	20.3454	19.8647	21.3251	22.1768	21.5886	21.4882	20.8596	20.4546	22.1631	20.686	19.8032	20.1233	20.511	20.4055	21.345	22.2568	21.5239	19.6704	21.239	23.3077	22.3911	20.154	21.9352	21.9971	19.9044	19.7284	20.825	22.3215	20.1565	19.9189	20.335	22.5916	22.6723	20.9865	22.4438
A0A4W2CUH4	17.9196	19.5606	19.7354	15.297	16.6264	21.015	19.9569	20.8741	16.7741	17.3293	20.8126	16.796	21.6219	20.719	20.9903	20.0359	18.3371	21.0581	18.3005	18.8417	20.4515	18.5434	20.6452	20.5158	18.5663	18.4986	17.6513	18.6364	18.748	17.4719	16.4765	15.8905	0	18.0755	20.1736	21.5143	19.6115	15.8879	19.7682	20.563	20.6424	0	20.3387	21.7114	21.23	20.6791	17.9794	20.2662	14.7605
A0A4W2CUQ9	17.2732	17.8251	17.3947	17.6148	0	16.2797	17.2927	17.8709	0	14.2412	18.069	0	16.3394	16.7321	18.2764	17.0282	0	0	16.4491	16.0143	17.6558	16.3819	16.8169	17.1919	0	0	0	0	0	16.1412	15.9198	18.4281	17.8053	16.7519	16.3414	17.2804	16.6631	0	18.6086	17.1967	18.2119	0	15.859	16.8477	16.7611	0	15.9343	15.9481	0
A0A4W2CV53	17.7774	15.8718	17.5459	16.6315	17.977	16.8663	16.8757	18.1371	18.2906	0	17.7198	0	16.6927	18.128	18.933	17.9827	0	17.9931	16.7176	16.8793	17.9022	17.3154	17.4935	17.3212	0	0	0	0	0	17.6518	16.5672	16.7893	17.4331	14.4646	16.2411	17.244	17.4558	0	18.4394	18.1053	18.1277	0	16.9946	17.0777	17.3613	0	17.7219	17.5184	0
A0A4W2CVE4	11.6208	15.074	14.9293	11.8088	13.8746	18.485	17.2575	19.2298	0	14.0276	19.1605	0	18.9195	17.7838	20.1609	19.7526	0	16.6255	11.4308	15.514	18.7581	14.5641	16.4942	18.8316	16.4622	0	16.1083	0	16.7355	12.8973	12.6359	17.1571	15.6308	13.6764	13.9309	19.533	15.9809	15.1274	20.0715	19.9992	20.1224	14.7662	15.2841	18.3493	20.1907	0	12.9253	16.7717	0
A0A4W2CVW6	15.4801	17.8624	17.8197	13.9608	16.3686	18.0293	0	18.8505	0	0	19.0526	0	18.959	18.4744	18.7963	18.494	0	19.7759	16.0587	16.9719	17.6152	16.482	17.9392	18.9119	0	0	0	17.1431	0	15.3239	17.9743	0	0	0	18.5145	18.8061	17.859	0	19.1844	18.0025	17.556	0	19.1351	18.68	19.4123	17.8266	16.849	18.6191	0
A0A4W2CVZ4	18.5089	19.79	19.792	18.3706	0	20.5618	17.1181	20.4137	19.0806	19.1836	20.6642	0	20.5457	20.3594	18.5535	18.7602	18.1423	18.5782	17.9678	17.53	20.1567	19.9316	19.8807	20.0176	20.6285	17.3385	17.505	18.7438	17.6563	17.6448	18.1673	16.7665	0	16.0489	18.9286	19.6427	18.8225	0	20.2219	19.4457	19.6795	0	20.3401	19.9944	20.3926	16.8909	18.0052	19.8165	0
A0A4W2CWM7	12.6075	13.8669	18.1844	18.2137	0	12.2957	15.2724	19.6951	13.6447	13.7881	14.8871	0	18.6592	19.1819	16.2701	16.9805	0	0	15.7807	16.9042	14.3953	17.8338	13.9459	17.1423	0	15.4206	0	0	0	11.9338	13.5073	0	0	0	14.1714	15.726	0	0	16.5311	17.7702	18.4305	0	0	16.6113	16.9387	0	0	13.875	0
A0A4W2CYY7	21.6382	20.9042	20.9121	21.7796	21.5975	18.5061	20.0747	19.3102	21.4966	21.6919	18.615	21.204	20.3081	20.8634	19.8372	21.411	21.2899	19.741	21.7741	21.362	19.3818	21.5091	20.4224	18.5181	18.9364	18.9841	20.7993	20.2731	20.7248	21.2474	20.1218	20.3459	20.8077	20.799	20.2761	15.8765	19.6383	21.9719	19.2854	21.5528	19.9191	22.507	19.5272	16.3465	20.0592	22.4242	21.4282	18.5677	23.3871
A0A4W2CZ38	20.3635	19.0415	18.8392	19.1608	20.9974	18.3636	18.1663	15.8967	17.2001	18.7758	14.1744	16.6553	19.0814	18.4604	14.7553	18.3618	0	0	20.5919	20.4916	16.6135	14.4115	19.8382	17.4617	0	0	0	17.471	17.0199	19.8887	19.6896	18.658	21.2909	21.1772	21.0627	17.5219	19.3195	20.3735	16.6687	17.0346	16.1412	19.0762	0	14.5745	18.3368	0	21.2224	18.0555	19.6452
A0A4W2D0I0	0	16.9935	16.3606	15.5883	0	16.9633	18.3709	18.5601	0	0	17.3627	0	17.6902	18.5012	20.2014	17.8241	0	18.0884	15.5176	16.6956	18.5081	18.9846	15.9212	17.9351	17.9308	0	0	0	0	0	15.328	0	0	0	0	17.8163	17.2864	0	18.6521	18.0548	18.0524	0	16.6773	18.4449	12.9994	0	0	16.2819	0
A0A4W2D0M0	17.2836	17.0336	15.8527	17.1034	15.5054	0	16.6307	12.7865	0	0	0	0	15.6172	14.5849	0	15.596	0	0	17.5002	17.7451	0	0	17.2373	15.4541	16.7101	0	0	0	0	17.6089	17.8372	0	0	17.7838	17.2928	13.707	17.6971	16.2812	14.0119	16.3623	13.8501	17.1149	0	0	14.0172	0	18.8046	15.7455	0
A0A4W2D126	18.0989	18.387	18.6154	19.6454	0	19.2073	0	18.398	19.5227	19.6023	19.3688	21.7704	17.4652	19.6245	0	17.4844	18.4095	0	16.9176	16.9349	18.6178	19.5152	19.1187	19.1302	0	17.1662	17.2891	0	17.4006	18.7344	0	0	0	17.2025	16.5434	18.8091	19.7972	0	19.3915	17.5228	18.7752	0	18.253	19.6083	21.0097	20.5292	16.362	18.2704	0
A0A4W2D3A7	14.7258	18.6637	17.9195	17.1127	0	19.6899	20.348	18.3997	0	19.192	20.1011	0	19.5355	19.3822	21.2114	18.8668	0	21.2511	17.2024	17.7097	20.1231	20.0412	17.7271	19.0387	19.2691	16.095	16.9885	19.5845	17.4337	0	14.7829	21.0293	20.9419	0	18.2078	18.0957	18.4081	0	19.2635	18.6723	19.7311	0	19.1719	18.6978	19.1216	0	15.968	19.5425	18.4032
A0A4W2D3B9	17.9781	19.5645	19.6574	17.7407	13.4584	19.7299	19.389	20.8609	18.1149	17.9379	20.5013	15.251	19.2939	20.1198	19.1162	19.1192	17.0495	18.6173	18.0742	18.2103	18.4388	19.5238	19.0931	19.2738	18.9293	16.5054	16.385	16.8511	14.9197	17.1596	16.4503	18.3091	16.2051	12.9853	18.054	19.4092	18.9328	0	19.1913	19.5449	19.9924	15.6144	17.8293	19.9278	19.9994	17.8259	16.9992	20.1396	15.1092
A0A4W2D3M8	19.3942	15.5076	0	12.0436	20.2329	21.1962	22.5603	11.9008	0	0	16.0599	0	0	15.4659	15.5265	12.4732	0	21.3061	22.6536	21.5578	19.6805	20.8927	13.7803	14.3416	0	0	0	19.5499	0	13.0047	11.7427	15.4663	15.6731	13.9654	0	0	15.1774	18.2154	12.3775	17.9732	14.4755	19.0071	0	0	17.5548	24.0082	18.4023	16.3331	14.8522
A0A4W2D4G1	0	14.3958	15.3969	9.12663	0	17.4128	0	18.436	0	0	16.5331	0	18.9209	18.267	18.353	18.9822	0	16.4357	12.8294	14.6248	13.9106	0	15.9571	15.9109	0	0	0	0	0	0	0	0	14.0003	0	15.7265	19.5362	13.8815	0	17.6526	19.1307	18.2353	0	14.5275	18.5431	17.2684	0	12.3366	16.7268	0
A0A4W2D648	14.4177	15.0738	14.3245	0	0	13.7176	0	17.3989	0	14.2674	15.9892	0	15.2031	15.7136	0	17.3947	0	0	16.3013	15.6336	0	14.7513	14.5963	16.5498	0	0	0	0	0	11.9909	0	0	0	15.0633	14.7226	16.0974	16.3485	0	15.5982	17.0701	17.2144	0	14.6775	15.0865	16.536	0	14.092	14.8632	0
A0A4W2D6D0	21.1194	20.346	19.9465	19.8704	21.0983	20.0827	20.6531	16.1579	16.9761	18.5314	14.5324	17.8089	20.3541	19.9986	15.724	19.2879	16.7674	15.9648	21.1306	21.0771	18.2284	19.3407	21.7584	18.6126	0	15.4621	17.2064	19.7939	17.8386	22.3128	21.0127	19.9365	21.8546	23.1704	22.5561	19.3227	20.9636	21.5496	15.1806	18.2178	15.6418	20.8438	12.4723	17.0861	19.4354	0	22.8705	20.173	20.626
A0A4W2D794	14.7099	16.2408	14.0112	12.8406	0	16.0649	0	18.1433	17.178	0	18.8553	0	17.3098	16.1736	17.5821	17.2755	0	0	14.3459	15.2916	17.5567	14.8706	15.9496	16.5203	0	0	0	0	0	15.3139	13.9187	0	0	0	14.8533	17.0141	14.2897	0	17.7103	17.3503	18.98	0	0	16.7523	19.0596	0	0	15.7112	0
A0A4W2D7E7	14.2949	0	14.1399	16.0303	0	14.918	0	17.3465	0	0	17.2982	0	16.5822	16.8176	0	16.5093	0	0	15.4848	16.4602	17.4241	0	14.0595	15.7343	0	0	0	0	0	15.0588	0	0	0	13.2029	13.5235	16.6384	15.714	0	17.6781	17.6384	17.6873	0	0	15.6306	16.3754	0	13.5249	14.8963	0
A0A4W2D803	15.7221	20.7814	18.984	17.6359	0	18.6155	19.2441	19.7402	0	0	20.7724	0	20.3468	19.67	23.0145	19.6464	17.4601	0	18.0412	18.4795	18.953	18.7228	19.8493	19.6477	18.1546	18.2315	0	18.5355	18.9363	16.1327	18.4102	20.5337	21.1581	0	19.1023	20.9754	20.0324	0	21.8245	19.505	20.0084	0	18.9324	20.7335	19.7518	0	17.2157	20.0124	0
A0A4W2D902	17.8943	13.3848	16.1807	17.2428	15.6676	13.4071	0	13.2445	15.7473	0	0	0	15.3276	14.4121	0	15.0491	15.5898	0	17.2624	18.0377	13.8295	14.0189	15.9778	0	0	13.8322	0	0	0	17.6857	13.7388	15.6671	0	18.9258	16.5553	12.4212	15.8068	15.0396	0	14.5129	14.453	19.6961	0	0	13.3377	0	19.05	14.19	14.4214
A0A4W2D9P4	25.7226	21.5356	26.9905	21.9793	28.9925	27.1431	21.0932	25.2441	29.156	28.6526	25.1251	30.1991	25.9033	25.6334	16.8794	24.1821	28.4802	20.4454	24.8053	24.6126	22.7784	22.4755	26.041	26.2942	28.4838	29.8768	29.9158	28.7377	29.4401	24.9544	25.092	19.1214	21.2736	26.2455	25.9656	26.463	25.5412	27.8928	20.4424	23.8238	21.3242	28.0547	28.2666	27.2696	24.6807	30.2801	23.751	26.0326	27.9895
A0A4W2DA07	16.4314	18.709	16.8799	14.6232	0	17.7431	0	17.4636	16.819	0	18.0881	0	18.5499	17.9402	18.1415	17.751	0	0	17.194	17.0952	16.9124	16.6422	17.509	18.4762	17.0721	15.869	0	17.6085	0	18.1682	16.8206	0	0	16.4701	16.5794	18.5277	17.6073	17.0719	15.3477	17.4755	17.3141	0	17.5001	18.0744	15.2124	18.2189	15.8952	16.8663	18.5159
A0A4W2DAA1	15.9979	0	16.6236	15.9887	0	17.0842	0	17.802	17.2624	16.0423	0	0	16.9984	17.173	0	17.1465	0	0	15.8712	16.0721	17.5949	16.7973	17.2431	17.8533	16.9563	0	0	0	16.0792	16.7928	17.1678	0	0	15.2036	15.9721	17.9197	17.8773	19.1457	0	17.584	17.8547	16.8916	16.8814	18.0467	17.0701	0	16.8715	15.7602	15.7006
A0A4W2DBH2	13.1561	13.364	13.6684	14.3906	0	13.5344	16.0486	17.1514	0	14.7502	15.658	0	15.7749	15.2958	17.1681	16.9513	0	0	13.8446	13.4393	16.6895	0	12.8642	14.0657	0	0	0	0	0	13.0048	0	14.8991	0	0	0	13.7315	14.7054	0	17.6627	17.137	18.1435	0	0	14.4069	18.3285	0	0	12.3199	0
A0A4W2DBT5	17.3544	19.5298	18.8041	17.5493	0	20.1831	19.0985	20.1724	0	16.8557	21.3721	18.4168	20.9226	20.8089	18.2843	20.4076	0	18.9584	18.5461	18.3141	20.3422	17.5379	19.3228	20.0514	18.191	21.183	17.3195	16.7648	15.5927	18.1669	17.9056	19.9818	0	17.537	18.7962	20.9867	18.4896	16.198	20.6367	19.623	19.1649	15.1616	20.104	20.6156	16.3228	15.5997	17.6178	19.8627	0
A0A4W2DCB9	14.7423	16.4876	17.5782	0	0	18.2664	0	20.0938	0	0	16.9134	0	20.3636	19.6	18.9051	19.6183	0	0	17.0934	18.7881	0	0	17.9834	18.812	0	0	0	0	0	17.6899	16.0824	0	0	16.6397	18.1139	20.068	17.5425	0	19.9936	19.789	19.5151	0	17.8598	19.7082	18.8548	0	0	16.6941	0
A0A4W2DCF6	16.2273	18.7558	17.8387	15.1187	18.7455	18.1915	0	16.8307	17.1754	19.7516	17.7864	18.2334	16.8962	17.8106	18.1303	16.8837	19.3729	0	17.2741	17.4123	17.8993	19.1726	17.3672	18.914	17.7357	19.1224	17.1388	0	20.2132	17.5459	17.327	0	0	18.5372	17.588	17.5531	17.4635	20.999	16.6358	15.203	14.8352	19.3139	17.417	17.0044	15.6716	0	18.2813	18.2018	20.1893
A0A4W2DEW1	17.9605	19.8624	18.6231	0	0	18.8902	17.979	19.3667	20.2075	19.4979	18.596	18.0827	17.2673	19.1835	19.6909	18.4959	0	0	0	0	18.188	19.322	18.3943	18.3446	0	0	0	0	0	0	0	18.9932	0	17.923	18.0881	18.2541	18.4181	0	19.174	18.7341	18.7065	0	0	18.8875	19.0918	0	0	0	0
A0A4W2DF42	0	15.2533	15.0774	13.3419	0	13.8127	0	15.9975	0	0	15.0619	0	16.0779	15.4788	0	15.5066	0	0	15.4586	15.4754	15.3033	0	16.2525	0	0	0	0	0	0	14.3382	0	16.8701	0	14.5431	14.374	15.6752	14.8166	0	16.1851	16.0751	16.5008	0	0	15.5532	15.5297	0	13.4128	14.3268	0
A0A4W2DFB2	18.251	15.2545	16.3535	15.4664	17.9254	12.7381	0	11.7533	14.5451	13.9879	13.9615	0	14.5	14.2751	0	14.8202	13.7221	0	18.5682	18.0325	13.9254	14.128	15.1	11.6543	0	0	0	14.1725	0	16.0726	12.0656	0	16.3977	17.6479	16.0473	12.1756	0	0	0	13.4762	11.1581	19.1106	0	0	13.1501	0	19.148	14.1764	13.964
A0A4W2DIR7	15.5279	14.5661	14.5124	15.3429	0	0	0	16.9044	0	0	16.0192	0	16.1365	15.6229	0	15.912	0	0	15.4757	15.6082	15.0646	0	15.1389	15.3843	0	0	0	0	0	16.4603	0	19.8152	0	15.7866	14.9225	15.5729	14.5005	0	15.343	16.4299	15.6943	0	0	0	13.9575	0	15.2045	15.4115	0
A0A4W2DJR4	0	0	20.0872	15.2337	20.2508	19.5612	17.9169	20.8921	22.5062	22.181	18.1005	24.0032	15.731	16.9385	19.5996	17.9904	20.0452	0	16.7952	16.3024	18.2946	18.4695	20.0382	22.4218	19.6646	22.6937	20.5324	20.413	18.0304	14.8441	0	0	0	17.3877	17.6644	16.5524	20.1662	20.4145	13.44	19.1685	21.6097	17.5695	19.9771	20.2095	21.7307	20.1978	16.7023	16.1403	17.6354
A0A4W2DK57	15.2464	17.0547	15.5249	16.3969	0	0	0	16.887	0	16.6525	16.8131	0	15.2245	15.4809	18.4801	16.637	0	0	16.0377	15.7513	0	15.7584	14.8164	0	0	0	0	0	0	15.6905	0	0	0	15.6258	16.2365	15.1998	16.7377	0	16.2414	16.9275	16.7433	0	0	14.8109	15.807	0	0	0	0
A0A4W2DK71	9.59376	14.2078	14.699	13.4937	0	16.1549	0	18.7817	0	14.6901	16.1188	0	17.7868	16.9641	16.9819	18.7786	0	0	14.587	15.1453	15.1316	11.9855	16.6785	17.5622	0	0	0	0	0	11.7607	11.7733	13.6124	0	0	13.2159	17.4051	12.8354	0	18.0453	19.0707	18.6531	0	14.7891	15.8003	19.7448	0	10.5519	15.9009	0
A0A4W2DMC5	12.5184	0	16.2233	15.0312	0	16.5905	0	17.7069	0	0	17.1706	0	17.4087	18.0961	17.3666	17.2702	0	0	14.8883	15.8663	16.0352	16.2396	14.958	15.8957	0	0	0	0	0	13.9234	0	0	0	0	15.2735	17.4263	14.4177	0	17.6822	17.9373	17.6727	0	15.2706	16.7252	17.7669	0	15.2655	16.3248	18.3785
A0A4W2DME1	21.296	20.4384	21.4869	20.3366	23.9162	20.0401	21.0372	20.0395	22.9402	21.6034	20.5496	23.9806	18.7013	18.4379	19.9507	18.5419	22.88	21.8295	21.575	21.683	21.5056	23.4387	21.5424	20.4646	22.3275	24.0652	25.0483	22.4363	24.1253	20.8645	19.2466	20.8285	20.8339	21.191	20.951	19.3198	22.9005	21.6908	17.6675	18.5736	17.7318	23.8839	22.3147	20.0079	20.3081	24.8129	21.4675	20.7182	20.4852
A0A4W2DNE9	12.8318	16.1956	17.3804	11.2472	0	18.6207	17.7295	19.429	0	16.0291	18.3037	0	19.0673	19.3008	18.499	18.9112	14.943	19.3552	13.8454	17.0536	18.221	15.6723	18.1112	19.2876	0	16.4768	15.9938	15.1155	0	11.5544	14.8372	18.8782	0	13.6993	17.2834	19.1817	16.7428	0	17.7112	19.5157	19.3966	0	17.5929	18.8843	20.1859	15.7428	13.1068	17.5891	0
A0A4W2DNH3	14.737	13.5601	14.7431	11.7927	0	11.6337	15.1445	16.679	0	0	15.803	0	16.0436	15.7939	17.5264	17.266	0	15.2051	16.8156	16.5055	15.6689	16.2326	15.5809	14.9744	0	0	0	0	0	14.8484	13.3117	14.2255	0	0	12.1057	16.2537	15.9765	0	17.6803	17.9869	18.5294	0	13.4056	16.6197	15.955	0	14.1322	14.7636	0
A0A4W2DPR6	16.6073	16.0905	0	15.5139	0	14.136	19.105	16.9726	0	0	0	0	17.3821	17.6178	0	17.3345	0	17.596	17.8049	18.4025	15.9073	14.1318	16.174	15.5729	0	0	0	0	0	17.3687	15.7612	19.6218	0	15.9696	16.1083	15.1023	16.3636	0	17.3004	17.6957	17.8269	0	0	15.7506	16.4506	0	16.0132	15.3231	0
A0A4W2DQ88	16.8803	17.0607	18.0094	15.5368	16.8846	18.2548	17.1027	18.6184	0	16.0881	18.5249	0	19.1124	18.7317	15.9278	18.295	0	0	17.9067	17.8338	18.0037	14.8621	18.2033	18.0207	0	0	0	0	0	15.8035	14.6798	18.2695	0	17.2391	17.6258	18.8835	16.8031	0	17.7066	18.9288	18.4868	0	18.127	18.5687	18.987	0	17.7094	18.42	0
A0A4W2DQJ8	10.732	16.1026	16.782	12.4684	0	18.2019	15.2747	19.0607	0	0	18.5542	0	18.9959	18.2267	18.7621	18.5834	0	18.3057	13.3529	15.2614	18.0481	13.7368	16.3987	18.4934	0	18.1431	0	0	13.4199	0	0	15.219	0	0	15.2205	18.6208	16.0135	14.1035	18.9308	18.5067	19.7721	0	15.2581	18.0152	19.4155	16.1047	14.3125	15.0718	0
A0A4W2DQR0	13.7104	17.406	16.139	13.2497	0	18.1556	16.5421	17.5319	0	15.7776	18.021	0	17.6894	16.7452	18.768	17.9478	0	18.4912	14.7189	16.4165	18.2516	17.4279	18.2551	18.2933	0	0	0	0	0	0	15.2564	0	0	0	17.2407	17.9362	18.3077	0	17.4016	17.9386	17.6726	0	17.5864	18.2964	19.1043	0	0	17.6846	0
A0A4W2DR60	15.9545	0	18.4345	0	0	17.0384	0	18.2011	0	0	17.6521	17.3789	16.1977	17.9355	0	16.7901	17.8358	0	12.8081	14.8221	15.6442	18.3711	16.5669	17.5797	0	15.5494	0	17.2377	0	17.8977	0	0	0	16.0566	14.7123	16.3691	17.1023	0	0	17.3852	16.719	0	0	17.9404	16.6846	0	0	16.5305	0
A0A4W2DR66	16.9566	17.6189	16.7349	17.2887	16.5252	15.8655	17.7556	17.349	17.6646	16.2489	16.8057	16.0149	16.9854	16.8168	18.7381	18.1053	15.5463	17.9727	16.9988	16.2048	17.2901	16.0868	16.5924	16.6277	16.4115	15.7332	0	0	0	18.1059	18.2886	0	18.2852	15.7489	16.5659	16.6111	17.6433	17.2759	17.8245	18.1288	17.426	0	15.975	16.3037	16.9954	0	16.8076	15.8832	16.5785
A0A4W2DSA6	14.7919	18.0362	15.8556	14.7994	0	17.8239	18.8777	17.6199	0	15.6871	19.3446	0	18.1429	17.5283	19.4833	16.8406	0	19.9908	16.1309	16.5829	18.1013	16.7953	17.3733	16.5605	0	0	0	0	0	15.0795	17.7992	17.7704	0	16.0295	17.5299	17.7607	17.4301	0	18.8609	17.358	18.0453	0	17.5791	18.0889	18.2746	0	15.4829	17.8585	0
A0A4W2DU54	14.3293	17.171	15.7533	15.4014	0	16.6249	0	17.3326	0	0	18.2395	0	17.9579	16.3318	16.4598	17.6094	0	0	15.4884	15.6819	0	0	16.7327	16.8918	0	0	0	0	0	15.5192	0	0	0	15.9557	15.1243	17.2314	16.2153	0	15.4395	16.6035	17.5075	0	16.2717	17.6345	17.2833	0	14.7742	17.523	0
A0A4W2DUZ8	15.8725	15.7139	16.3552	16.5594	15.4719	16.5591	17.1937	17.9042	16.2034	16.2676	17.8331	0	16.8754	16.7988	0	17.7722	0	0	16.5817	16.2988	17.4109	17.3664	17.0165	17.1205	15.9036	15.7909	0	14.5154	0	17.0186	15.3754	0	0	15.285	14.7401	17.7891	17.1358	0	18.6922	17.1197	17.9247	0	16.3811	17.8428	15.6229	0	16.5624	15.8118	15.1211
A0A4W2DX04	17.4239	17.6677	17.6009	17.3246	0	17.47	18.4324	19.2288	18.5927	17.6075	17.6657	15.8818	17.1581	18.0727	15.8017	17.2839	0	17.2392	16.7206	16.5636	16.718	18.3379	16.9584	16.8043	17.6761	0	0	16.4501	0	15.8865	15.5266	0	0	0	15.757	17.1118	16.587	0	17.9667	16.6814	17.416	0	15.9075	16.4779	17.1259	0	16.7267	17.5926	0
A0A4W2DX83	18.8966	20.2092	19.768	19.0612	18.4983	17.6475	0	18.0149	20.3208	19.224	19.0794	20.142	19.0361	18.446	18.1095	18.4643	18.1393	0	18.3619	18.7944	18.3522	19.2224	18.4718	17.6932	0	0	0	16.7911	0	18.943	17.2347	0	0	18.9049	19.0592	19.0577	18.8603	20.1252	17.452	18.2448	16.892	0	17.163	18.5152	19.5389	0	19.0766	18.3204	18.5473
A0A4W2DYR8	21.5565	22.3939	22.726	21.9655	25.5614	22.8966	21.2504	23.6366	21.3181	0	24.5437	0	23.4907	23.8727	23.5094	23.6979	0	0	21.4486	21.3536	23.2527	20.879	22.4071	23.8802	20.9489	0	0	20.4425	0	20.1674	18.7457	22.1028	0	19.1643	21.0312	23.7641	20.4759	0	24.5047	24.0917	24.2491	0	20.694	23.5336	23.0909	0	20.7147	22.7122	0
A0A4W2DZG0	20.334	21.4909	19.9429	17.6067	0	22.1253	21.7378	21.4569	19.8686	23.6408	22.7925	24.8849	21.9856	21.4486	23.5169	20.8813	0	23.4276	17.9579	19.2447	22.3889	20.1814	20.898	21.5041	0	18.5711	20.744	24.8886	19.3934	17.3066	17.2105	17.7603	0	21.5661	19.762	22.1432	20.377	0	23.0796	21.5494	21.6724	0	21.0217	22.1593	21.9829	0	19.6343	20.7627	22.7437
A0A4W2DZV3	12.9861	16.6852	17.0486	14.3242	0	15.8313	16.4003	18.1468	0	0	17.8874	0	17.9362	17.5921	18.4101	18.2172	0	15.6024	15.0614	16.2259	16.1651	0	16.7434	17.2997	0	0	0	0	0	0	15.6584	14.9307	0	14.3528	15.9272	18.4864	17.1897	0	18.7033	18.7877	18.8585	0	16.3742	17.852	19.0109	0	0	17.0003	0
A0A4W2E085	17.9474	16.8151	18.6233	17.3972	16.3828	18.8436	17.625	18.9811	18.7331	19.4685	18.9746	0	18.4011	19.278	20.2115	18.256	17.7553	0	15.8924	17.2897	18.687	19.4448	18.1414	18.8727	20.489	18.3184	0	19.3813	0	16.0218	16.9658	17.6235	0	0	17.2792	18.8202	17.8533	0	19.3585	19.3424	19.0886	0	19.1489	19.4402	17.6561	0	15.7984	19.2368	0
A0A4W2E0X4	17.4813	16.1099	18.1064	17.7789	0	0	0	15.8157	16.4886	0	14.2076	0	14.7842	14.9243	0	15.5573	0	0	16.7082	15.5311	14.4451	15.207	14.961	14.2313	0	0	0	0	0	15.5568	16.0613	0	0	16.1708	14.6337	14.9127	0	0	16.2556	16.3142	16.2143	0	0	15.0644	16.0887	0	16.0356	14.9226	0
A0A4W2E1E2	13.0783	15.3748	13.9046	13.6653	0	15.1315	0	16.8657	0	0	15.1434	0	16.653	16.7126	17.5306	16.6532	0	17.9367	15.3543	16.2849	16.7858	15.8479	15.703	15.6416	0	0	0	0	0	13.5389	14.8183	0	0	0	14.1751	17.0207	15.3554	0	18.3672	17.1391	17.634	0	15.601	16.135	15.9891	0	0	15.4322	0
A0A4W2E3I1	17.87	0	18.8766	18.4044	23.0332	19.6704	20.7571	19.2102	17.4231	20.3172	21.2732	0	20.3182	19.6719	21.0672	19.4366	0	0	18.0468	19.0002	20.3567	19.6285	19.6355	20.5512	0	21.2539	21.7164	21.6977	21.9827	19.3173	19.3273	18.6585	21.112	19.0119	18.0642	20.0949	20.1581	0	19.1145	19.632	19.7829	20.1673	19.2133	19.9411	19.8082	22.6448	17.7726	18.3689	0
A0A4W2E3Q2	17.4939	18.8255	19.7968	17.7081	16.5127	20.6054	20.8061	21.2109	18.0181	18.5589	20.7238	0	21.3856	21.1977	22.4835	20.8121	0	23.0813	18.7983	19.5235	19.7636	17.7417	20.105	21.01	17.7594	19.3312	17.4736	17.3193	17.9046	16.6439	17.0441	18.8167	18.9964	16.1692	19.4612	21.0868	19.1439	0	20.8384	20.6319	21.0038	0	20.1981	21.4558	19.7173	21.3583	17.8169	20.9421	17.0464
A0A4W2E4S0	15.4097	15.0251	16.864	15.5556	16.0717	14.9157	0	18.8821	17.0526	0	17.6425	0	18.1319	18.3725	19.1683	18.0814	0	0	16.4085	16.5569	16.8557	15.1392	15.7387	17.0419	0	16.8785	0	15.5296	0	16.5364	14.8838	19.8664	0	15.6446	15.7893	17.855	17.1332	0	16.6557	17.8483	18.5038	0	0	16.586	15.9713	0	16.1504	17.1788	0
A0A4W2E5R7	15.2199	17.5423	18.0858	15.8451	0	18.4114	17.4762	19.1346	17.0464	15.5853	19.0411	0	18.505	18.9811	20.5152	19.5789	0	17.6846	17.3993	18.5108	19.0112	17.5666	18.4862	18.951	0	16.5683	19.5603	17.2298	18.3885	14.0525	0	19.2277	18.1539	15.3459	16.2445	19.4601	18.4165	0	19.3861	19.61	19.7702	0	18.4959	19.1964	18.6934	0	15.9265	18.6129	18.0092
A0A4W2E6H3	19.1575	20.6543	20.9676	18.4683	18.7985	21.3261	20.3922	21.5896	19.7404	19.396	21.6591	18.8554	21.6414	21.5112	21.8649	21.7646	20.2306	21.6558	19.9395	20.5342	21.304	20.3508	21.1766	22.0067	20.1534	19.8785	19.4026	19.384	19.5815	19.0761	19.0683	20.6132	18.1033	18.1479	20.2469	22.0225	20.7384	16.4494	21.3064	21.6085	21.6302	18.2346	21.4798	21.9676	21.3259	20.304	19.5175	21.6199	17.0471
A0A4W2E7M6	0	19.1606	17.7318	14.8343	17.0084	19.6159	0	19.7081	0	16.2928	19.9629	0	19.5385	19.1298	0	18.6984	16.2931	0	16.0871	17.1689	19.2607	17.7988	18.2518	19.6271	17.1472	17.5589	0	16.2421	16.8258	13.7698	0	0	0	15.9373	17.2358	18.5749	17.9855	18.7282	19.2657	19.1878	19.4868	0	19.6434	19.6922	19.8938	0	0	18.5783	0
A0A4W2E7S6	15.8063	15.7618	16.6901	14.7591	0	16.5603	0	17.5372	0	0	18.052	0	15.6124	16.0722	0	17.3687	0	0	16.1404	0	16.0705	0	16.7539	16.2741	0	0	0	0	0	14.8826	17.1741	0	0	0	0	18.282	16.4862	0	17.8929	16.9336	17.8406	16.8941	15.9047	16.3242	17.7614	0	13.8751	16.3479	0
A0A4W2E7U7	18.6379	16.7025	18.1717	17.1061	18.96	0	0	15.8355	18.6052	16.8729	15.5548	17.4442	16.7166	15.3002	17.09	18.0001	15.6597	0	18.1854	17.259	15.1691	15.7798	18.3929	15.7831	0	16.9974	17.7772	18.4464	16.7866	21.0489	19.3175	17.0901	18.7832	20.1512	17.9613	14.622	19.5825	21.4338	14.1654	16.9705	13.4435	20.2644	0	0	13.1904	0	19.8193	15.5608	19.5648
A0A4W2E8M5	16.1852	16.559	19.5334	13.8919	0	18.5672	0	21.1759	19.5754	19.9359	20.1199	20.7547	20.6183	20.3663	0	20.037	21.502	0	17.4861	18.6454	19.2429	20.6337	19.2641	19.0434	18.2217	19.7261	17.9479	17.4055	19.0819	0	0	0	0	14.0916	17.8273	19.4218	16.8794	0	16.7143	20.7132	18.9637	0	18.3802	19.1759	18.3521	0	19.2889	19.9467	0
A0A4W2E9H5	20.0067	18.6961	17.2467	18.1136	18.2068	15.9852	18.2638	13.2768	0	14.3421	14.5781	0	19.7977	19.9098	15.0087	16.3112	0	16.8136	21.1843	21.5979	15.1485	0	16.4639	15.5028	0	0	0	0	0	14.9975	13.7815	15.8852	0	18.7302	18.282	14.8591	15.5462	16.0572	15.214	16.582	15.2098	14.8289	0	14.1267	15.6873	0	18.6725	14.7902	15.5709
A0A4W2EAK8	15.5107	17.0122	0	16.137	0	16.1332	18.45	18.7225	0	0	17.244	0	17.4735	18.1887	0	17.8259	0	0	15.0079	17.8226	16.2941	16.0783	17.1202	17.0305	0	0	0	0	0	16.7959	17.9787	19.3903	0	14.7632	15.3061	18.2934	17.7616	0	18.894	18.5198	18.7557	0	16.1645	17.3349	17.5114	0	15.2529	16.1109	0
A0A4W2EB44	16.2636	15.1891	16.3202	15.1938	0	17.0644	18.9611	18.0037	0	0	16.9773	0	18.1423	17.8255	20.2958	17.9321	0	0	18.258	18.764	16.105	15.7762	16.9276	16.6509	0	0	0	0	0	16.5429	16.2762	20.7107	19.8113	17.0684	17.3377	17.9851	15.7687	0	16.6772	17.6116	17.2131	0	16.6805	17.3104	17.57	0	17.735	18.3742	0
A0A4W2EBA2	13.4804	0	13.4992	13.0539	0	0	15.1045	17.7079	0	0	16.1092	0	15.5484	15.8335	16.6696	17.2703	0	0	15.5333	14.433	0	17.5115	13.9395	15.4721	0	0	0	0	0	0	0	16.3447	0	0	0	16.0235	13.4295	0	17.2179	18.6221	17.7948	0	0	14.4905	20.0996	0	13.7949	13.5634	0
A0A4W2EE07	17.145	0	16.5479	17.0757	0	15.3918	16.8054	16.5213	0	0	17.25	0	15.6447	16.2822	17.8472	16.0339	0	0	16.6226	16.5431	16.5614	0	0	17.1463	0	0	0	0	0	17.5254	0	0	0	15.7724	16.3412	14.5226	14.4495	0	16.0171	16.7381	16.7613	0	0	15.3213	17.5234	0	18.0245	15.9646	0
A0A4W2EE48	18.7768	19.1917	17.8886	18.699	14.5462	20.024	17.8356	18.132	0	0	20.2466	0	19.3401	19.8293	19.3814	20.2594	0	19.2495	21.7492	21.0062	20.3214	19.6805	17.5354	18.4781	0	0	0	18.9676	0	17.3758	15.7531	20.9531	20.4926	14.5328	17.5213	15.2146	17.063	0	19.6116	20.4687	18.893	17.6419	17.2914	20.1014	18.7513	19.3532	17.5447	0	16.4637
A0A4W2EF02	14.6433	16.663	15.6165	14.756	0	15.3675	17.1708	18.1771	0	0	17.5209	0	15.8114	17.4304	18.6386	16.8698	0	18.3764	15.6904	15.0732	16.2167	16.0013	0	16.2807	0	0	0	0	0	14.3546	0	16.34	0	0	15.0916	16.4753	0	0	17.2843	17.2628	16.6552	0	16.8926	16.4764	16.0512	0	0	16.1501	0
A0A4W2EF51	15.8989	16.9974	15.1211	17.2595	16.4774	0	0	16.9188	0	0	17.5849	0	17.0382	16.6738	0	16.7684	0	0	16.7148	16.4603	0	0	16.0514	0	0	0	0	0	0	16.5571	14.5602	0	0	16.4136	16.3473	16.3305	16.5538	0	17.8631	16.444	17.6204	0	0	16.2122	16.3695	0	15.4925	14.693	0
A0A4W2EFS9	12.3456	17.6101	16.9114	13.1398	0	17.4638	17.6238	18.2852	0	15.182	18.6152	0	17.616	17.7504	19.64	17.1064	0	19.4276	13.7188	16.0371	18.433	17.7015	17.2466	17.6505	16.5847	0	0	15.9214	0	0	0	18.318	17.5456	0	15.0115	18.2495	17.2566	0	18.7514	17.0591	18.1449	0	18.203	18.2666	17.6755	17.6309	0	16.4211	0
A0A4W2EG41	17.0013	0	16.101	14.8902	0	15.7462	0	17.3652	0	16.1266	0	0	15.3896	15.8261	14.229	16.0694	16.3929	0	15.4924	15.7145	16.8272	16.257	15.4058	16.2382	0	0	0	15.8476	0	16.6315	0	17.4009	0	13.5051	14.2178	16.0185	0	0	15.3454	15.9737	17.5701	0	0	16.8316	14.4855	0	14.3086	16.6509	0
A0A4W2EG96	19.0759	19.3498	19.309	17.3749	17.4533	19.5168	19.7659	20.5698	17.6438	18.6368	20.2125	17.2142	20.7273	20.907	20.787	20.5292	16.9533	20.5431	19.5182	19.9622	20.2229	19.3557	19.592	20.3811	18.1738	18.1512	18.0846	17.7197	17.3103	19.8691	19.4387	20.2188	20.6436	19.4538	19.4878	20.6538	19.1625	17.0218	19.5607	20.3723	20.1795	18.2483	19.6556	20.4985	19.7892	16.0566	19.3221	19.8345	19.2851
A0A4W2EH29	15.0162	15.2104	14.8004	14.6302	0	14.1563	17.439	16.534	16.2468	0	17.3467	0	16.5261	16.9826	16.1793	16.7243	0	18.1049	15.4263	15.6277	17.1445	15.5026	14.8994	15.2352	0	0	0	0	0	17.7436	17.3973	15.8676	0	15.9268	14.3724	14.913	14.9811	15.9635	17.2863	15.1896	16.3817	0	14.7319	16.6919	15.4443	0	15.308	13.24	15.2693
A0A4W2EH44	18.7853	17.1423	18.0095	18.6425	0	15.2198	0	16.4799	14.482	15.6645	15.3416	0	16.2098	16.9786	0	16.9013	0	0	17.2335	17.0135	16.0154	16.2712	17.0368	17.5245	0	18.5094	0	15.4642	0	18.8181	15.9272	0	0	16.9544	17.292	16.5671	17.2582	15.5765	16.2154	17.9953	17.1233	0	0	17.1411	16.9518	0	14.6796	15.9647	0
A0A4W2EH54	16.7877	17.3678	14.6793	16.5786	17.8242	14.8469	19.5066	13.4143	0	0	0	0	16.1663	13.6833	16.131	16.1828	0	0	17.541	17.9867	13.892	14.5901	17.1933	0	0	0	0	0	0	16.7367	17.1074	19.8885	20.2986	18.4141	18.6335	0	17.595	19.8564	14.1608	14.8305	13.6155	0	0	0	0	0	15.6958	14.6686	0
A0A4W2EH98	15.6274	15.5134	15.7256	14.9551	15.8498	14.8315	0	17.2142	16.2004	16.734	0	0	16.8129	17.5476	0	17.328	16.669	0	15.7249	16.114	15.3849	0	15.0439	17.6236	0	0	0	0	0	16.1615	0	15.2271	0	15.3375	14.568	16.4764	15.1812	0	16.0432	17.5788	17.1238	0	15.4575	16.0945	17.9004	0	14.9769	16.1685	17.5567
A0A4W2EHT0	17.0689	16.0839	17.3907	16.6599	17.6477	17.9045	0	19.1007	18.6897	17.3536	17.7521	16.5984	18.801	17.8386	19.4867	18.7904	16.9848	19.3821	18.1228	17.9545	18.3522	17.6218	18.7458	19.2305	16.1411	15.7272	15.5373	17.1257	0	19.1465	18.6074	20.3474	18.1122	16.9324	17.7351	18.4327	19.3255	18.1552	17.8269	18.7432	19.6506	16.6462	17.0916	18.157	18.4441	18.9152	17.5258	16.8295	15.2437
A0A4W2EHX4	22.0378	21.3066	22.1865	20.96	23.4384	21.9954	18.1495	22.4056	23.275	23.0835	21.0671	23.1256	22.3886	22.6165	18.1247	21.8526	22.61	17.7111	21.4422	21.9518	21.2263	21.4609	22.2513	21.7891	22.425	22.4368	22.2254	21.0021	22.3777	21.1665	20.8546	17.0895	19.727	23.0835	22.6897	22.5981	22.4809	24.1687	21.3939	21.2136	20.7233	23.2214	23.0289	22.3206	20.2754	21.8931	22.9336	21.5085	23.5872
A0A4W2EHY7	15.1012	18.4385	17.4589	15.4411	0	17.545	16.9003	18.8117	0	0	18.2691	0	18.6433	18.5672	18.1874	18.8957	0	17.8928	17.8894	18.6352	17.2217	0	17.7144	17.9195	0	17.4068	0	0	0	14.0621	14.2591	16.6404	0	13.1621	17.628	18.8834	17.2228	0	19.4859	18.6013	18.7511	0	17.675	18.5587	18.2294	0	14.2116	17.6092	0
A0A4W2EI69	15.9276	0	0	15.5692	0	14.5035	17.2355	12.9025	0	15.2317	0	0	15.8773	15.4782	0	13.1567	0	0	17.127	17.2342	0	0	0	13.378	0	16.4378	0	0	0	17.8549	0	0	0	16.9698	15.1046	14.3511	17.1996	19.2417	0	13.5989	11.7954	15.4894	0	0	15.3294	0	14.8266	0	16.9715
A0A4W2EIJ4	21.4231	25.8295	25.5658	22.1657	22.4095	26.5721	23.3183	25.821	24.2751	25.907	26.2939	25.7577	25.738	26.59	25.4409	24.6806	25.3781	25.3668	22.7009	24.5145	25.9776	24.1235	24.473	25.8787	26.2278	26.0035	25.5966	25.4013	26.3307	19.3504	23.889	23.722	22.882	20.6129	25.0262	26.3226	23.7659	20.6764	26.0307	24.9455	23.772	23.0794	27.3564	27.2276	23.5847	24.7978	23.0711	27.1054	22.4939
A0A4W2EIK4	16.1284	18.2033	17.2602	16.8462	0	18.1333	16.6871	18.4905	0	17.2685	17.7904	0	18.6144	18.825	19.8164	18.154	0	18.5701	15.0585	15.6192	17.8202	18.022	16.3222	17.0089	0	0	0	16.6501	0	0	14.2422	17.2648	0	0	15.1908	17.647	15.2168	0	17.4776	17.8392	17.5393	0	16.1787	17.2969	17.8946	0	14.0151	17.2747	0
A0A4W2EIV7	21.9262	20.8484	21.4348	21.5154	20.6385	19.4052	21.1865	21.2384	21.0183	20.2861	20.1022	18.9747	20.8101	20.8466	21.6586	20.899	19.3992	19.7917	20.8392	21.1254	19.8485	20.5705	20.7593	20.729	20.782	20.6315	20.3846	19.926	19.6933	20.8717	20.7125	21.3521	22.7384	20.9097	20.7521	20.5229	20.6551	20.4171	19.6119	21.1491	21.1104	19.6599	19.1422	20.3436	19.7439	18.1843	20.8232	20.1522	20.6315
A0A4W2EJ90	19.2509	0	18.7128	17.0935	18.1595	18.2557	0	18.0268	18.2467	17.4618	19.2413	17.7264	17.7067	18.1421	0	17.4563	17.6016	0	19.8394	18.6778	18.2935	16.9452	18.7009	18.1563	0	16.7215	16.1084	0	18.1147	18.2248	13.8569	16.2884	0	19.1099	18.1031	17.9837	18.2085	0	15.6479	17.3086	18.934	16.9966	16.7195	17.1664	18.0096	0	19.248	17.8913	18.2023
A0A4W2EJI0	0	17.0586	16.7845	16.2214	0	17.8825	0	18.9659	16.619	17.4051	17.9362	0	18.8661	19.3301	0	17.7297	14.9893	0	16.861	16.7963	16.9763	0	16.4145	18.1596	0	0	0	0	0	16.1429	16.0826	0	0	0	17.2051	17.0349	0	0	18.213	17.0023	18.0794	0	16.9358	17.3729	16.2708	0	0	17.4364	0
A0A4W2EKE8	19.4333	17.4987	17.7548	17.8298	18.5624	17.0474	16.3478	17.8846	14.8235	16.565	14.2116	0	18.8974	18.4559	19.629	18.4924	14.2814	0	20.3228	19.7379	16.2595	14.8204	18.284	17.5187	0	14.692	0	0	0	19.8366	18.2254	20.3712	21.0937	20.5248	20.5217	17.2332	17.3943	18.9175	17.7984	17.8413	18.0941	17.8562	15.7581	17.9618	17.8912	0	19.3889	17.502	18.0395
A0A4W2EKU3	16.2244	15.4944	0	15.3913	0	14.6144	16.5612	16.4376	0	0	17.6124	0	16.2626	15.6343	16.9306	16.4769	0	18.9689	15.6536	15.2965	16.8397	16.632	15.8056	0	0	0	0	0	0	15.328	16.7532	18.8921	19.9875	0	15.7686	15.4984	16.8043	0	16.5097	16.4117	16.6174	0	0	0	16.6302	0	0	0	0
A0A4W2ENT6	19.9423	19.9755	19.339	18.8326	18.8677	19.1672	21.084	18.8846	15.6294	18.2559	18.7344	14.2278	20.2092	19.8995	20.1603	19.3835	16.8403	19.8836	19.5076	20.536	18.999	18.0704	20.6036	19.71	15.3967	17.5486	17.6191	17.5265	17.8439	19.9043	20.3877	19.9166	22.9001	20.7236	21.474	20.0604	19.644	18.6847	19.6974	19.6933	19.1999	18.8743	18.9405	19.6906	19.6186	17.0387	20.4333	19.3261	18.7232
A0A4W2EPP2	17.9524	17.7444	18.8959	18.2028	0	16.3111	16.7425	18.6386	16.3919	16.4785	16.2727	0	17.0701	18.518	16.9145	17.7205	0	17.5993	17.87	17.9358	16.1156	17.2556	16.1682	16.229	0	0	0	14.8059	0	17.1409	15.9245	18.3868	17.0276	15.8641	15.8223	16.5726	16.2464	0	17.9793	18.6497	17.7666	0	14.1245	16.2378	17.5414	0	15.9005	15.8349	0
A0A4W2EQL9	18.868	17.133	17.7314	17.7833	0	15.9742	17.6485	18.0019	0	16.1266	16.7461	0	15.6735	15.8636	17.0821	16.8571	0	20.7429	16.3195	17.5083	14.0733	0	16.968	17.1552	0	0	0	0	0	19.2482	14.1185	15.8739	0	17.9145	16.805	17.9218	18.7282	0	18.0236	16.9311	17.5694	16.5785	15.4693	16.1037	17.9662	0	19.33	16.5548	18.9134
A0A4W2ER97	19.6123	18.7726	19.4206	19.331	16.1138	0	0	16.6295	16.7797	0	0	0	14.2002	14.2386	0	15.8204	0	0	17.2383	16.8661	15.4302	15.2202	15.3898	0	0	0	0	0	0	17.2316	14.1487	0	0	17.8789	15.2214	14.3081	14.4674	0	0	16.8638	14.1827	0	0	15.0783	17.1293	0	18.7908	16.0495	0
A0A4W2ERZ0	20.569	0	19.8153	19.7508	21.0371	19.3933	18.2374	18.7897	17.8088	17.303	0	0	19.7209	19.5805	20.2051	19.77	0	0	20.7784	20.5854	17.6036	0	20.1537	19.4445	0	16.633	0	0	0	20.0295	20.1523	0	0	21.2351	21.3022	19.8711	19.7446	17.3339	19.4467	19.9583	19.5874	19.4544	18.7521	19.3874	20.352	21.2287	21.1869	19.5713	20.2705
A0A4W2ET69	14.3395	16.0222	14.6809	15.3148	0	16.344	0	16.8789	0	0	16.2729	0	15.3692	16.8803	0	17.484	0	0	15.2878	15.7296	16.2394	13.8124	14.4339	16.9057	0	0	0	0	0	15.9419	16.8526	17.0713	0	0	14.3377	16.7766	16.3503	0	18.0296	17.7459	17.735	0	15.0875	17.1875	16.3021	0	14.0353	15.1823	0
A0A4W2ETI1	0	16.8876	15.8118	14.7917	0	16.7717	18.4468	17.604	0	16.8295	17.4105	0	16.6541	16.7695	18.0808	17.1418	0	19.5663	15.5297	15.786	17.5006	17.8749	15.6999	16.8803	17.1689	0	0	0	0	0	0	15.8272	0	0	16.7362	17.036	17.0944	15.3665	17.4696	17.232	17.2598	16.3075	16.4881	17.456	16.1397	0	0	16.2465	0
A0A4W2EUF6	17.8432	16.62	17.1587	18.4317	17.4586	14.8817	0	15.6947	17.9493	15.2146	15.3182	0	15.7377	16.5247	0	16.5317	0	0	16.3738	16.2135	15.4572	17.0824	15.2213	14.9516	0	0	0	0	0	17.9455	14.4155	19.1522	0	15.2686	15.414	14.5044	17.2852	15.7476	13.6687	17.0787	16.1148	0	0	0	16.3666	0	17.0896	0	16.2626
A0A4W2EXW0	16.9306	21.6732	21.1165	17.5602	0	21.349	18.6769	22.2826	18.6739	19.535	22.4737	18.744	22.0556	22.2203	20.8163	21.1484	20.1073	21.2297	18.5746	19.5467	22.4856	19.8264	21.3593	21.937	21.1483	21.144	20.2519	19.3511	19.8872	0	18.3911	19.6567	18.1242	14.2941	21.059	22.5276	20.2908	0	22.4231	21.4147	21.1041	16.5772	22.1825	22.4455	20.2265	17.2315	17.3736	21.7721	0
A0A4W2EY56	18.4185	0	19.1829	17.1861	17.0644	18.0276	0	18.9272	20.2762	18.5686	16.5401	0	18.3214	19.639	0	18.2073	17.2187	0	17.6725	17.9601	0	17.8432	17.3822	18.6234	18.3679	0	18.9376	16.9821	0	19.1949	18.3984	0	0	17.9574	17.2859	17.2684	18.551	20.2016	15.0514	19.2863	16.7762	0	16.1155	17.0691	17.3972	0	18.1488	18.962	18.2888
A0A4W2EYY0	16.0985	19.2306	19.0838	16.7051	17.6205	20.7915	17.7401	20.4006	15.8374	15.7006	21.0128	0	20.2249	19.6843	20.6619	19.4501	16.7624	20.5267	17.6284	18.6193	20.3807	18.9439	19.4188	19.9515	15.8821	15.1738	0	15.513	16.1737	14.5462	15.3805	17.1278	16.249	12.1122	17.542	19.8249	18.696	0	20.307	19.7243	20.136	0	21.0347	20.2069	20.0137	17.908	14.2133	19.0332	0
A0A4W2EZB4	20.6068	20.7189	19.8039	20.7261	23.6965	17.5947	0	20.1936	0	21.1531	19.5146	0	19.3419	20.8163	0	19.5657	0	0	20.3161	20.1469	20.4982	22.3066	20.655	18.5202	0	0	0	0	0	20.0878	20.2199	21.4046	0	18.2275	18.0475	19.2763	21.1559	21.5953	20.444	19.8673	20.894	0	0	0	21.5634	0	19.6425	18.022	19.6713
A0A4W2F0I3	19.7344	17.8273	18.7774	18.4692	18.3055	16.1324	14.8206	18.8923	18.7058	13.8194	17.2676	0	17.5661	17.9503	16.4376	18.1089	0	15.9662	17.8708	17.7381	17.5472	16.4996	17.5221	18.3519	0	16.2981	18.9166	0	0	18.9677	17.4042	16.5572	17.7606	15.6219	16.6216	17.4416	17.8873	15.9552	17.7259	19.0315	18.5162	0	16.205	17.3695	18.5332	16.6982	18.69	16.8086	15.2065
A0A4W2F0S3	16.1412	16.575	16.3553	17.3492	0	16.5527	17.3788	18.2593	16.0857	0	17.1417	0	17.5761	17.0179	18.0482	17.4739	0	18.1886	17.0593	16.5639	17.3218	16.3845	16.5132	17.252	0	0	0	0	0	18.4363	16.6646	19.0794	16.4221	13.0245	15.5919	16.9506	17.6332	0	17.9538	18.6526	18.7469	0	17.6833	17.3617	19.0202	19.4814	16.1105	16.5471	0
A0A4W2F1K5	0	17.4544	17.0338	13.3902	0	17.5356	0	18.5297	0	0	18.6802	0	18.6436	16.9126	18.7582	18.852	0	0	14.9705	16.5327	18.4041	15.2173	17.2135	18.397	0	15.8186	0	0	0	0	14.5401	0	0	0	16.7212	18.7163	16.0735	0	17.5046	19.3094	18.5843	0	17.8741	18.6066	18.6376	0	12.9573	18.4061	0
A0A4W2F1S6	12.7358	13.412	16.2974	16.7013	0	13.1499	15.2645	18.8197	0	14.7132	15.1105	0	18.2152	18.371	18.3002	17.0786	0	0	15.382	15.0192	14.2264	15.2657	13.4593	14.475	0	0	0	0	0	17.2866	0	0	0	12.1055	13.2917	14.9984	0	0	0	17.2982	17.1197	0	0	15.2047	12.608	0	0	0	0
A0A4W2F210	16.986	16.6496	17.4062	14.9788	16.4415	17.2537	15.9503	18.0107	18.2951	15.8628	15.619	0	18.0536	18.3937	17.4361	18.6282	0	0	17.0822	17.4138	16.9129	16.8376	17.4711	17.6889	0	14.1274	15.7069	14.0052	0	18.4064	16.7005	0	18.1404	17.3545	17.522	17.6956	18.9041	18.6419	14.5795	19.2534	17.2572	0	16.0649	16.5938	18.176	0	15.9192	15.1282	15.4687
A0A4W2F2M9	17.1387	16.8446	17.4009	16.8108	0	0	0	18.9058	0	0	0	0	18.148	18.219	0	18.289	0	0	17.9776	17.913	17.6737	16.1879	16.5972	17.6446	0	0	0	0	0	16.9776	0	17.3598	0	0	14.5927	17.4419	16.4819	0	18.7151	18.9455	18.5354	0	17.0797	18.1133	18.6137	0	16.6117	17.1144	0
A0A4W2F3T3	20.6259	22.1749	20.9285	20.6413	0	19.7573	20.4214	20.0247	20.1832	19.1625	20.5427	18.7606	20.4572	20.1268	21.3766	19.9688	18.1728	20.2134	20.1045	19.5127	20.2658	20.2457	20.6898	19.9436	0	20.3176	18.809	19.9067	18.0146	19.4263	19.3762	21.5766	20.1844	19.6888	19.3771	20.1964	20.4385	20.1568	20.4388	19.9882	20.1888	18.7478	19.9388	20.2519	22.4581	22.1947	20.6037	19.8437	0
A0A4W2F3T4	20.1238	20.612	18.6062	19.386	20.5711	19.6232	19.1397	19.6033	17.4605	17.8661	20.2676	17.7397	19.771	18.862	19.2188	19.0265	17.1065	0	19.9276	19.5073	19.9974	18.3165	20.9819	19.3358	16.8802	16.9124	0	0	17.9892	19.6127	20.1326	18.7552	21.4395	21.2066	20.9542	20.0789	20.4532	20.3977	19.1673	18.7412	19.4567	18.2821	18.0733	19.1983	19.0226	20.2288	21.6116	18.6284	21.0353
A0A4W2F5D6	19.0935	21.7548	22.4413	19.9432	19.1812	22.9812	22.6984	22.4894	21.6862	22.8121	23.3771	22.3978	23.0092	22.9091	23.746	22.373	23.0433	24.1556	20.1695	21.1229	22.9176	21.8623	22.1998	23.0511	23.0135	22.832	22.8125	22.3051	22.6362	20.0231	20.5873	22.9266	22.9204	19.2194	21.6536	22.8359	21.7723	21.5681	21.99	21.5863	21.8491	19.4716	23.773	23.0415	20.7303	22.9136	19.2726	22.8708	20.9552
A0A4W2F5F1	19.1997	20.8428	20.3732	18.3319	17.9395	20.8082	19.3822	21.8704	19.6532	19.2492	21.0225	17.7349	22.2249	22.3028	21.7371	22.4246	18.2085	19.9507	20.0447	21.3769	20.4634	19.6127	21.1943	21.4033	20.3388	20.7437	21.1202	19.6886	20.7517	18.4412	18.3849	22.1709	22.5877	17.4714	21.4449	21.8775	21.1168	18.8274	22.3615	22.2151	22.4396	17.4642	21.0911	22.4996	22.9941	18.6084	18.6448	21.1559	17.2826
A0A4W2F5Q9	16.6461	18.1896	17.3441	17.1046	0	0	0	17.5632	18.3225	0	16.9568	0	16.5713	16.6725	0	16.5031	0	0	15.8903	17.4481	0	18.3032	16.0871	17.2655	0	17.5626	0	17.3122	16.3549	19.1989	17.2689	0	19.181	17.744	17.0057	16.69	0	0	17.3353	16.9542	16.6054	0	0	16.8687	16.3161	0	17.7988	17.1628	0
A0A4W2F5Z0	19.1318	18.8483	18.6039	19.1071	0	15.2893	0	17.4235	18.6458	0	16.8866	0	16.9886	18.155	15.736	17.3854	0	0	17.6197	18.0113	0	16.1531	16.4495	16.4296	0	0	0	0	0	17.2254	15.4762	18.8977	0	17.1311	16.8224	16.5057	16.3319	0	17.5711	18.6861	17.3193	0	14.9408	16.7256	18.6726	0	18.1289	15.0531	15.6939
A0A4W2F6C3	17.8644	17.2609	18.4716	18.4029	17.469	17.2505	0	15.8818	17.5044	0	17.7562	0	17.9289	17.3596	0	17.5916	0	0	15.9791	16.3914	16.2824	0	18.0807	18.5228	0	0	0	0	0	19.0912	19.0609	0	19.2799	18.6632	18.3482	18.0345	18.6391	17.511	14.9315	16.8679	16.9533	16.1809	0	17.4962	17.3778	0	19.2808	16.9997	0
A0A4W2F6D6	16.0384	17.325	17.3401	15.5553	15.6558	17.1019	0	17.8009	16.9384	0	0	0	17.1577	18.2272	16.4841	17.3568	0	0	14.8256	15.9038	16.2796	17.7161	16.3182	18.3683	17.0322	0	0	16.0457	0	17.6485	17.3331	0	0	16.9807	17.3409	16.8562	16.9819	16.9075	18.0669	18.1325	18.13	0	17.1687	16.4757	17.2292	0	18.4808	16.7662	0
A0A4W2F9B8	16.0845	16.5068	15.2217	15.5035	15.2308	15.4813	0	16.9863	15.9775	0	17.026	0	16.8696	17.2724	0	17.2684	0	0	16.7872	16.5343	16.9674	17.0793	16.5613	17.3439	16.5858	0	0	17.3867	0	17.0299	17.8375	0	0	14.3817	15.6336	16.6808	16.7757	0	18.2598	17.443	17.6526	0	15.5385	16.1455	16.4257	0	15.4045	0	0
A0A4W2F9S3	19.0763	16.6077	17.5887	14.6227	19.3734	18.7066	18.5289	18.5765	0	17.208	19.6958	18.5479	19.3034	19.1532	19.2478	19.1526	0	19.767	16.2108	17.4292	19.127	15.6337	17.8494	19.0906	0	0	0	0	0	15.9513	18.8442	18.3334	0	0	16.3904	19.3776	16.6747	18.3362	19.4835	19.0421	19.6036	17.128	17.8571	18.8734	19.7606	0	16.1277	18.0428	0
A0A4W2FA33	15.6688	13.8214	15.7188	15.32	0	14.8761	15.7506	17.5823	15.827	0	14.8329	0	17.2272	15.4209	18.2122	17.0231	0	17.5047	15.9163	16.264	16.4326	15.8108	16.0779	16.8558	0	0	0	14.8044	0	17.5121	16.2408	16.3369	0	14.2337	14.566	17.0985	15.0001	0	16.663	17.5095	17.9603	14.4434	15.3437	15.8872	17.193	0	15.3096	15.0964	0
A0A4W2FDA7	13.9903	0	15.1404	15.8708	0	15.1089	0	17.2811	0	0	17.1925	0	16.9342	17.316	17.447	17.8668	0	0	14.6458	16.1802	16.8635	15.957	16.4862	16.597	0	0	0	0	0	15.319	13.5251	15.0113	0	13.1534	14.1665	17.21	15.8216	0	18.3096	17.2744	17.8149	0	0	16.5842	15.6291	0	0	0	0
A0A4W2FDF0	16.6279	17.0125	17.8653	15.5046	16.8554	17.8742	18.0321	18.8755	17.6796	17.6488	18.4623	16.6384	18.7559	18.5622	18.6881	18.3573	16.0858	0	17.5464	17.7236	16.8876	18.3823	17.7902	19.0657	18.376	0	16.4572	17.3533	0	18.7453	16.5718	14.4383	0	17.2454	17.3816	18.8529	18.259	17.0019	17.8965	18.5875	17.9301	16.795	16.8934	18.6442	18.1293	16.9767	15.0074	18.1157	17.1201
A0A4W2FDL8	15.4626	16.0165	16.3294	16.9225	0	15.7268	0	17.2233	0	0	17.1431	0	16.2044	16.5025	0	16.0518	0	0	15.6345	15.4183	15.0288	0	16.3182	16.0172	0	0	0	0	0	16.3463	16.9338	0	0	0	15.2131	15.3457	16.8435	0	17.0577	16.7046	16.602	0	0	15.6661	16.822	0	14.0747	14.8771	0
A0A4W2FEE9	19.1046	19.0564	18.2535	18.3591	19.0814	19.3091	18.6335	18.9795	14.3347	15.6075	20.258	16.6703	19.3783	17.9552	20.4448	19.6055	16.2682	19.0114	18.2276	19.0766	20.2229	18.684	20.7668	19.9037	0	16.4323	17.5007	18.6499	18.6372	20.1486	19.8062	21.9573	21.3313	20.7995	20.4705	19.4155	19.1489	19.05	20.7869	19.3698	19.7758	18.5394	17.7755	19.2034	20.2767	18.6217	20.5616	19.1043	18.1043
A0A4W2FEJ3	17.7748	17.7988	17.856	19.055	18.4798	14.2174	16.8984	17.8438	18.9128	17.1481	15.0644	16.2387	15.7838	16.1508	18.1607	17.8972	0	0	17.4449	17.5765	17.2515	19.3728	17.1034	14.9197	0	0	0	14.9794	0	17.8285	18.3891	19.0758	18.2634	16.2576	15.6972	15.8319	18.4238	18.9684	16.6687	17.2709	17.703	15.3385	0	14.894	16.5548	0	17.5334	14.4676	18.5291
A0A4W2FF06	19.4631	18.06	19.8008	19.7809	14.2979	15.1616	0	16.8971	19.2107	17.0637	0	17.1679	16.576	16.6562	16.7109	16.0851	0	0	17.8597	17.4433	14.4073	15.8919	16.6446	0	0	0	0	0	0	16.7558	14.907	15.5598	0	18.1646	16.4466	14.8549	16.7151	14.1745	14.7535	15.9433	16.1813	15.0658	0	14.6028	15.8413	16.9956	17.8208	12.4173	0
A0A4W2FIB9	16.9719	0	19.8191	0	20.6098	20.4539	0	16.6594	22.9124	20.7228	0	23.5238	19.3533	19.2037	0	18.0972	21.1543	0	14.6498	16.5049	0	15.4473	16.8936	20.3856	19.2694	22.648	22.7392	20.9219	21.9694	16.202	0	0	0	19.3736	16.9906	18.7859	18.1026	21.3463	17.2898	17.2819	15.8373	21.0249	21.3985	17.3962	14.9572	22.4553	16.7615	20.5258	22.51
A0A4W2FJQ8	0	17.2776	15.8499	0	0	17.7051	0	17.5514	0	16.1834	18.4108	0	17.8467	16.8769	0	17.7248	0	0	15.7828	16.7941	17.2947	16.4196	16.2146	18.0166	0	16.7013	0	16.7279	0	16.6586	15.268	0	0	16.2909	16.2901	18.1567	0	0	17.9364	17.3045	14.6024	0	17.2901	19.2158	13.967	0	0	17.2471	0
A0A4W2FKD4	14.0827	16.6437	16.8927	15.5193	0	17.3044	17.0333	18.4513	15.3129	18.1313	17.1045	0	17.5855	18.7245	17.7061	17.5008	0	18.4703	15.0062	15.6241	16.9403	18.5712	16.5087	16.9739	17.5377	15.0215	0	15.4474	0	13.5121	0	17.2829	14.4647	0	15.3869	17.7662	15.8002	0	16.5639	17.3326	17.8716	0	17.1553	17.5384	16.2367	0	0	17.4849	0
A0A4W2FLN7	16.4301	17.8831	17.3717	16.0292	0	16.7209	18.8103	18.2576	16.9089	0	17.2741	0	17.0221	17.5962	17.379	17.7545	0	19.3718	15.7505	15.8999	17.623	17.8354	16.9426	18.2482	15.0992	0	0	0	0	15.8139	14.8297	0	0	12.7913	16.3501	17.5628	17.1956	0	17.175	18.201	18.2713	0	16.0026	17.7964	17.7761	0	0	17.296	0
A0A4W2FLQ1	17.9735	17.8576	17.4765	18.1414	18.0016	16.8758	0	17.7998	18.1713	0	0	0	17.8203	17.5171	18.4834	17.1967	0	0	18.2998	18.356	17.9682	17.8171	18.0768	17.484	17.7706	0	0	17.2624	0	18.5046	18.0853	19.5958	17.5767	17.8021	17.5724	17.3824	18.3826	19.1559	18.4401	17.3859	18.0637	18.2914	0	16.8348	17.2382	0	18.6665	16.4983	19.5437
A0A4W2FMT5	19.5677	19.6231	20.3139	18.8577	18.9665	18.7157	19.305	19.7996	19.9582	18.5732	18.4929	17.5547	19.2233	19.3224	20.1626	19.6411	20.1844	18.9695	18.3313	18.3607	17.3921	16.6308	18.4067	18.1931	18.2645	17.6859	18.6283	18.5147	17.2993	17.7947	17.3647	21.2419	19.231	17.9053	18.4666	19.2009	19.3008	19.2295	18.134	18.7413	18.9374	16.4476	18.8535	19.0053	20.1828	20.6328	19.5909	18.8162	0
A0A4W2FNC1	17.9809	18.6528	17.4664	18.3735	17.2077	16.5357	19.427	16.6332	15.1768	17.5929	17.6544	0	17.3415	16.6146	20.2484	17.1809	0	19.431	17.7926	17.6421	17.6824	18.4763	18.1333	16.8444	0	0	0	0	15.9044	18.2143	18.2513	17.9217	19.3874	17.5618	17.124	16.7398	18.209	17.3553	18.0463	16.8866	17.0247	15.6472	16.0784	16.9223	17.5551	0	16.8138	14.8502	17.5868
A0A4W2FSD6	18.4773	18.8796	19.0027	19.0238	17.4899	16.5508	0	18.1735	18.6817	16.0042	17.4801	0	18.0754	17.6529	0	17.623	0	0	17.0785	17.1857	16.9606	18.3208	17.139	17.1649	0	0	16.9445	0	17.1426	17.2687	18.236	0	0	17.0227	16.7847	15.9795	17.7846	0	16.8578	18.4602	17.0613	0	15.8847	16.6215	17.5222	0	18.3222	16.6789	0
A0A4W2FUV0	17.7812	17.0932	17.1333	15.0525	17.5848	16.4973	0	17.6113	0	16.4421	17.3813	0	17.2158	17.0621	0	18.0364	0	0	17.3821	17.0578	16.6564	0	17.5447	16.4631	0	0	0	0	0	17.4115	17.2471	0	0	17.3661	17.0343	16.9232	16.3779	0	15.7687	17.7079	16.8443	0	0	17.3702	17.3165	0	17.4909	16.0989	0
A0A4W2FVT6	12.9029	17.6504	16.4348	14.2453	0	17.8622	16.2555	19.6296	0	0	19.0487	0	18.669	18.3359	18.7313	18.5765	14.8258	15.1614	16.5924	17.0912	18.326	15.9201	17.4073	18.1544	0	0	0	0	0	0	13.6819	14.7214	0	0	16.1625	17.6043	16.3438	0	19.1363	18.7738	18.9958	0	16.8624	18.9421	18.0833	16.1128	12.3979	17.4006	0
A0A4W2FW46	18.829	18.9884	18.384	19.0376	19.5031	18.1778	20.1321	18.8996	18.7546	18.8157	19.4829	17.6267	19.2393	18.6845	20.3287	19.5596	18.0812	19.022	19.5379	19.7451	18.8183	18.1446	19.0312	19.1066	19.5527	19.3543	17.9379	18.8411	19.0553	20.6103	21.3845	21.8734	21.6853	19.5762	18.763	19.386	19.6588	20.7964	19.7101	18.2869	18.9046	20.174	19.2023	19.0559	18.4347	0	19.7373	18.6651	20.0503
A0A4W2FWZ0	18.9667	19.546	19.0109	18.605	18.7308	19.3073	18.0029	20.1294	18.1127	14.8311	19.4779	14.9016	20.2238	19.9303	19.0672	20.1218	14.3762	17.5228	19.3854	19.7705	19.7017	18.7889	19.8246	19.9683	0	14.4502	17.535	15.2216	18.3157	19.8302	18.4872	19.1897	17.624	18.5995	19.099	19.7588	20.0574	16.2934	20.186	20.4266	20.0584	18.2989	17.0412	19.6481	20.8346	16.6857	19.1348	18.417	15.3104
A0A4W2FXR4	15.41	17.7917	17.6095	16.1593	15.6728	18.7072	17.5781	19.3534	16.8373	16.8706	19.6868	0	18.7782	18.2697	18.3919	18.59	0	18.5244	16.9163	16.5401	17.6711	0	18.0974	18.8916	16.6459	17.6055	0	15.9913	0	16.6788	15.8574	16.9831	0	14.9049	17.9499	19.5247	16.8571	0	19.3986	18.1663	18.5939	0	18.7206	19.6619	16.7717	0	16.5635	17.9288	0
A0A4W2FY71	19.7576	19.4481	18.2198	17.9891	19.3963	18.5243	17.611	18.4179	18.1695	18.6144	19.4099	19.3374	19.2839	19.584	18.2239	19.691	19.5514	19.9516	20.1004	20.2994	19.1033	17.4315	19.0885	18.9126	17.8889	19.0609	0	0	19.5482	18.9609	19.0927	18.412	20.3083	20.2814	20.7738	19.0581	18.9784	19.3927	18.9601	19.0306	18.3794	18.5475	18.6612	19.5274	19.0706	18.6907	19.3899	18.4123	18.542
A0A4W2FYN5	18.4947	19.8778	19.5499	18.8638	16.3054	20.7783	19.7728	20.6638	16.8001	18.8411	20.8457	21.7085	21.1463	21.3993	21.836	21.8135	16.7252	19.3218	19.7129	20.3823	21.1969	17.3229	19.8575	20.5893	16.8064	15.8246	16.8957	16.6821	15.4519	18.6253	18.0234	20.3501	18.8415	17.3891	19.5266	21.6267	20.0399	16.1601	21.8841	21.8635	21.214	17.3069	19.0693	21.8978	20.5407	17.0102	17.1043	20.2101	16.4271
A0A4W2FZI0	19.3547	16.1443	17.8	16.9795	18.412	13.6728	15.2037	11.1981	0	0	0	0	0	11.3301	0	14.7334	0	0	17.6868	17.6005	12.3261	0	17.997	14.2771	0	0	0	12.5603	0	17.8679	14.7061	0	0	21.5881	19.5866	12.4544	12.3351	15.4592	15.0113	12.8943	12.9693	16.4781	0	0	11.0417	0	18.6454	14.8584	15.4542
A0A4W2G1Y7	19.0872	19.7241	18.9602	19.9907	19.0537	18.3798	20.8671	17.8414	17.7022	19.4123	18.876	19.2249	19.3619	19.0714	20.459	18.6607	17.3558	20.0083	20.477	20.6637	18.3925	18.5553	19.4542	18.1728	18.1867	17.9329	18.6869	18.6881	19.3923	19.4452	19.2668	0	21.4354	19.4004	19.4469	17.8845	18.5634	20.1111	18.7669	17.9574	18.3287	18.7834	16.9191	17.3577	18.5005	20.0262	19.5843	17.8994	19.8002
A0A4W2G453	21.4931	21.1852	21.0031	21.0382	18.8885	18.881	0	19.3494	0	18.576	19.0289	0	20.4303	20.0677	0	19.825	0	0	19.8725	20.3008	20.5289	16.4046	20.2667	19.0326	18.8183	0	0	19.053	0	21.9252	18.4375	18.8134	0	20.5967	20.8241	18.1642	20.4508	18.127	18.2606	19.6507	19.7489	0	17.2594	17.5486	20.4656	18.9262	19.6118	18.4393	18.7026
A0A4W2G5M9	11.9713	16.4036	15.2876	11.6419	0	16.9962	14.6101	17.8498	0	0	14.3592	0	18.0567	16.2828	17.6399	17.6096	0	0	12.3515	14.6812	15.6354	12.5884	15.8536	17.2486	0	0	0	14.3643	0	9.95104	12.6256	13.9088	0	0	14.2829	18.4073	16.2014	13.6861	18.24	18.2519	18.3356	0	15.4861	17.206	18.481	0	0	15.5146	0
A0A4W2G7X4	14.7896	16.9818	18.2276	15.7933	0	18.9931	15.9354	19.6626	0	0	19.8289	0	19.8074	19.652	19.0056	19.339	0	17.9933	16.8067	17.6491	19.2582	18.6681	18.5312	19.5093	17.4952	16.3362	0	15.7933	16.3917	15.0987	12.8844	18.0919	0	0	16.2716	19.1858	16.4789	17.0816	19.3916	18.9738	19.3666	0	19.0349	19.4633	17.2894	0	15.2514	18.404	17.5797
A0A4W2G877	16.0249	15.6353	16.5436	15.7941	0	0	15.0598	16.8482	17.6564	0	0	0	15.9741	15.9103	0	17.3452	0	0	16.1919	15.7823	15.4162	16.1262	16.0294	15.429	0	0	0	0	0	17.2301	17.558	17.6156	0	15.0693	15.9587	16.6646	16.8229	0	17.1238	16.4599	17.3274	0	0	14.7368	16.2067	0	15.9428	0	0
A0A4W2G9E6	16.763	17.711	18.5143	16.9854	15.5324	18.4358	0	18.9254	18.161	18.4765	19.2848	0	18.3421	18.9817	0	17.8601	17.4502	0	16.2435	16.6203	17.8996	19.5166	18.3296	18.4622	20.0648	17.8803	18.5813	19.3628	0	17.0325	16.2691	18.4753	0	14.3758	16.9374	18.6779	17.777	0	16.8384	18.1317	17.2133	0	18.6358	18.5233	18.6517	0	15.7562	18.4929	18.1652
A0A4W2GBE1	17.8559	0	17.9269	19.5195	0	0	17.8885	16.7852	16.5687	17.8522	0	0	0	0	0	14.8795	19.6356	0	17.2472	17.6193	0	0	16.3538	17.5549	0	0	19.2385	18.4038	17.5436	17.7867	16.7581	16.5037	18.431	19.9826	17.3334	15.2414	16.6969	18.9843	15.2242	17.4907	18.6365	22.1138	18.2981	0	14.7183	18.3015	19.8722	17.1705	19.0234
A0A4W2GC03	16.2681	16.2509	16.9601	16.5877	0	17.8347	16.5474	18.9807	18.0868	0	16.8899	18.4942	18.2158	18.9437	0	18.5849	0	0	17.3316	16.6439	16.9896	18.2298	17.2558	17.1275	18.7925	18.2064	0	17.3206	0	15.1436	16.3856	0	0	0	15.6763	18.7763	17.6954	0	18.7877	17.7154	18.5608	0	16.0297	18.2633	17.2597	0	16.9469	15.105	0
A0A4W2GCQ6	17.3655	16.3247	17.005	15.3167	17.1205	17.2818	18.4392	18.4742	0	15.8915	16.4673	0	18.4397	18.9067	19.0619	18.3464	16.5291	17.468	18.074	18.421	14.962	0	17.5708	18.5296	0	17.0251	0	18.1128	0	18.904	16.533	20.6244	19.1619	18.4872	18.6561	18.3174	18.2538	0	17.3842	19.1624	18.5373	0	17.7801	18.3821	18.6209	0	18.4605	17.8755	16.6723
A0A4W2GCT4	17.4533	18.4206	17.8118	17.1523	17.3313	17.3772	19.1955	18.9825	17.7378	18.7475	19.7142	18.8665	18.8236	17.9657	20.6022	19.4033	18.3866	20.3837	17.3364	18.2219	19.0179	17.6101	18.3779	19.1221	0	0	0	15.6796	0	18.0163	18.5521	18.2617	19.722	17.606	18.4499	18.4698	19.4504	19.5749	19.7508	19.3666	19.2177	16.2844	17.2164	18.5211	18.0448	0	17.8114	18.4232	17.6234
A0A4W2GDR0	16.298	0	20.4886	0	20.9562	21.7549	0	15.9702	25.0628	25.3388	0	25.4226	17.9783	19.6926	0	0	23.4786	0	13.0491	15.5375	0	0	16.4525	21.6403	23.643	24.3755	25.6157	22.9937	25.0147	0	15.2299	0	0	19.6034	19.4163	16.2313	0	0	0	18.531	0	0	23.8432	21.0888	20.636	26.0998	0	18.7437	0
A0A4W2GE15	17.2961	21.5625	20.372	18.5728	0	20.5605	0	18.461	0	0	20.1397	20.4	19.375	19.5588	0	20.2277	0	0	18.6077	19.5921	22.4414	21.3049	19.8199	20.6895	0	18.925	20.4239	17.3241	0	19.7701	0	0	0	19.2093	19.4041	19.9112	0	0	22.4711	18.4686	18.3261	0	22.1049	19.6495	18.8854	20.6193	0	0	19.8602
A0A4W2GEW6	19.6272	20.3572	17.825	18.7894	20.0425	18.742	19.8866	18.1096	20.3184	18.8157	19.7229	21.5915	19.6492	19.7667	19.2503	19.0149	18.9168	0	20.4328	21.1582	19.2452	18.3884	19.3806	18.4892	20.48	0	0	19.5764	0	19.3696	19.9154	18.8933	19.1079	19.5501	19.9064	18.9407	19.0332	17.6619	19.0793	19.5878	19.9389	20.3821	18.2547	18.764	19.9672	19.019	20.3162	18.6238	21.3515
A0A4W2GF96	16.575	17.4238	16.8177	15.1689	0	16.0446	0	17.5997	0	15.179	18.5863	0	17.666	16.088	17.7801	17.5968	0	0	16.7343	17.2708	17.6595	16.9677	17.1839	17.2148	0	16.7053	0	0	0	17.2692	17.2993	16.9627	0	17.0519	15.7177	17.8151	16.4973	0	18.2557	17.3581	17.0328	15.8572	16.6883	17.0731	16.9132	17.7397	16.9024	15.6424	0
A0A4W2GFR2	23.1036	21.7787	21.8398	20.3275	22.6436	22.003	20.684	18.953	20.6018	22.4304	18.6259	21.9012	22.3005	21.7267	16.0791	20.8027	21.671	15.2966	22.2559	22.2831	20.9511	20.3375	23.4955	21.1568	17.8316	20.4886	22.0622	22.7864	22.5477	23.7037	23.1725	21.0008	20.8864	24.3024	24.2991	20.7852	23.0488	24.2412	17.9222	19.7577	19.2278	23.8754	18.3969	19.1808	22.0578	23.169	23.5826	20.7538	23.4143
A0A4W2GHH5	20.6749	18.1987	19.3879	19.2675	20.8394	18.6548	0	17.2677	17.2405	18.8241	16.2818	16.3583	19.6425	19.2898	0	19.0558	15.3482	0	21.0806	21.1875	16.2891	16.5529	20.1784	18.2145	0	0	0	16.6198	0	20.1422	19.5649	13.1512	0	21.1856	21.1889	17.9023	19.4629	19.0261	16.4341	17.8215	17.2376	19.1759	14.7739	16.2067	18.7019	0	20.6185	18.6718	20.0096
A0A4W2GI82	19.5037	19.0173	19.0816	18.9389	19.6725	17.7857	18.6993	14.4013	13.6441	16.6793	16.7647	16.5757	18.9094	17.2518	16.1985	17.3809	16.3359	14.7938	19.7377	19.5086	15.791	16.9169	20.5882	16.8584	0	13.8489	14.3577	17.0392	17.601	19.0679	17.2557	14.4212	16.866	20.2237	20.5345	16.4363	18.6779	17.6534	10.4927	16.2286	14.6272	18.3071	0	12.7024	16.5718	14.6747	20.1311	17.6288	18.0919
A0A4W2GJR2	15.3082	15.4695	15.6581	15.4857	14.9224	0	15.8594	16.855	15.7794	0	15.3885	0	15.9252	15.0787	16.8246	16.8934	0	0	15.8078	15.8976	14.523	17.581	14.769	14.9261	0	0	15.9407	0	0	16.1642	14.7018	18.0199	16.667	13.955	13.0797	15.1245	16.5439	0	15.845	16.9793	17.5332	0	0	0	14.9573	0	15.3609	0	0
A0A4W2GKV6	17.9338	17.7507	18.634	18.9187	18.9399	16.5461	19.6594	17.4508	18.0714	15.9062	17.2119	17.5053	17.9814	17.9837	20.147	18.1163	0	18.5405	17.9024	18.7396	17.7737	16.3915	17.8368	17.499	17.8164	16.1762	0	16.7196	0	18.9921	16.8515	19.8119	19.7593	18.8454	18.5595	18.3476	17.9813	17.8867	16.9528	18.3032	18.5511	17.5344	16.5218	17.9312	18.7063	19.4279	19.102	17.7384	18.2602
A0A4W2GMJ8	21.3075	17.3923	17.2836	19.0975	22.1018	16.7864	19.9917	15.7689	0	0	0	0	17.6228	17.7139	0	17.1845	0	0	21.6352	21.1975	0	0	17.6152	0	0	0	0	0	0	19.933	19.7466	18.6609	18.8724	21.3796	20.4199	15.4621	17.2828	0	0	15.0389	14.7984	0	0	0	16.9623	0	20.1246	0	0
A0A4W2GND4	23.3855	22.7254	23.1101	21.7204	22.941	22.5218	22.0141	18.9879	21.1621	21.9463	20.8136	23.3019	22.1399	22.573	15.4323	21.2472	22.0003	21.4501	22.8675	23.3886	21.2952	20.9367	23.31	22.0949	22.44	23.1882	24.1422	22.49	22.6825	23.8779	23.8966	19.2992	21.7162	25.2067	24.15	21.21	22.1698	23.6734	15.2849	20.584	18.5964	25.2553	19.4895	18.9845	21.2242	23.2856	23.8867	22.7092	23.4151
A0A4W2GPW6	16.4179	15.9253	16.4381	16.7855	14.4128	15.4454	16.5499	17.2534	15.2901	0	15.3838	0	16.9196	17.3926	17.6718	16.5913	0	17.3482	16.5727	16.2904	16.7382	16.4457	16.3287	16.6982	0	0	0	0	0	16.9591	16.592	0	0	15.6503	14.0993	16.6856	16.6683	0	17.7941	17.129	17.3186	0	15.2218	16.2157	17.0603	0	16.374	15.469	0
A0A4W2GQ41	17.6456	0	17.9442	17.7458	18.4873	0	0	0	20.769	18.7285	16.426	19.1989	0	0	0	0	18.4677	0	15.194	0	18.1257	15.2881	15.0984	17.3413	17.8773	19.0366	20.2074	17.366	19.4218	13.794	0	0	0	16.6872	0	15.2716	15.6198	17.4758	0	0	15.1237	17.1111	17.4977	0	0	19.4051	15.5896	0	17.1612
A0A4W2GRG5	0	16.1422	15.3762	15.2074	0	16.5368	17.0274	17.6268	0	0	0	0	17.5026	17.1148	0	17.7087	0	0	14.6704	16.2546	16.819	0	16.8666	17.5368	0	0	0	0	0	12.5039	0	0	0	14.9758	15.2153	18.3934	17.0963	0	17.9667	17.8111	16.9542	0	16.6945	18.2309	17.7247	0	0	16.8888	0
A0A4W2GSK0	15.9494	16.4356	16.8144	16.1257	16.7416	15.8938	18.7338	18.0173	16.814	17.4256	17.8265	0	16.7778	17.2365	18.5609	16.0083	0	19.6854	16.3292	15.9781	17.5692	19.747	16.3314	15.1305	18.3914	0	0	17.5642	0	17.6873	17.3427	20.3416	19.344	15.6864	14.623	15.3216	16.655	18.5588	17.1625	16.5869	16.7562	0	0	15.7038	15.1593	0	16.782	16.1466	17.1292
A0A4W2GTV7	16.7206	19.1517	18.7816	16.2058	19.064	19.7055	20.7843	20.6599	18.8281	19.7101	19.9535	0	20.1435	19.609	18.6553	19.3673	0	22.622	18.2393	18.3351	19.3028	18.5882	18.9966	19.1944	19.8687	20.0953	18.9933	0	0	16.9199	19.0474	19.2129	0	15.3965	17.3773	20.3368	18.7579	0	20.1112	20.0323	20.3096	0	18.3292	20.736	19.034	20.2272	18.5821	19.6164	0
A0A4W2GUI0	15.4353	16.2469	18.4439	13.2501	0	18.7677	0	19.6472	16.6804	18.6288	19.3475	17.8422	20.1277	19.5334	19.0969	19.44	17.3774	19.4389	17.0649	17.4957	18.6504	18.7028	18.78	19.9702	16.9941	18.1382	15.7821	16.0243	15.5619	14.4745	14.2367	0	0	15.0943	17.6515	20.0448	17.7242	0	18.781	19.1445	19.0945	0	18.4219	18.6151	16.3586	15.8819	16.3332	18.2002	0
A0A4W2GUR5	14.5858	17.2044	17.0785	16.0088	0	17.5173	15.5848	18.0066	13.7522	13.4629	18.28	0	18.2676	17.904	17.7912	18.007	16.5182	16.5216	15.2824	16.5169	18.0079	15.9612	17.619	18.0543	0	0	0	14.9882	0	15.4706	16.1005	15.9759	0	13.5179	16.4128	18.4579	16.5521	0	18.6765	18.2211	19.0406	0	16.8788	17.9568	18.9549	0	15.0343	17.5841	0
A0A4W2GUV8	17.7173	18.1461	19.2269	16.198	18.3508	15.5198	0	19.2514	19.9252	18.3728	18.6425	19.5347	18.5142	19.7873	0	19.2979	18.3359	0	17.9372	18.0051	17.5988	16.5568	18.5485	19.705	19.931	18.516	18.0588	18.9772	18.9411	20.4121	19.8291	0	0	18.8176	18.6318	18.0786	16.9027	18.8358	18.4724	19.1553	19.1375	0	18.053	18.664	18.8227	17.4782	18.5551	17.1418	19.1494
A0A4W2GV41	19.6092	18.895	20.3171	18.623	20.3119	20.0318	18.4844	20.0664	20.7196	18.3416	19.0181	19.5688	20.4543	19.9235	18.935	20.7179	19.1608	19.2912	19.5517	20.1488	19.1006	19.2321	20.1954	20.7649	18.8099	18.9145	18.3961	19.1284	18.6602	20.8021	19.6063	20.1097	20.5176	17.4363	19.6479	20.4592	20.5158	18.1185	19.1849	21.0734	19.8949	18.2034	19.6827	20.4158	21.0497	19.8736	19.1725	20.0804	19.2266
A0A4W2GVT4	18.2161	17.6703	19.1787	17.8406	0	17.4157	0	19.136	17.9923	19.0399	18.1111	0	17.9159	19.2398	0	18.3991	0	0	17.6611	17.7142	18.5478	19.4583	18.7768	19.4702	20.1767	20.162	0	18.9185	0	17.0974	18.6175	0	0	0	17.6537	19.522	18.8837	0	18.6988	19.2434	18.4963	0	19.5666	19.6288	16.4758	0	0	19.8504	0
A0A4W2GYD5	21.2187	23.6794	24.5067	21.3064	18.6296	26.1151	19.5373	23.6562	22.7775	24.1876	26.3929	23.1654	25.6496	24.8259	22.1134	23.0369	22.0591	21.4534	21.1349	22.6695	25.1479	25.4639	25.3026	23.1132	25.5911	24.1679	23.9398	23.719	23.9337	22.3016	21.5873	20.9187	19.2815	19.767	24.2243	24.321	24.6146	22.2054	23.2846	21.4645	22.6966	0	25.2096	25.14	24.8187	21.6631	21.1956	24.8194	21.4071
A0A4W2GYU5	14.8681	17.7275	16.9445	16.7865	0	16.2319	18.8383	18.2807	0	16.1628	17.25	0	17.9921	18.3238	20.071	19.0965	0	18.8114	15.5676	17.3527	17.6827	18.7677	16.6625	17.7133	0	0	0	15.7115	0	13.172	14.2685	17.1569	16.857	0	14.549	17.8446	17.0584	0	18.9633	19.1664	19.2381	0	0	16.7002	16.6108	0	0	16.7352	0
A0A4W2GYZ4	21.1488	19.3309	20.0424	21.0113	21.3772	19.7007	22.2979	18.9825	17.503	19.237	17.7708	17.8689	20.221	20.7376	19.0269	19.9898	19.0277	20.2361	21.5644	21.9232	19.1517	19.4086	21.0914	19.298	16.4276	17.6277	17.9496	18.312	19.3044	21.3506	21.5282	21.6673	23.0304	22.4812	22.0501	19.1332	20.7164	21.3948	18.6773	19.1121	18.8163	20.8784	17.9453	19.0229	19.6819	16.2968	21.576	19.5786	21.0111
A0A4W2GZM8	0	15.4338	14.1919	14.3213	0	14.867	15.4698	17.1937	0	0	17.5459	0	15.5828	16.6632	17.4168	16.4398	0	0	14.8269	15.7107	16.4455	16.3835	15.8002	0	0	0	0	0	0	14.1419	13.6656	0	0	0	13.2981	16.2461	13.7817	0	17.7184	17.7815	17.6213	0	0	16.2022	15.9472	0	0	14.0415	0
A0A4W2H0A8	21.448	21.3236	21.1535	20.8847	22.1259	21.6194	21.3991	21.8999	20.0169	19.9984	22.1276	19.9184	21.3845	22.5156	23.1094	21.1387	22.5983	19.7144	21.5768	21.7103	21.8087	21.041	22.0553	21.7486	20.6428	20.8047	20.5289	20.6614	20.6063	22.0586	20.3507	21.957	21.1329	23.2021	22.8721	22.2699	22.3522	22.4941	21.772	21.5727	21.6781	21.6298	22.0441	22.6071	20.7365	20.5896	22.3097	22.0034	22.2307
A0A4W2H121	14.2592	18.0064	18.6583	16.3966	0	18.9086	19.4107	20.2714	0	0	20.0941	0	19.5235	20.0005	18.8091	19.0781	18.1495	0	15.071	17.7857	19.437	20.4973	17.917	19.3627	18.873	16.286	0	0	0	16.3064	0	16.5558	0	0	16.4925	19.069	17.4076	0	19.7235	19.3477	19.7154	0	19.1007	19.723	17.7455	0	0	18.3578	16.661
A0A4W2H1I5	19.1795	18.674	19.1447	19.9121	17.3385	15.6783	0	16.9952	17.3486	0	14.6539	17.7153	0	17.5712	0	18.4845	17.0587	0	19.1248	18.6015	0	0	18.9758	17.7453	17.146	16.2706	0	0	0	18.9196	17.1623	19.8425	0	18.968	18.5933	17.1213	18.7473	0	17.5165	16.3409	16.4385	0	16.3155	17.6722	16.3701	0	17.2393	14.5453	18.4671
A0A4W2H223	15.6145	20.5499	18.4818	18.3572	0	19.9763	18.7887	20.8778	0	17.7365	21.8142	0	21.1118	21.8058	20.2113	20.7021	0	20.0161	19.2088	20.0117	20.6094	18.8784	19.3998	20.177	16.8134	16.8709	16.1784	0	17.673	17.9411	17.4076	19.827	16.7211	14.2737	18.8813	21.0039	17.347	0	21.5889	19.7031	19.6723	0	18.9782	21.7355	19.8513	0	17.3739	20.7715	0
A0A4W2H231	19.4563	17.9883	18.8507	19.5917	18.8928	19.0992	15.4547	17.9289	18.981	17.9452	15.6331	20.714	16.6845	15.8841	15.569	17.7641	17.5413	21.603	19.9536	18.3524	20.4801	19.6042	16.1856	15.7381	19.0978	15.2502	20.2301	20.7095	20.4087	17.7318	20.2475	18.7655	0	14.3449	13.6796	14.57	17.1984	0	14.2856	19.1919	16.4775	18.7468	19.5288	0	15.5867	22.135	13.5171	14.1369	17.3118
A0A4W2H2R9	18.7538	17.0571	17.309	15.843	14.5777	15.5805	0	15.6055	19.3969	15.2539	0	0	16.6232	15.7479	0	16.4123	0	0	17.4651	17.0376	12.8607	0	18.8805	18.0583	14.9007	17.055	16.5591	16.9907	15.5344	19.2271	17.4151	0	0	20.4538	19.3685	15.3287	18.5199	17.7162	15.4657	17.3135	14.3424	18.9982	14.1102	0	16.1379	0	20.3955	16.4074	14.6604
A0A4W2H4J1	17.341	16.5809	19.0348	17.8852	18.71	18.4836	0	18.9862	17.7973	17.6472	18.213	0	18.8278	19.3508	19.5213	19.5966	0	19.6294	17.5964	17.9136	16.5806	18.4033	18.281	19.4882	17.6032	16.1389	0	17.46	0	16.7051	14.9467	18.9138	17.2717	14.6084	16.5842	19.225	17.7601	0	17.8678	19.6232	19.6542	0	18.1549	19.2873	19.173	18.3126	16.9755	18.9965	16.4557
A0A4W2H5A7	24.9239	29.006	25.2397	21.5521	26.5761	25.79	24.5654	22.9497	26.6951	27.4087	24.528	0	22.693	0	0	22.6273	25.9513	26.7696	23.4994	23.5428	25.8083	24.8128	0	0	25.7951	0	0	25.3974	24.9163	0	0	0	0	0	23.497	24.2445	0	26.5415	0	23.0744	23.9047	23.8548	26.7003	0	25.4586	0	0	0	0
A0A4W2H6M0	19.7744	18.415	19.1954	18.6476	20.8972	17.9331	0	15.5685	19.4199	16.7376	16.1584	19.2651	18.4568	16.4588	0	17.8757	0	0	19.4301	19.1668	18.4387	17.8828	19.2438	16.921	16.9737	0	0	16.155	0	20.1722	19.5553	16.9694	18.8527	20.746	20.3562	16.1126	19.6688	20.1952	15.6045	18.9422	15.8529	18.3746	14.309	15.0501	17.2126	0	20.3415	16.7216	19.077
A0A4W2H739	17.8032	18.7127	17.7538	18.0507	15.9259	17.2647	17.8518	19.6966	16.1284	18.0224	19.3795	0	19.219	19.401	20.8043	19.749	0	18.6488	18.593	19.0193	19.6696	19.6225	18.5198	19.16	0	0	0	15.5131	18.0034	17.7595	18.3789	18.3584	0	16.4563	17.3316	19.3822	18.3889	17.8946	19.9425	19.7957	19.9375	0	18.123	19.3921	19.5377	0	17.7022	18.6535	0
A0A4W2H7M0	15.7581	16.3966	15.0497	17.8675	0	14.9128	0	15.5445	0	0	0	0	15.0438	16.24	17.2325	16.1563	0	0	17.2865	16.5255	15.2055	0	15.7052	14.2491	0	0	0	0	0	16.0674	17.5639	16.1934	0	14.9488	16.726	14.7203	0	0	16.9214	14.7082	17.1357	0	0	14.839	13.6103	0	14.1434	14.9154	0
A0A4W2H9S2	17.335	18.6411	14.9394	16.9823	15.6846	16.8472	19.6233	14.0168	0	0	16.8573	0	17.1035	16.7221	19.2166	16.4831	0	18.3429	18.0229	17.7775	0	14.7497	18.174	15.3317	0	0	0	0	0	18.4267	18.3015	18.5651	18.7459	18.6194	19.6974	16.9105	17.8657	15.1905	17.9596	16.2522	16.2136	15.3495	15.1579	15.4123	18.1691	0	18.9427	15.3633	16.53
A0A4W2H9Y5	18.1419	17.382	18.6925	17.2578	17.8343	16.4349	0	17.3426	19.8819	18.3511	0	0	17.2169	17.9018	0	16.1866	0	0	15.9228	16.9441	0	0	17.6109	17.9038	0	0	0	17.4105	17.4111	19.6843	18.7569	15.9168	0	17.8348	17.0436	15.9676	17.8207	19.55	18.5859	16.4542	16.8201	0	16.4087	16.5084	17.7187	17.2277	0	15.9289	0
A0A4W2HA65	20.8521	20.4451	20.3835	20.1692	21.2724	18.9167	22.0552	20.1296	22.8815	20.0615	18.1133	21.8098	20.4585	20.2451	19.8413	20.6709	21.1769	22.9357	20.3331	19.9806	19.7501	21.1269	20.9014	20.97	19.9239	21.6285	21.7403	20.2464	20.6571	22.3061	22.3576	20.6861	22.8265	22.5463	20.7702	19.1809	21.7149	24.1971	19.3562	20.9872	19.1024	23.1953	19.4459	19.3437	18.6728	20.0264	21.7622	19.9182	22.6389
A0A4W2HAX4	12.7807	17.9963	16.212	14.1661	17.2335	17.2141	0	17.9942	16.9489	16.2489	0	18.1649	18.0686	15.2127	18.0671	18.4325	0	18.8805	14.3598	16.5595	0	0	15.9643	17.8475	0	0	0	15.8534	0	14.4745	14.3121	17.5493	0	14.8439	15.8589	18.0757	15.6782	0	18.1906	18.2606	18.8831	0	15.9782	16.0207	18.5489	0	0	14.2964	0
A0A4W2HAY5	11.808	17.4921	18.0795	14.0647	0	18.5276	18.7609	19.4485	0	0	18.8458	0	18.0564	18.6564	17.875	17.9106	17.7182	20.5919	16.007	16.7582	16.8656	19.165	16.5769	18.5356	16.9521	0	0	0	0	0	0	18.4697	0	0	14.3416	17.4593	17.7053	0	17.7646	17.2295	17.9287	0	19.4301	18.6956	14.8904	0	0	18.1634	0
A0A4W2HB33	17.8125	21.3054	21.1314	18.9533	16.4103	21.5638	21.0616	21.8139	19.718	20.0464	22.5341	17.5883	21.9736	22.2118	22.5821	21.7414	20.2546	22.7709	19.4499	20.5174	21.9	21.181	21.4764	21.9771	21.0026	20.4231	20.2024	19.5478	20.4856	17.7842	18.8028	21.3734	20.2977	15.6525	20.5982	22.0629	20.9505	14.698	22.1938	21.4464	22.0484	15.3265	22.1189	22.4555	21.6911	19.7762	18.7473	21.2463	17.7213
A0A4W2HCW5	17.7656	17.8588	17.4927	17.6279	18.9961	16.8092	19.3877	14.2534	16.4152	17.0271	15.9944	0	17.3312	17.9271	17.9228	15.837	16.5986	16.1574	19.0713	19.0137	14.9094	16.42	18.5834	16.1482	0	0	0	16.5728	15.2581	18.4697	16.459	18.0516	17.3731	19.4925	19.2141	16.1053	18.6352	19.1199	0	16.1989	14.7933	18.4655	0	14.511	17.1078	0	19.2935	16.3111	18.4022
A0A4W2HDD5	17.1508	0	17.2181	0	15.0059	13.7852	0	18.3552	15.3812	0	14.8241	0	18.1921	17.8538	0	18.1697	0	0	17.5893	17.994	15.844	15.0206	16.9831	17.7304	17.1894	0	0	0	0	17.9443	16.725	0	0	16.7388	16.0724	17.2055	15.8283	0	0	18.1343	18.0423	0	14.3109	16.8804	17.0882	0	16.2622	15.3291	15.8773
A0A4W2HDP9	17.7181	16.1349	16.0436	18.079	0	15.6926	0	17.7575	17.9365	0	17.2004	0	18.0265	17.4031	0	17.1025	0	0	17.6127	17.6109	17.2923	19.7744	17.3936	16.3922	0	0	0	17.257	0	19.3809	19.5971	0	0	15.849	17.1215	16.0569	18.1409	18.8408	17.3607	17.7747	17.7966	0	16.4862	0	16.8168	0	16.1607	0	0
A0A4W2HEC9	15.5329	16.6584	15.3377	13.8708	0	16.9907	18.0533	16.6362	0	0	17.9538	0	17.5082	17.6494	17.5217	16.5572	17.0785	16.7687	14.7903	15.8038	16.2079	15.4341	16.0406	16.2557	0	0	0	0	0	0	0	0	0	14.5466	14.6383	17.3313	15.4349	0	18.5466	17.1239	17.3275	0	16.0957	16.7902	18.2778	0	0	0	0
A0A4W2HG04	15.8318	16.9358	15.582	16.3725	0	15.5548	0	18.4771	0	0	18.5706	0	18.1076	17.0501	0	17.2682	0	0	16.1997	16.1154	16.8345	15.394	17.9105	17.9712	0	0	0	0	0	13.301	12.9187	0	0	13.9288	15.2695	16.2341	15.6046	0	18.3872	17.4395	18.2218	0	15.9035	16.699	15.0694	0	15.5935	16.5597	0
A0A4W2HGT9	16.4633	20.7527	20.6478	16.038	0	21.3304	17.7963	22.0365	0	19.1908	22.6639	18.6034	21.571	21.5758	19.0035	20.8958	18.6161	19.5551	17.9517	19.1271	21.8784	16.9393	20.6883	21.9619	20.2241	20.6071	0	19.3437	19.6743	0	0	0	0	13.7489	20.3681	22.045	16.8805	0	22.7048	21.1678	20.4276	0	21.526	22.1282	21.1842	19.098	17.2916	21.6509	0
A0A4W2HHY4	20.905	19.9462	20.8453	20.4056	19.7071	18.5171	20.4724	19.6873	20.5101	20.8363	18.8032	19.3767	19.5365	19.884	18.2112	19.2868	19.0252	19.2857	20.0685	19.9924	17.2063	19.9363	19.3753	19.6866	20.0015	18.8164	18.2701	19.0992	17.5959	19.5851	17.79	20.2184	20.1493	18.7961	19.2499	19.4763	19.5182	18.0708	16.0956	19.0695	19.3699	17.6777	17.8031	19.1802	20.5564	21.0648	19.3939	18.7865	19.3801
A0A4W2HI00	13.9851	13.9133	14.2977	16.1809	0	12.4064	0	15.9713	0	14.16	15.7042	0	13.5004	12.9339	0	16.8829	0	0	15.4741	15.3422	14.0588	15.9601	12.9998	14.0807	0	0	0	0	0	15.3558	15.4017	0	0	0	13.8498	13.9147	14.6299	0	15.6404	16.6628	15.692	0	0	13.4292	12.9406	0	13.3437	14.6233	0
A0A4W2HIU9	15.9083	0	13.98	15.7789	0	14.074	0	15.6677	0	0	0	0	14.6562	15.4932	0	13.782	0	0	16.5315	16.5585	15.6833	0	15.9846	15.7494	0	0	0	0	0	14.3692	0	0	0	14.7203	15.5199	15.7621	14.723	0	16.8351	15.6466	13.7291	0	14.7613	15.6144	13.9154	0	16.3993	15.0817	0
A0A4W2HJ72	15.1319	17.1855	14.6709	14.9388	0	17.1036	0	17.5663	0	0	18.216	0	17.8083	16.5045	17.7063	17.084	0	0	15.8284	15.6492	17.1164	16.5997	16.4358	17.0923	0	0	0	0	0	15.6718	0	18.2264	0	16.5303	15.1255	16.5213	16.6097	0	14.8552	16.2968	16.8866	0	17.7065	15.6507	16.7179	17.4452	15.6633	14.2277	0
A0A4W2HJB2	17.2164	16.2766	17.1871	16.6698	0	15.3369	0	16.5192	0	0	16.3454	0	16.8292	16.5951	17.9573	17.0673	0	0	15.7711	15.4114	15.5163	16.2354	16.4573	17.5627	0	0	0	0	0	16.7904	16.1052	0	16.2606	16.5885	15.1093	14.9725	0	0	17.0759	16.8991	18.1226	16.3087	0	16.1028	17.6116	0	18.3951	16.3797	0
A0A4W2HJX6	19.1446	0	15.2491	17.0957	0	0	0	13.6871	0	0	14.9888	0	18.0002	17.3592	15.0837	16.8887	0	0	18.9019	18.392	0	14.7537	0	12.7078	0	0	0	0	0	17.4342	0	16.3606	0	19.4177	19.2681	0	16.5286	0	12.0267	13.8066	14.3099	0	0	13.0519	16.9275	0	18.2593	16.4031	0
A0A4W2HL62	19.3904	16.0472	18.4404	17.9099	19.4859	17.886	17.9788	17.8897	17.0182	16.4078	17.4021	16.1834	18.2449	18.8047	0	18.5357	17.4175	0	19.6281	18.889	15.8892	16.5437	18.8772	17.833	0	0	16.5512	17.3111	17.603	19.6291	19.4373	0	0	20.3971	20.2727	18.2698	18.7288	19.5643	17.993	18.6351	17.0259	18.6653	17.4436	17.254	18.7668	20.8794	18.8316	17.4966	19.7257
A0A4W2HLF4	19.8341	16.9041	18.9103	18.6552	18.3507	17.8215	16.0274	15.3779	0	16.3473	14.5354	18.3125	18.3473	18.3361	0	16.4556	0	0	20.2732	20.2463	17.6005	17.7104	19.8076	17.3138	0	0	20.7979	17.3844	0	20.1352	19.0176	0	0	21.1099	20.1986	17.1519	19.5252	21.0758	14.8842	16.6691	15.3569	0	0	15.9349	17.5278	0	20.6501	17.8699	18.9882
A0A4W2HNC7	17.5737	19.5756	19.8996	16.9863	16.7095	20.8395	20.4695	21.1888	18.4456	17.4747	21.0462	16.539	21.2443	21.2241	20.6323	20.6946	19.0869	22.3666	18.4358	19.0153	20.0777	18.4635	19.4281	20.9484	19.9215	19.3724	19.432	18.1281	19.5889	18.1049	19.3781	17.2221	19.7865	18.0596	19.8816	21.0506	18.9545	16.2744	20.9659	20.3581	20.1795	0	20.4305	20.9793	20.4259	17.4971	17.8777	21.3608	15.588
A0A4W2HP22	15.679	17.0185	17.581	15.7588	15.8016	16.5863	0	17.0533	16.6415	15.7832	16.6279	0	16.8791	13.178	0	16.7161	0	0	15.9457	16.0494	17.0834	17.1124	16.2288	16.6994	0	0	0	16.5756	0	16.9126	17.0674	0	0	15.5898	16.6033	17.0078	16.0354	17.2764	16.1085	16.2032	16.7064	0	17.0644	17.1797	15.1408	0	15.954	16.6691	16.0487
A0A4W2HP47	15.2736	17.7215	15.5603	0	0	17.1586	0	18.165	0	17.8425	17.1558	0	18.5222	18.8285	0	18.7843	0	0	17.2909	17.1243	14.6403	0	16.4259	17.9835	0	0	0	15.0015	0	17.8942	16.6892	0	0	15.7005	18.2576	17.1915	16.1152	0	18.0711	18.2689	17.5644	16.0271	17.1547	18.8967	13.3813	0	15.1677	15.7364	0
A0A4W2HPE5	18.987	15.2992	18.0863	18.4084	17.1052	16.9872	19.0951	13.9201	13.3969	13.2129	12.8671	0	15.8733	16.6355	0	16.72	0	0	21.0021	21.1902	12.8538	13.0734	19.565	15.9719	0	0	0	0	15.65	20.2092	19.019	0	0	20.8282	20.4344	15.2821	17.4369	14.7908	10.5004	15.5738	13.8386	15.0836	0	14.415	16.6929	0	17.0247	13.9083	16.1325
A0A4W2HQ30	17.7796	18.1173	17.3572	17.0393	17.9114	17.9957	17.0796	17.8277	0	0	17.9241	16.7649	17.73	18.122	19.2123	18.5087	15.3864	19.3061	18.4263	19.2734	18.0727	16.4347	18.0197	18.3939	0	0	0	0	0	17.3794	17.2395	0	17.5478	18.5897	18.442	18.8857	17.7196	0	18.5537	18.6313	18.3757	15.6149	16.569	18.3767	19.6522	17.1317	18.9338	18.9539	0
A0A4W2HQ49	20.0407	19.5619	18.8029	20.4293	14.8815	17.5633	18.5769	18.5411	0	16.4984	17.8761	0	18.2769	18.4187	19.6659	18.7842	0	18.6963	19.3079	19.2095	17.9474	17.7719	18.4601	17.9315	0	0	17.6651	0	0	17.9588	17.5275	19.3131	0	18.9329	17.7108	18.0016	18.3707	17.9403	19.2682	19.2757	19.3993	0	15.2396	17.8743	20.3628	0	19.7124	17.9726	18.5299
A0A4W2HQ64	15.7987	17.9886	18.129	15.1252	16.0407	17.4452	16.2815	19.8694	0	17.0463	18.6265	0	19.7015	19.7669	15.9098	18.723	15.9879	0	16.2192	15.9802	18.0329	16.7573	18.4691	19.7201	0	14.9432	16.2857	15.4736	0	16.9299	15.9775	15.4748	0	14.8006	17.6676	19.4015	18.0152	0	18.3943	19.3649	19.3656	16.391	18.5275	19.6048	18.0155	16.0889	16.0804	19.1711	0
A0A4W2HQG4	11.4749	17.8114	16.5403	15.4737	0	18.3661	17.1743	18.2162	0	15.6985	19.1638	0	18.4635	18.8668	19.8201	18.3299	0	18.7284	14.8432	16.7253	19.0964	15.9183	17.1509	17.6104	15.1074	0	0	0	12.9648	11.2671	13.0974	13.9185	16.4768	0	15.6411	18.683	16.8545	0	19.5409	18.6766	18.6038	0	16.8657	18.6517	19.1338	0	0	18.3665	0
A0A4W2HR61	13.4747	17.274	15.4179	14.6135	0	16.552	0	16.9299	0	0	18.1779	0	17.1514	17.1298	17.4639	17.3675	0	17.4453	15.8077	16.5518	17.7477	0	17.1138	16.9435	0	0	0	0	0	13.0931	16.8088	0	0	0	16.4572	17.8275	16.4799	0	18.4521	17.206	17.7598	0	16.0853	17.3248	17.3609	16.6244	0	16.4109	0
A0A4W2HRM6	0	15.6036	16.4809	12.754	0	15.5152	0	17.8491	0	0	16.6064	0	17.7539	17.1539	18.1725	16.4181	0	0	14.0929	14.2178	16.8798	15.4991	15.1439	16.0769	0	0	0	0	0	12.4892	13.9958	15.1448	16.0983	0	13.6638	15.4543	16.2205	0	18.2825	16.2011	16.6691	0	16.1387	15.863	16.6518	0	0	14.7146	0
A0A4W2HS87	17.0999	17.9589	18.7026	14.9278	0	19.5613	0	19.9632	15.4764	16.9858	18.2679	15.4787	19.6054	19.9205	17.6337	19.2368	16.796	0	16.429	17.5018	17.2576	17.3589	18.6959	19.4931	19.1603	17.1021	0	16.5505	0	16.625	0	0	0	0	17.8717	19.9142	15.6904	0	18.3497	19.6594	18.8715	0	19.0504	19.5379	19.5889	18.5699	16.154	19.2573	0
A0A4W2HT32	18.7338	16.1106	14.9899	17.2392	18.276	15.0649	19.3256	11.8489	0	0	0	0	16.4236	14.2651	0	15.7104	0	0	18.2783	18.1599	14.0604	14.526	16.5535	12.8085	0	0	0	0	0	18.4038	15.6505	0	15.8881	19.9198	18.0687	11.8084	16.4837	0	0	12.1942	11.0599	0	0	0	13.0117	0	19.0984	14.0282	15.8271
A0A4W2HT96	18.6241	20.4176	20.9481	19.2996	17.5358	20.5115	20.823	20.1251	20.8111	20.69	21.4877	19.3216	20.8143	20.8777	20.8622	20.1033	20.3036	20.9944	18.7141	19.4945	20.8836	21.4163	20.2457	21.0167	21.7061	20.5909	19.7096	20.4091	21.0264	18.8595	19.1241	20.4905	20.9488	17.2332	19.0787	20.8124	20.4781	19.0586	20.6484	20.3379	20.0079	18.3634	20.8254	21.1888	19.3085	19.0929	18.7004	20.4633	18.8326
A0A4W2HTA1	19.1415	17.0735	17.0467	18.7338	19.0182	16.3659	17.7038	13.697	0	0	0	0	18.28	17.3537	13.7342	17.0511	0	0	19.3027	19.8292	16.7443	18.1555	20.9028	16.4552	0	0	0	17.8895	0	20.8464	20.6178	17.9162	20.4867	20.6692	20.6925	12.9016	18.7905	17.419	0	14.9238	13.7502	18.3601	0	0	18.2278	0	19.7449	17.259	18.4327
A0A4W2HTZ0	21.9117	24.2344	25.1066	21.289	20.7426	25.3034	22.5248	25.1557	24.1667	25.0701	25.5208	24.7521	25.1947	25.9915	23.605	24.5495	25.1682	24.4107	22.8977	23.795	24.9703	24.2353	24.7911	24.5929	25.7136	24.315	24.4295	25.2504	25.4245	19.7725	23.5867	21.8642	23.3598	20.5615	24.6719	25.7252	24.6254	22.4822	24.9242	23.7328	23.3037	21.1934	25.8496	25.9235	24.2023	22.5505	22.0075	25.5808	21.9692
A0A4W2HUV4	17.7198	14.2934	15.1863	16.6884	15.7403	0	0	14.617	17.1641	0	0	17.3988	16.0406	16.3872	0	15.5011	0	0	18.3824	18.1183	13.6552	14.8314	0	0	0	0	0	0	0	17.5471	15.4016	0	0	16.2562	0	13.2454	16.5893	0	0	16.2336	13.703	16.4383	0	0	15.1788	0	17.9928	13.4158	15.1974
A0A4W2HVG5	16.654	15.2288	15.1631	17.6323	16.4718	16.8909	0	14.688	0	0	0	0	15.7379	0	0	16.8601	0	0	17.476	17.959	0	0	15.9736	13.2084	0	0	0	0	0	16.7605	16.4504	0	0	19.0681	18.2452	13.332	16.3752	0	12.6094	15.2916	15.4385	0	0	0	0	0	16.5771	0	15.6366
A0A4W2HWN1	21.1997	21.2992	24.0454	19.7292	19.9231	24.3492	15.5644	23.8191	20.9159	23.8516	22.7622	20.85	24.8105	25.5959	17.6564	24.7833	23.1288	0	22.8262	24.1659	22.0957	0	23.1234	25.0433	22.8632	23.7259	24.8682	22.9658	24.4971	22.4074	23.8766	0	0	21.4915	24.0348	24.8843	21.322	0	22.3379	24.3384	22.9115	0	25.5036	25.6383	24.849	23.3876	22.054	26.7244	20.3174
A0A4W2HWT2	20.6246	18.1695	19.1423	19.1589	20.7335	18.6909	20.6683	15.7221	18.3882	18.1892	13.1613	15.4188	19.0749	18.4197	12.9438	18.6317	16.0819	14.9235	20.537	20.6813	16.9448	17.8897	20.5274	16.8512	16.0962	16.497	15.7746	16.8917	16.8029	19.8301	19.1033	17.7599	19.7312	21.0444	21.4475	16.9551	20.0872	19.6087	14.7548	16.9441	16.3225	18.9929	14.3522	14.136	18.5972	16.1997	20.6234	16.5181	19.0402
A0A4W2HYT7	18.1126	15.1485	16.3455	15.0984	17.9451	13.2376	0	13.7361	16.8322	14.8466	0	14.8257	16.615	15.3227	0	16.4236	0	0	17.8878	17.8382	14.8415	0	16.1426	13.4836	0	15.2961	0	13.3523	0	16.6787	13.6169	16.8447	0	18.6617	18.0479	12.6807	15.4043	0	13.6126	16.4731	14.2718	15.8492	0	0	14.9787	0	17.2442	12.1358	15.9536
A0A4W2I062	14.2185	16.3485	15.9972	15.9236	0	14.3324	16.984	17.1267	0	0	16.8598	0	16.6047	17.1608	19.3545	17.3585	0	0	15.7822	17.0281	16.9384	16.4192	16.1724	16.9338	0	0	0	0	0	14.1842	15.8761	17.2908	17.8495	0	14.066	17.1474	16.7596	0	17.6415	16.9249	17.6125	0	17.775	16.8361	16.2444	0	0	16.7279	0
A0A4W2I1B3	17.5886	16.9067	17.2724	16.5792	17.9491	15.178	0	15.4716	0	16.6421	15.0031	0	16.2201	13.718	0	16.9467	0	0	17.1385	17.5391	15.9321	14.0959	17.0785	15.9882	0	16.1354	0	0	0	18.6582	19.2964	0	0	19.5679	18.7394	16.4109	15.8452	18.4861	0	16.4595	15.111	19.9557	0	15.4742	16.6619	0	19.0707	15.9988	17.879
A0A4W2I3M8	15.4001	17.59	17.8938	16.4836	13.7812	19.2034	18.6451	19.4304	13.2025	16.1176	19.1964	14.1696	19.7381	19.4569	20.4726	20.0779	14.1035	19.1615	17.5701	18.6008	19.8756	16.9237	18.641	19.3047	15.932	14.2494	13.8746	15.2253	14.1714	15.0683	14.4607	17.5588	18.901	13.5707	17.1111	20.2802	18.1141	0	19.4314	20.4449	19.7155	12.5858	17.5286	20.1729	19.3547	14.8609	13.6961	18.9191	13.3886
A0A4W2I6H4	22.9535	21.8896	23.5625	20.7228	23.9539	23.5104	23.004	22.3306	23.2125	23.1307	22.5137	23.3682	23.8073	23.3666	0	22.7945	23.2807	21.8525	22.5094	23.4186	22.268	20.8944	23.3396	22.8307	21.9843	23.7268	23.5433	22.783	22.8768	23.2753	23.9796	22.1459	24.1425	25.1343	23.8371	23.7981	23.1169	25.3432	21.3332	22.8649	22.0851	24.9774	23.665	23.7563	22.5852	24.5333	23.6087	23.5644	24.3446
A0A4W2I9W7	21.0525	20.0071	20.213	19.4801	20.1802	19.4443	18.8212	19.4689	17.5505	19.333	18.1348	0	20.2747	20.6177	17.4281	19.9287	17.2194	0	20.9298	21.4195	17.0279	17.5121	20.6013	19.6941	18.0505	0	17.4259	18.8839	18.8362	21.0432	20.8124	14.7619	20.3618	22.3611	21.9477	20.5133	20.0674	18.7609	16.6601	20.1285	19.439	19.9895	18.5027	20.079	20.2469	18.1115	21.0358	19.7243	20.5761
A0A4W2IA89	16.3304	0	18.4806	19.2875	16.6043	0	0	15.3037	17.7507	17.7654	0	18.0987	0	0	16.3226	12.2503	0	0	13.5369	0	0	0	0	17.4337	0	17.8835	18.1634	17.1463	0	0	0	0	0	17.404	14.9812	0	0	16.8197	15.0894	0	16.6988	17.6091	16.2035	0	0	0	15.9871	14.8564	17.6632
A0A4W2IBN4	18.6577	21.658	21.6807	18.7735	14.3037	23.3206	21.3948	23.361	13.8586	20.1538	23.8625	15.212	22.2164	22.229	22.583	22.3095	20.1971	22.9313	19.7267	21.1568	23.7895	21.1179	22.4093	23.5716	21.6951	22.5179	21.3328	20.8492	20.7747	14.5987	20.0743	22.9136	23.0721	15.1569	21.2291	22.9554	22.3012	13.8422	24.0175	23.6727	23.5949	13.264	23.0934	23.6687	23.6689	21.8011	19.3685	22.6794	15.0634
A0A4W2IBW3	13.6575	0	17.4845	16.3623	0	17.1145	0	18.7038	0	0	17.2105	0	17.9208	18.5739	18.2942	17.5871	0	0	15.2183	16.3498	15.6081	0	16.1664	17.0545	0	17.5956	0	17.8814	0	15.1059	0	17.1447	15.8663	0	15.5681	17.6854	14.7345	0	18.2767	17.6888	17.9975	0	15.4767	17.1005	16.1118	0	14.8303	15.7668	0
A0A4W2ID94	19.7407	17.1261	17.9338	19.5933	18.9621	15.4952	0	14.9368	18.3818	15.1225	12.8537	0	15.8867	14.1519	0	15.8395	15.8771	0	16.9665	17.0338	14.9838	14.401	17.1933	13.9006	0	15.7903	18.1896	16.3015	16.6043	20.4747	19.553	18.2001	17.6491	19.8933	18.4936	14.553	18.9544	18.4805	13.8247	15.5302	14.7674	15.9518	15.5469	0	14.6415	0	19.1195	14.2643	17.6876
A0A4W2IDJ3	21.6623	20.4241	19.8793	20.9295	18.8088	18.08	0	17.3279	0	0	0	0	20.066	20.2642	0	19.3675	0	0	22.2809	21.999	20.0203	18.0444	21.5285	17.0306	0	0	0	0	0	21.3703	20.7504	17.6403	0	22.6013	21.9089	17.9328	19.9882	25.4424	18.0693	18.7455	17.9735	17.1139	0	0	19.7348	0	21.7	17.2023	17.07
A0A4W2IDW3	18.212	17.0124	16.874	17.9211	16.8501	15.8188	18.607	0	14.9958	0	0	0	15.8515	17.193	18.9271	15.1347	0	17.0908	18.4023	19.1968	0	14.9763	16.8721	0	0	0	17.6721	0	0	18.2732	15.0064	16.5258	17.0851	19.4756	18.9651	0	17.9609	16.5153	0	14.6007	12.99	16.4518	0	0	16.2108	0	19.0197	17.7314	18.5458
A0A4W2IE17	12.2928	13.7077	14.9687	0	0	16.819	18.6248	17.3384	0	0	17.6647	0	17.4018	18.0382	16.4786	16.3375	0	16.8977	14.712	15.0328	16.8112	15.0619	16.6644	16.0952	0	0	0	14.6141	0	0	0	18.6967	0	0	15.4401	17.1221	14.7561	0	16.8317	17.3934	17.9934	0	0	17.3249	18.2826	0	0	17.8641	0
A0A4W2IE38	19.3374	17.9432	20.4755	18.8688	17.1799	20.7319	19.507	21.5886	18.7604	19.715	21.5169	19.0979	21.2813	21.2323	20.261	20.8099	19.3424	19.9123	20.2763	20.1824	20.8811	19.9705	20.5489	20.5344	19.5525	19.5384	19.0222	19.8426	19.3736	19.1055	17.6177	18.0523	0	19.3693	20.6339	21.1566	19.4994	17.0019	20.1494	20.7964	20.8347	0	20.6992	21.0405	21.2917	18.5417	19.4968	20.5514	17.8823
A0A4W2IED0	17.7522	0	19.2726	17.1861	18.86	19.3025	0	19.3121	19.7638	17.2228	19.9314	18.3065	20.3616	20.1463	17.0919	19.7142	18.0073	0	17.7079	18.8321	17.4661	17.2889	18.3582	18.326	16.7032	0	0	15.9317	0	18.3823	18.0963	19.871	0	18.7619	19.8973	19.2536	18.6761	20.0425	18.6402	18.8645	18.5781	18.5504	17.1887	18.9671	20.1453	18.9934	19.7106	19.8835	18.3566
A0A4W2IEI4	18.5859	22.2729	21.0373	18.2435	0	22.586	0	21.8952	0	22.4287	24.1769	21.9878	22.3484	22.6735	0	22.1978	22.1151	0	19.6935	20.4378	22.6581	21.056	21.4522	22.364	0	23.1936	22.7113	21.8141	22.2761	0	0	22.6674	0	0	20.9385	23.0364	0	0	22.8901	21.7667	20.8215	0	23.2704	23.0897	19.3435	21.5457	0	23.3121	0
A0A4W2IF79	17.9842	16.8032	15.9006	14.884	16.2368	16.5188	15.8271	14.841	0	0	0	0	16.1616	16.0978	19.0809	15.4876	0	0	17.1806	17.5272	0	17.0624	17.072	15.8132	0	0	0	0	0	15.4318	0	0	0	17.1867	17.2426	0	17.3284	0	17.3399	16.9856	17.1873	0	0	16.1916	18.3882	0	17.1906	16.4876	15.6901
A0A4W2IGX9	15.3448	17.4828	17.9998	13.1817	0	18.2683	16.9113	19.7283	0	17.0674	18.4371	0	18.6559	18.6724	16.7799	18.1688	0	0	15.7522	17.4966	19.1025	18.0332	16.1862	18.916	18.1574	16.3459	0	15.2766	0	0	0	15.4387	0	0	15.0294	18.7891	16.59	15.9472	18.2075	18.7052	17.0962	0	18.799	18.7891	17.5072	0	0	18.031	0
A0A4W2IHA2	16.5123	0	15.8104	14.2994	17.5047	15.157	17.675	15.766	0	0	16.5549	18.7282	16.3059	15.4072	0	15.555	0	0	15.6654	16.6618	14.3503	14.9988	16.9007	0	0	0	0	0	0	16.1546	16.5341	0	0	16.7679	16.5017	14.6845	15.7134	0	14.7735	15.6502	16.241	0	0	0	16.6136	0	18.2272	0	0
A0A4W2IHL4	20.2361	23.6578	24.1036	19.9699	19.1036	24.8855	24.5595	24.1499	22.4303	23.5297	24.2339	23.3853	24.4841	23.7253	24.9008	23.9835	23.6069	27.3977	21.07	22.7262	24.493	23.2907	22.6773	24.7575	24.9942	24.0046	24.2485	23.5258	24.3618	17.7785	22.5799	25.7573	26.1421	18.5232	23.8724	25.3083	23.9238	19.8123	23.5257	24.0741	23.3796	19.1338	25.7293	25.047	23.3499	23.2432	20.2829	24.4448	19.7041
A0A4W2IIK1	13.6139	18.4864	18.5583	15.731	0	19.2244	17.7016	19.4781	16.7285	13.423	20.1912	0	19.8104	18.7252	19.476	19.3181	16.1958	19.1974	16.2824	17.8807	19.475	17.3523	18.8745	19.2231	0	0	0	13.5121	0	13.6663	14.4164	17.0864	0	12.955	18.1236	19.8738	18.2397	0	20.2805	19.5689	19.9025	0	18.679	19.7743	20.1425	18.7616	12.6458	18.4559	0
A0A4W2IIT2	17.6085	15.0858	17.1708	14.3818	19.2428	15.5564	0	13.1573	20.5576	17.7566	16.3358	22.3851	13.0053	0	0	12.6804	17.1027	0	16.2545	12.8955	17.1537	15.8027	14.6248	17.904	18.9852	18.8719	20.6942	19.089	19.3744	16.0884	14.946	0	0	15.3933	0	14.8177	16.0241	19.1225	0	15.1257	14.4603	18.7283	17.5013	14.4113	14.0313	21.2701	0	0	0
A0A4W2IIT8	15.9884	17.7791	16.9709	15.9054	17.0013	17.5789	0	19.3054	16.7998	16.6803	18.271	0	19.152	18.8647	0	18.3993	15.8639	0	18.1136	17.6426	0	18.8844	18.469	18.4268	0	16.4575	16.8524	16.2085	0	18.5296	17.9179	0	16.7333	16.2164	17.6968	18.4983	18.5866	0	18.0865	19.1997	18.931	0	17.3724	18.2551	19.6987	0	17.0388	16.765	0
A0A4W2IJH7	23.89	24.1235	25.5264	22.9658	27.7762	26.5953	24.0381	24.7863	27.9164	27.0734	24.4722	28.7657	24.8303	24.7127	21.9832	23.1128	26.9237	25.5586	23.851	23.5722	24.0615	24.2532	25.4213	25.8876	26.0813	27.9527	28.9276	26.9361	27.9528	24.1645	25.4174	21.0587	22.2368	24.5531	24.2022	26.0216	24.5729	27.6484	21.8902	22.5714	22.9556	26.9659	28.2921	25.5662	23.645	28.9942	23.6807	24.3181	26.5951
A0A4W2IJW1	17.7718	15.3039	16.7102	16.2854	0	0	0	0	0	0	0	0	17.5807	15.1375	0	0	0	0	18.1874	16.4754	15.6005	15.5378	17.5479	15.1911	0	0	0	0	16.2857	17.1461	16.3577	0	0	20.0676	19.2052	0	14.8729	0	13.6367	15.1218	14.1222	0	0	0	14.7441	0	19.0136	18.1373	18.9825
A0A4W2IJY8	17.7069	17.9635	17.1428	16.5429	18.3377	17.9101	19.9991	18.7903	17.7147	16.9194	17.6543	0	18.4057	17.833	20.1151	18.0693	0	18.8832	18.1882	18.0503	17.1944	0	16.0306	18.0208	0	0	0	0	0	17.7233	16.3327	19.4151	0	17.091	17.2413	18.3234	18.3018	21.8838	18.9011	18.2372	19.1326	0	18.1113	17.4927	18.0097	0	18.2567	17.7141	17.4373
A0A4W2IKA5	18.8698	17.6743	18.7566	17.8577	17.7259	17.9852	19.7256	18.0836	15.1405	16.6972	17.7048	0	18.6343	18.6115	18.3516	19.0563	0	18.7301	19.2695	19.1896	17.3041	15.8284	18.517	18.8516	0	16.4209	15.4651	15.294	16.3835	18.8653	18.1475	16.3382	19.3087	19.9556	19.5489	18.8486	18.233	16.2242	17.6779	18.9588	18.5216	17.2793	17.2383	17.2703	19.4376	0	19.5156	18.3321	18.7527
A0A4W2ILE6	15.6871	17.8308	18.8723	16.763	0	18.9413	16.5306	19.622	17.4455	18.0631	19.7508	17.1805	19.4984	19.5674	19.7765	18.9758	16.9861	18.6104	16.91	17.2466	19.0601	19.9154	16.8891	17.9131	18.9064	18.2231	0	16.782	0	14.3887	14.5262	16.4973	0	0	16.1707	19.1414	17.5612	0	18.7216	18.5046	19.0331	0	18.7969	19.0529	18.5364	0	15.7106	17.4243	0
A0A4W2ILY7	17.0906	20.7824	20.3975	18.8077	0	21.3478	21.8461	20.4907	18.2721	20.6266	22.4172	17.3943	21.6292	21.5444	22.5726	20.7048	19.6499	21.2556	18.3425	18.7945	21.4313	22.0051	20.7281	20.2771	22.2562	19.1769	19.5837	19.9972	20.5668	19.0928	19.5948	21.1447	22.221	13.5788	20.2868	21.683	20.8775	18.3891	21.2742	20.3071	19.5751	16.4364	21.3412	21.5805	18.8103	0	17.604	20.4964	0
A0A4W2IMF4	16.8908	18.0146	18.5985	15.8441	16.8346	18.3986	18.8374	18.4959	0	0	16.9148	0	18.344	17.5053	0	18.4191	0	0	17.1441	17.2893	17.4679	0	19.482	17.9268	0	0	0	0	0	17.953	18.2299	0	20.6282	20.0584	18.557	18.9527	18.8849	0	0	18.5197	17.9345	0	0	18.2384	17.355	18.0071	17.8628	19.5232	18.0839
A0A4W2IMT5	16.5234	17.8042	18.2289	15.7036	13.055	18.6253	13.8177	19.3111	17.4543	18.5998	19.5074	0	18.7716	19.9506	19.1434	18.4918	17.4957	19.2996	17.1106	18.2291	18.3235	18.3801	18.0951	18.955	17.8239	17.2206	16.5043	0	16.7478	16.8663	16.3336	19.35	17.7406	16.2969	17.7409	18.7376	18.7731	17.2933	18.7349	18.783	18.7937	15.3362	18.5721	19.3907	18.413	0	17.6271	19.372	17.0877
A0A4W2INQ5	17.8959	17.7815	18.8323	17.0362	17.4525	19.1576	18.3824	19.8509	16.8712	15.9356	19.4898	14.5325	19.7158	19.165	18.6537	19.6842	17.6233	19.4888	18.2409	18.9733	18.884	17.8123	19.0276	19.7193	17.5952	0	0	16.1027	16.2185	17.4289	15.4694	18.3995	18.514	16.1372	17.6394	19.6222	19.0588	16.5483	18.6159	19.4878	19.97	0	18.4664	19.7725	19.6927	0	16.1774	19.3043	14.7272
A0A4W2IQ28	13.7404	17.736	17.2708	15.4017	0	18.7269	17.5466	19.4202	14.3509	0	20.0509	16.3965	19.3575	18.6825	19.6561	18.5463	0	20.4801	17.2057	17.5063	18.7239	20.145	17.2636	18.1805	0	15.488	0	16.1412	0	12.4388	11.0929	20.4303	17.3981	0	15.5728	18.3821	17.8342	0	18.8382	18.0396	17.8646	0	18.3952	18.3405	16.3908	0	0	17.1668	0
A0A4W2IRI4	19.8485	0	19.769	17.4967	19.6014	19.8994	0	19.6638	0	0	0	0	20.2475	20.6824	0	0	0	0	19.7488	18.7203	0	0	0	19.011	0	0	20.5064	18.0146	20.436	19.393	20.3606	0	0	18.9678	19.6977	21.3258	18.5253	0	16.7671	17.3796	17.2563	0	18.2828	21.5179	17.2784	20.0519	19.6594	19.7382	19.0985
A0A4W2IS56	15.4571	20.9435	19.2801	14.1253	0	20.0759	14.8031	20.7884	16.2415	0	21.9153	0	19.7	19.9783	18.0984	19.4455	20.0365	18.2588	16.3939	18.6935	21.7806	19.3043	20.4225	21.012	20.2091	19.8314	17.6364	0	18.4239	11.7838	18.9549	0	0	0	20.2108	21.1753	20.2524	0	20.7491	20.974	19.8974	0	21.2148	21.246	17.2827	0	0	21.9299	0
A0A4W2ISC8	25.6027	25.439	24.9423	23.7724	25.3925	24.0679	23.0305	21.3856	23.2118	25.5545	22.4736	24.2442	25.4779	25.6342	20.7649	23.7347	25.0808	22.2483	24.7848	25.2529	22.9295	23.1925	25.4984	23.1612	21.7952	23.4952	25.5024	25.3767	24.9501	25.4425	25.5645	23.0629	24.2612	26.5503	26.4849	23.5695	24.3995	26.2451	20.5515	22.2179	20.6752	25.8357	21.4299	21.9442	24.0477	24.4072	26.0277	23.9958	26.2278
A0A4W2ISN0	20.3499	13.6719	19.2498	20.706	21.5097	22.7927	24.2711	12.9784	19.5874	15.0658	0	21.8429	16.5243	16.7594	16.7506	22.6058	17.7017	22.6843	24.8026	24.4381	20.8212	23.2437	20.32	19.7717	23.6507	21.2518	0	23.3869	0	23.5598	23.0333	20.7652	19.8619	20.9242	18.1466	14.7133	19.5364	22.8012	15.4714	24.0938	20.9026	24.175	18.2009	15.2002	19.476	24.7835	20.62	19.9462	21.0265
A0AAA9RTE0	0	17.4362	15.6632	14.2241	0	16.3091	15.1318	17.9178	0	0	17.5487	0	17.134	17.1343	18.9302	16.7981	0	16.6988	14.123	16.4444	17.8215	0	16.8062	17.0663	0	0	0	0	0	0	14.2502	0	0	0	15.8968	18.0277	16.3437	0	19.5387	18.8783	19.1785	0	16.3625	18.4639	16.1027	0	0	0	0
A0AAA9RTF7	19.7787	20.0953	21.0847	19.9321	21.6637	18.6588	25.9787	20.1934	0	0	18.619	0	18.636	18.9889	21.0578	20.4178	21.0011	0	21.5383	22.3927	19.9988	20.7575	22.1956	21.4125	0	22.8328	22.4254	0	21.3132	21.4526	0	24.6719	26.2524	20.5759	23.205	22.553	21.3815	0	21.1081	20.6994	20.5995	0	22.336	21.5099	18.4617	24.1609	0	0	0
A0AAA9RU90	20.9132	23.445	23.8531	20.7054	21.3708	24.8188	18.2674	24.361	22.9842	23.2522	24.4404	23.7713	24.5616	24.0258	22.1648	23.7377	24.2666	22.5544	21.5605	22.678	24.5204	22.5274	24.7732	24.7293	25.6336	24.7682	24.8905	23.434	24.4741	19.2558	23.487	22.0951	23.3232	17.924	24.5951	25.0777	24.1033	21.7863	24.6627	23.4222	22.8752	19.0707	26.0415	24.9458	20.9689	23.1743	21.755	24.4031	21.2374
A0AAA9RUJ0	0	0	0	15.293	0	17.0451	0	17.3448	0	0	17.7045	0	16.8771	16.8205	17.8271	17.4085	0	0	15.8202	16.1634	16.7681	17	15.2668	15.2741	0	0	0	0	0	14.8568	15.1079	18.0523	0	0	13.842	16.5981	14.7815	0	18.228	17.6013	17.5954	0	0	15.8951	14.8826	0	0	15.1045	0
A0AAA9RVG1	14.6066	18.1877	18.0632	14.2686	0	17.4839	16.7923	18.0249	13.8807	16.4467	18.9953	0	18.8506	18.3506	19.9667	18.4075	0	18.9873	14.8294	16.5112	18.7993	18.2388	17.2789	18.1408	16.5329	15.1842	0	16.6405	0	12.7135	0	14.5563	17.1865	0	16.3845	18.7608	16.8346	0	18.8938	19.1809	18.9378	0	17.0876	19.1706	17.9151	0	14.0604	17.3229	0
A0AAA9RVQ2	21.11	12.1544	11.7896	11.6403	15.2653	19.5216	19.4266	10.6607	0	14.7577	12.3231	23.9702	13.4029	0	14.5331	15.0782	0	19.9549	20.0285	16.756	17.9734	20.8692	0	12.7486	12.4737	13.4344	15.4891	15.4572	0	16.5782	11.0761	0	0	18.5496	11.0903	13.7454	0	0	9.8995	19.2405	13.9692	0	14.537	0	11.9233	22.3208	10.0233	10.6021	0
A0AAA9RW86	18.0905	16.8524	17.4346	16.6135	17.4855	15.1847	0	16.77	16.1888	0	15.8717	0	16.6903	16.5254	0	17.1024	0	0	16.7177	16.8823	15.3039	15.4074	15.1911	17.1746	0	0	0	0	0	18.4618	14.8114	0	0	15.1567	15.617	15.4396	17.1028	0	15.683	18.1724	16.2308	14.9449	0	15.3673	17.1528	0	17.4311	14.0594	15.2529
A0AAA9RXY5	17.5939	18.8253	18.2314	18.2786	17.7185	18.1914	0	20.8808	18.0321	18.5422	19.6328	0	19.7583	19.4476	19.2991	20.3218	0	0	18.5149	18.5035	19.1523	18.252	19.0261	19.9723	0	0	0	17.0856	0	19.3573	16.4687	0	0	15.7898	17.3246	20.1571	16.9027	0	19.8378	21.1388	20.572	0	16.5735	18.9994	20.4245	0	17.3416	18.7096	17.3286
A0AAA9RY96	16.5147	16.7601	17.6813	18.6945	17.5825	14.6354	17.0569	16.7545	16.2477	16.7146	16.0787	19.4634	17.0244	17.2729	16.547	16.9119	0	16.1125	17.2549	16.6977	16.6517	19.132	16.0945	14.9669	0	0	0	0	0	16.2384	16.318	17.8971	0	15.2337	13.9271	16.5752	17.5903	18.8363	17.9539	16.9664	16.8409	0	0	16.3261	17.004	0	15.4092	16.6826	15.9359
A0AAA9RYN3	18.4598	17.9849	17.6707	17.5581	18.6252	16.7948	0	17.2695	0	0	16.0694	0	16.6204	16.4696	19.3714	17.2787	0	0	18.4707	18.5456	15.724	15.9029	17.2213	15.4613	0	0	0	0	0	16.4817	16.11	0	0	17.5009	17.9677	17.116	17.4724	0	16.9738	17.6223	16.8185	0	0	16.1239	18.0714	0	18.2818	16.1167	0
A0AAA9RZH1	19.0797	0	18.865	16.9092	18.5333	17.2522	0	18.7858	18.6927	0	17.6146	20.2473	17.6702	18.8517	0	17.3665	19.3323	0	17.426	17.5355	18.515	16.3251	17.9312	18.6487	0	0	0	17.3577	0	18.0027	17.3029	0	0	0	18.3907	17.7644	18.1955	0	16.9599	17.8409	16.7955	0	16.3809	17.2999	17.6115	0	0	0	0
A0AAA9RZL3	20.1402	19.1411	19.7281	18.3672	19.4444	20.082	20.4708	19.2835	18.0775	18.4881	20.6453	18.7271	19.7508	20.5161	19.9469	18.9331	17.3419	0	21.2317	21.3799	20.1307	19.0422	19.9677	19.2086	18.4621	0	0	18.593	0	19.6534	19.226	21.6285	0	20.9481	20.6307	18.8667	19.9645	20.6915	16.6784	19.6059	19.1206	19.519	19.8059	19.4959	19.7383	18.5681	20.5711	20.0606	20.1524
A0AAA9S1E1	17.7362	20.6175	19.9849	18.5166	19.2513	20.5693	21.2944	20.983	20.5342	19.8114	21.2174	20.2342	20.6973	20.7177	21.7923	20.1822	20.2319	22.6099	19.1156	19.8881	20.6945	21.5519	20.0128	20.4884	21.4039	19.8439	18.6181	19.904	20.7275	18.3388	19.4635	19.6103	21.0205	15.9195	18.9097	20.2866	20.6696	17.634	21.1636	20.359	20.1639	18.0513	20.7662	20.6481	20.348	17.1834	17.9583	19.7635	18.9269
A0AAA9S219	19.3409	23.734	23.7648	21.3527	17.8076	24.8548	23.487	23.6788	21.0941	22.217	25.2737	21.2457	24.5797	24.6737	25.0022	23.6919	22.4711	24.8936	21.3516	23.0952	24.1038	24.8152	24.0017	23.013	24.3533	22.4205	21.7542	23.019	22.3846	18.4954	22.4464	24.6489	24.6877	15.589	23.7192	24.8361	24.2953	17.351	24.0687	23.3002	22.6812	19.2809	24.1765	24.9256	24.0356	20.1978	18.9619	24.1575	17.6904
A0AAA9S262	21.3845	21.0707	23.9356	19.1171	27.4394	22.5542	0	17.8185	26.5699	25.2551	22.5387	28.0998	18.6643	19.0894	0	0	23.9933	0	17.6511	0	21.0913	23.9342	21.9335	17.0099	27.3267	25.4604	24.2633	25.2095	0	0	19.1404	0	0	0	19.5961	0	22.7531	23.9112	14.3125	0	16.8627	0	22.7862	21.5772	19.365	24.7705	0	20.5977	0
A0AAA9S283	21.0625	18.917	21.2089	21.3087	19.7985	17.5296	19.9328	19.0557	20.0304	19.378	18.5628	19.2382	19.1931	19.2333	19.5155	20.2534	18.4196	0	20.3112	19.9821	18.2301	19.1646	19.7505	18.9614	0	23.3942	0	15.0515	18.1487	19.4655	14.0333	21.4917	20.9197	20.1237	20.0542	19.4395	19.9314	20.782	18.5514	20.5242	20.0761	18.228	16.5397	19.3035	21.9956	0	20.4891	19.0351	19.6423
A0AAA9S2A7	18.2107	0	17.9979	15.3633	18.5293	17.7569	0	17.7074	16.0093	17.6999	17.4324	18.2488	17.6238	18.2669	0	17.5055	17.3659	0	19.6155	19.862	0	16.6055	17.2064	16.6614	0	0	0	0	0	17.2869	0	0	0	17.0898	18.3932	16.9331	0	0	0	15.0386	17.1647	0	16.7387	17.1061	18.0115	0	17.1268	16.2292	16.9708
A0AAA9S567	25.3602	23.659	25.687	24.0352	26.9829	24.7509	22.2587	23.2723	26.4587	25.3098	22.4764	26.5919	23.2871	23.1295	19.8746	22.7223	24.5035	21.826	24.1313	24.4776	23.7451	23.3079	25.7168	25.15	25.5008	26.2239	26.9447	26.5981	26.4146	26.2531	26.5287	22.0204	23.755	26.1744	25.7605	23.8333	24.8521	26.5906	22.5822	23.8466	24.1899	26.5022	24.5035	23.0822	23.2579	26.0888	26.105	25.2705	26.5824
A0AAA9S5I4	16.5838	0	15.8161	14.2157	0	14.0423	0	15.5804	16.3488	15.0357	0	0	16.0006	16.0737	0	16.6723	0	0	16.7705	15.9753	15.9698	15.0891	16.1376	17.0286	0	0	0	0	0	17.1623	17.695	0	0	17.3028	16.7436	15.7883	17.1721	0	16.4661	16.104	15.9643	0	15.8008	14.8553	14.9204	0	16.8554	15.4621	0
A0AAA9S5I7	13.0637	12.7236	12.3616	14.6032	0	11.9795	15.4519	17.4681	0	0	0	0	12.9002	14.0019	15.601	15.9555	0	0	13.3757	13.137	14.575	13.0463	13.1225	13.0334	0	0	0	0	0	0	12.7444	16.6999	0	0	0	15.9604	12.3853	0	16.0605	16.6115	17.6205	0	0	0	13.8491	0	0	13.1595	0
A0AAA9S6Z3	17.5975	16.9266	15.0483	15.6509	18.2502	15.2759	17.3556	15.606	15.3759	14.7592	0	0	17.3195	16.3239	14.6988	16.1792	0	0	17.9881	18.5278	15.6365	15.7508	16.4315	16.1381	0	0	0	0	0	16.6772	13.8794	0	0	16.5023	17.109	15.4187	16.3754	0	14.1205	15.6751	15.5574	15.7481	0	14.2683	15.6972	0	17.2399	15.3341	0
A0AAA9S6Z9	15.9262	0	16.151	13.2897	15.754	16.2198	16.6131	17.0137	15.3217	0	17.552	0	17.1691	17.5277	18.3835	17.2826	0	0	16.2774	16.1528	16.3122	16.1458	15.2174	17.1944	0	0	0	0	0	16.6115	0	19.826	0	13.5526	15.1918	17.9568	15.95	0	17.7593	18.0917	17.8657	0	15.0498	17.4897	17.7131	0	14.1849	16.1569	0
A0AAA9S7I0	18.4242	17.2588	19.1315	18.1124	16.9071	17.2235	18.6824	18.5388	17.5231	18.3587	17.5204	16.8513	18.0655	18.4884	0	18.239	16.5775	0	18.1291	18.2265	17.2591	17.082	17.7676	17.5065	16.5483	0	16.5276	15.8764	0	17.4032	14.3566	16.5482	0	17.7494	17.0201	17.5906	17.1983	18.6147	17.4651	18.1246	18.5142	16.9741	17.0131	17.5159	16.9678	18.1561	17.4041	16.7606	17.1862
A0AAA9S9F8	21.0129	18.8568	20.2322	19.6732	16.9524	17.2479	0	17.9597	19.1623	18.2201	18.3753	19.2804	18.5586	18.7953	20.1941	19.2217	0	0	19.7163	19.3337	18.4247	17.5827	18.2168	17.713	0	0	0	0	0	19.0544	17.2388	17.9647	0	20.1814	18.5566	18.706	19.3734	20.132	16.5899	21.0868	19.5523	18.4452	0	18.5518	20.3987	0	21.0488	18.5746	19.011
A0AAA9SA76	17.1774	17.449	17.4684	15.3073	20.0919	17.1471	0	14.7241	21.3228	19.1078	0	21.975	12.1708	0	0	0	19.3564	19.0986	13.7312	0	16.9513	19.529	17.0212	16.373	21.0463	19.8104	19.4888	18.9658	19.366	17.7408	16.4831	0	0	16.4172	0	16.2008	18.3726	21.4402	0	14.0457	13.0827	20.9864	18.3216	16.2413	12.6627	20.1881	15.9419	14.6133	19.8034
A0AAA9SAF1	19.2005	18.9466	18.8174	19.9577	15.943	13.7776	0	15.5798	17.0442	0	0	0	14.2491	15.7754	12.6811	16.4928	0	0	17.7848	17.0774	13.0006	13.8981	15.1141	14.6512	0	0	0	0	0	17.9916	14.9061	0	0	17.1245	14.7134	14.5195	15.9722	0	13.2848	15.922	16.403	14.8366	0	0	15.8971	0	17.1786	0	15.264
A0AAA9SAL8	17.0269	0	18.5158	15.8556	0	17.9917	0	19.4168	20.6659	19.7285	18.1265	19.5072	18.2964	18.8693	0	18.4972	17.7532	0	16.4911	17.647	17.1325	19.5907	17.4515	18.6606	0	19.0738	19.3003	18.8695	19.2523	18.7522	16.5069	17.6346	0	17.9661	17.3796	18.2305	17.1116	19.6116	18.0673	18.6906	0	0	17.4884	18.0582	17.7583	0	17.004	17.56	19.5192
A0AAA9SBB5	18.1621	18.7843	18.8208	17.7037	0	18.3499	19.514	20.3149	0	0	20.1001	0	20.214	20.1072	20.7241	20.3198	0	22.2286	19.1361	19.9651	19.233	20.0836	18.5073	20.149	19.0132	0	0	18.5551	0	14.8265	15.6792	21.0916	19.718	16.9808	17.496	19.619	17.5203	0	20.7401	19.763	20.113	0	18.411	19.6253	18.5272	0	16.704	19.1488	0
A0AAA9SDA7	15.3025	15.2724	16.4553	13.4504	15.7441	16.3609	0	16.7972	0	0	16.248	0	16.8967	16.4478	0	16.6415	0	0	15.6421	16.1239	16.698	15.5511	16.6813	16.3871	0	0	0	0	0	15.0579	0	0	0	15.6589	16.0516	16.2706	16.4507	0	15.5243	16.7587	17.1058	0	16.3034	16.3715	16.9012	0	15.4597	16.6599	0
A0AAA9SDR6	20.0283	18.0386	17.7163	18.7869	18.6317	16.6102	22.0598	14.5583	18.49	18.6322	0	0	18.7859	16.7803	15.2994	17.5571	18.567	0	20.712	19.9909	15.9389	15.6797	19.1918	16.2484	0	20.0414	0	0	17.7902	19.2695	19.3024	16.6555	19.9367	20.9582	19.7019	15.1841	18.1644	18.0231	12.6067	15.8221	14.2898	16.5931	0	0	16.9606	0	19.8428	16.7954	16.8546
A0AAA9SEJ5	15.1757	15.738	16.0266	15.4599	0	16.4956	16.8293	17.0296	0	15.4225	15.5847	0	17.2765	17.3231	17.8093	17.9549	16.2564	0	17.1567	17.185	15.8283	17.6069	17.2223	17.6472	17.0707	14.829	0	17.0045	0	16.8508	15.9974	17.6689	0	15.799	16.1821	15.7994	16.8649	18.9335	15.2519	17.6696	18.046	15.8103	15.3173	15.1436	16.7536	0	16.0738	15.9287	16.944
A0AAA9SER9	18.8375	17.3449	19.0467	17.5023	15.8443	15.4494	16.4667	17.661	17.3913	16.8739	15.2298	15.2045	17.1131	16.5556	17.8957	17.1416	0	0	17.7622	17.232	15.7339	17.9727	17.076	14.5541	0	0	0	0	0	18.4378	15.5546	17.6685	0	17.1206	16.222	16.1814	17.1376	0	16.5173	17.3586	18.2937	16.9951	16.4421	14.4526	17.7202	0	18.1526	15.8273	15.8782
A0AAA9SG32	14.8321	16.4167	17.5111	16.1615	14.4796	17.3414	0	20.4724	15.6505	16.315	19.4042	0	19.0227	19.0461	19.6297	18.7364	0	0	16.2037	16.8067	18.7261	17.6609	18.4088	18.7308	17.0046	16.1322	0	0	16.8201	17.2466	16.6059	0	0	14.7863	17.6242	18.1917	18.1125	0	18.5108	19.0448	19.4924	0	18.0961	18.8861	18.5378	0	16.9373	18.787	0
A0AAA9SIH4	16.596	17.2051	17.2757	16.7158	15.6344	16.9674	18.5363	17.0035	16.4256	14.417	18.4041	0	17.9629	16.8654	19.3972	17.6057	0	19.9228	16.9118	17.4527	17.946	16.3864	17.1249	17.6052	14.5212	0	0	0	0	14.7619	12.5218	18.8437	17.9814	13.0176	15.7436	18.0202	16.6422	15.6113	16.6509	18.1851	16.9459	0	15.9525	17.3507	18.323	0	14.6516	15.4137	0
A0AAA9SIJ3	14.8952	19.2915	19.4189	0	0	21.1182	0	21.3811	16.9206	17.9118	0	18.1209	21.5751	21.525	0	20.6714	18.1759	0	17.6215	18.5439	20.1231	18.4767	21.0542	21.1372	18.4024	18.6937	18.8102	18.4534	0	0	17.7539	0	0	0	20.8372	22.2251	20.8506	0	21.8798	21.9406	21.2325	0	21.1801	22.1032	21.3333	19.1647	13.9857	19.7288	0
A0AAA9SIM2	21.0913	18.3	21.0195	18.5695	21.1778	19.2757	20.6871	18.2208	22.447	19.1825	0	23.0473	18.9865	19.3321	20.5175	18.2218	22.3064	20.4553	21.4053	21.1339	18.6307	19.8245	21.3585	22.178	21.6749	23.7667	22.2102	21.782	22.0898	21.7028	20.6844	21.4301	0	21.9384	22.0943	18.8865	19.8224	22.6738	16.8065	17.6734	16.4655	22.5189	20.855	18.5736	19.3876	20.7852	20.1401	20.2166	21.7626
A0AAA9SIQ7	13.2241	14.8424	13.7799	14.5995	0	15.043	16.3978	17.027	0	0	16.5848	0	15.9776	15.7057	17.818	16.5546	0	0	13.8817	13.9444	16.8664	0	14.7158	16.4639	0	0	0	0	0	13.7754	0	16.3346	0	14.0057	14.1034	15.8985	14.0965	0	17.5241	16.4387	17.426	0	15.3082	15.1637	15.941	0	0	0	0
A0AAA9SIU3	14.8718	0	14.998	0	0	16.0699	0	18.095	0	0	14.8796	0	18.0807	17.3038	0	18.253	0	0	17.2354	16.5526	14.6665	0	16.8495	17.4009	17.279	0	0	15.4083	0	15.2757	0	0	0	13.1825	0	15.1559	13.5087	0	0	17.4545	17.9814	0	0	0	14.4808	0	13.7068	13.8512	0
A0AAA9SJF8	17.8038	0	18.6501	14.5725	18.6208	19.2891	16.2655	18.3753	0	17.2901	18.4901	0	18.4423	17.768	17.2655	18.4894	17.7156	0	17.1258	18.2708	18.1998	0	18.5441	18.8857	15.9731	0	0	0	0	15.7441	15.5474	0	0	18.0629	18.8649	19.8401	18.4308	0	16.0745	19.0501	18.3886	15.8769	18.9894	19.7958	17.7255	17.4402	17.8801	17.1909	0
A0AAA9SJM9	18.6617	17.6871	19.8607	19.2836	15.6881	16.4329	17.3906	18.3046	17.6202	17.8971	18.9821	18.1423	17.5999	17.3995	19.8365	17.9683	17.9431	18.4955	18.6995	18.1077	17.7812	17.6932	18.1821	18.7903	0	15.1477	0	16.525	0	17.9376	18.1735	18.5502	0	18.4584	18.1903	17.387	18.7407	15.3424	17.1027	17.3015	17.3062	0	16.75	18.1624	16.5463	0	18.9239	18.5862	16.4576
A0AAA9SJN8	14.4149	0	14.2289	0	0	16.1002	15.7801	17.5496	0	15.3831	17.5036	0	17.2087	16.746	0	18.2896	0	0	15.0995	15.6574	15.8096	0	15.5084	15.2389	0	0	0	0	0	16.4761	0	16.5733	0	11.6869	14.2278	18.4899	0	0	18.052	17.9428	17.5821	0	15.3353	16.3199	15.5187	0	14.4417	15.4679	0
A0AAA9SKL7	0	15.5664	14.7496	11.8255	0	17.0233	13.6208	18.1396	0	0	18.3955	0	19.2719	17.5766	18.0173	17.8729	0	15.2918	11.8642	13.8882	17.7022	13.4023	16.6244	17.1824	0	0	0	14.8105	0	10.6451	0	15.6797	0	0	15.1792	17.1655	15.0239	0	18.9968	18.5666	18.9803	0	15.2782	15.545	18.0279	0	13.3111	15.3404	0
A0AAA9SM26	16.8554	0	16.3982	0	17.0265	0	0	16.372	0	15.839	14.5577	18.7225	16.3883	14.6587	0	15.8292	17.0692	0	14.5504	13.8647	16.2832	0	14.6609	16.483	0	0	0	15.6758	0	13.8843	0	0	0	15.2962	13.7361	17.023	15.8171	0	17.7419	15.1076	15.1082	0	16.7382	15.7254	14.3912	17.4142	0	0	0
A0AAA9SN98	17.4087	0	18.0432	0	0	16.693	0	18.3034	17.3111	0	19.1148	0	18.0161	17.8381	0	17.4954	0	0	16.2209	16.3217	18.6793	17.1742	18.0691	17.9011	0	15.5065	0	17.9408	0	18.0909	0	0	0	17.7706	16.5073	17.9972	16.9484	0	18.5547	17.3293	18.6851	0	16.8532	17.4576	17.1227	0	17.7654	0	16.7697
A0AAA9SPX8	16.6102	17.4209	15.306	15.9113	0	16.581	0	16.5518	0	0	16.5803	0	16.6654	16.6022	0	15.0256	0	0	16.2468	17.7202	0	0	16.9687	16.5704	0	0	0	0	0	13.2234	0	0	0	14.9154	16.7597	17.5511	17.9816	0	16.8478	16.7095	15.0186	0	16.1571	16.5912	16.4492	0	17.9806	16.8873	0
A0AAA9SQ62	13.3789	16.7568	14.8944	13.835	0	15.574	0	17.0171	0	0	16.662	0	15.7415	15.977	0	17.0837	0	0	13.7054	14.9832	16.7035	16.9776	15.7146	14.9901	0	0	0	0	0	14.5524	0	16.6721	0	0	15.1268	15.6619	15.9714	0	17.3655	17.2719	17.0411	0	15.1503	15.7563	16.9395	0	0	14.7688	0
A0AAA9SQ63	17.8185	0	17.7045	14.763	0	16.5814	19.0008	19.1319	18.3819	18.2176	17.8693	16.2745	17.4745	18.2675	17.4812	17.9706	16.8125	17.7499	17.0504	15.751	18.2012	18.6376	16.0932	18.2972	18.6326	17.0618	0	17.715	0	17.8545	16.9794	19.6345	0	14.9071	16.3161	18.0242	17.7877	17.9807	17.6917	17.9428	18.7286	0	16.5837	18.1059	16.1486	0	16.4658	17.2454	0
A0AAA9SQK5	0	18.3894	16.5897	13.8786	0	17.7818	15.9718	17.6799	0	0	19.9256	0	18.6419	18.3423	17.1217	13.7425	0	17.0312	14.765	15.928	19.0768	16.3228	18.6478	16.7336	0	0	0	0	0	0	0	15.0194	0	0	16.5555	18.1599	15.0924	0	18.6116	18.1189	18.4841	0	18.2866	17.686	19.2769	0	0	16.749	16.9956
A0AAA9SR20	0	15.6078	16.7011	15.1983	0	16.3418	0	17.906	0	0	17.0004	0	17.3773	16.7947	17.9028	16.9629	0	0	16.7307	16.7812	17.2276	18.4841	17.6984	17.4776	0	0	0	0	0	13.4265	0	0	0	0	15.1909	17.5377	16.1773	0	17.9083	18.9676	17.8283	0	14.9386	17.8368	19.0507	18.0146	0	14.9462	0
A0AAA9SSS0	20.0931	19.4722	19.4119	19.3588	15.5163	17.6136	18.2853	19.3006	14.6511	16.7413	18.1627	0	18.4206	18.3694	17.4132	18.8864	0	17.3098	18.8719	18.485	18.5023	16.516	18.5563	18.4591	0	14.378	17.35	0	0	20.0631	19.5249	18.2025	0	18.838	18.6256	18.2838	18.6475	15.722	18.153	19.4599	19.3554	15.1329	16.8062	17.9	19.4378	18.8847	18.9918	18.6181	16.7374
A0AAA9SUD6	17.2019	18.0907	18.2471	18.1758	0	16.4621	18.6884	16.5	16.516	17.8308	17.3387	0	16.7287	16.2488	19.0916	16.5248	0	17.6283	17.0289	16.9546	16.3723	17.8597	16.5242	15.6793	0	0	0	0	0	14.2625	0	19.6221	0	15.7077	16.0806	16.5817	13.8332	0	17.8377	17.4188	16.3989	0	15.5272	16.8248	15.7905	0	14.0709	16.3067	0
A0AAA9SUJ0	15.4625	16.1399	16.5677	15.4125	14.8143	16.587	18.0525	18.5912	0	13.5677	16.9242	0	17.481	18.5388	18.2824	18.1033	0	20.0237	17.3748	17.5896	16.7615	15.7884	16.3479	16.7869	0	0	0	0	0	17.2339	16.0194	19.6421	19.5958	16.1285	16.6348	17.8068	16.8215	18.2378	16.3135	17.6109	17.5224	0	16.257	17.2701	15.2476	0	16.269	17.5202	0
A0AAA9SUQ9	16.6385	17.45	0	16.0647	15.6748	16.2324	17.4285	16.0836	17.3036	0	0	0	16.6781	16.6748	0	16.7099	0	0	16.2376	16.0483	0	0	16.5283	15.8322	0	0	0	0	0	15.1721	0	17.8139	0	16.9954	15.6034	15.7068	15.4311	0	0	17.0892	16.598	0	0	15.5793	18.1554	0	16.3385	15.8071	0
A0AAA9SV55	16.8813	18.7165	19.0173	17.5805	0	20.2648	18.2727	19.2208	18.4872	20.0536	20.1944	16.8336	19.7876	20.0915	18.6287	19.4368	18.1097	18.3732	17.5366	17.8755	19.6166	20.8334	18.4762	19.718	19.395	18.5101	15.9965	17.7639	19.3255	16.6307	17.5961	15.5188	0	14.2019	17.2507	19.1371	19.1193	0	18.1701	20.0441	19.4353	0	19.8918	19.3677	19.0137	0	15.8703	19.2021	0
A0AAA9SVC0	0	16.5489	16.3847	0	0	18.0635	15.6038	18.4266	0	0	18.8017	0	18.5339	16.7443	17.39	17.825	0	0	13.9726	15.4197	18.327	16.7386	17.6557	17.5095	0	0	0	0	0	0	0	16.2147	0	0	15.3135	17.9964	16.1237	0	17.4604	18.4214	18.7496	0	17.437	17.4338	19.1311	18.3792	0	15.7167	0
A0AAA9SWD4	16.6779	21.3519	20.6244	16.8031	0	21.4606	19.6434	21.4752	13.5299	17.354	22.1518	14.5397	21.6031	21.9361	20.4454	21.5347	18.8793	20.9068	18.6862	20.1144	21.3707	19.292	20.7621	21.0562	18.6112	19.4951	19.3187	18.1789	18.9726	14.2082	18.5012	21.0364	19.6394	15.643	20.5492	22.4224	20.4185	0	22.4344	21.9043	21.7846	17.6452	21.3767	22.3419	22.3903	20.9728	18.393	21.3487	15.7364
A0AAA9SYG7	17.1166	16.8513	17.5564	15.9217	17.318	16.9556	0	17.0095	0	15.6913	18.5653	0	18.0195	17.533	0	16.9214	15.9067	19.8649	18.4605	18.6648	16.4309	17.1877	16.8457	16.7453	0	0	0	0	0	16.9594	16.746	21.7016	19.5554	17.7473	18.437	18.4191	17.4891	0	18.1629	16.8189	16.048	0	0	17.571	17.6044	0	17.0333	18.3041	0
A0AAA9SZY1	17.0801	18.357	17.6744	17.4387	17.2156	17.0223	16.1214	19.3285	18.2397	17.1955	17.5781	15.7888	18.3237	18.6992	19.3	19.0013	15.7236	16.6593	17.7043	18.2098	18.3761	18.8559	18.1769	18.5902	15.919	14.6583	16.6148	16.8881	0	18.6282	17.0605	0	17.461	17.82	17.7876	18.2633	18.4085	19.8512	18.6442	18.8465	18.57	16.6319	17.0445	17.8368	18.2779	0	18.0935	17.2603	18.4839
A0AAA9T2W8	17.6847	22.3243	22.7802	18.7756	18.9785	23.3583	21.3783	22.6336	21.3693	22.2398	23.6254	21.9779	23.4942	23.4401	22.58	22.6401	22.4982	22.7977	20.0316	21.4249	23.1282	21.9761	22.593	23.6121	23.433	23.5589	23.0705	22.2875	23.1087	14.8441	21.0199	20.651	20.1863	16.9572	22.4238	23.4126	22.2244	16.1599	23.2278	22.4588	22.4328	0	24.0614	23.9384	22.4956	21.246	20.0603	23.2878	18.0728
A0AAA9T3L8	17.0949	14.9293	17.149	18.5367	17.4847	14.5533	0	0	16.9432	18.6283	0	18.8117	16.0455	14.1726	0	0	17.0545	0	14.39	15.3587	14.7504	14.3399	0	0	16.5367	0	0	15.7386	0	13.969	0	15.1975	0	13.982	0	12.7634	0	17.8851	0	14.2238	17.1992	18.5645	17.0998	0	0	0	14.7643	0	17.6877
A0AAA9T461	13.8351	17.0172	16.3535	15.8265	0	16.9124	17.6258	18.5286	0	0	17.8951	0	17.836	17.578	18.9672	17.5135	0	17.5061	15.3899	15.98	17.3387	15.8482	16.7389	17.5473	0	0	0	0	0	12.5762	14.5775	18.0661	17.4992	0	14.871	17.9739	14.3013	0	18.3439	17.6501	18.788	0	16.9546	17.7094	17.2123	0	0	17.0966	0
A0AAA9T471	16.3503	17.6175	16.6807	16.26	0	18.6897	16.7251	19.4448	15.614	16.7616	18.2975	0	18.0083	18.8548	0	18.0948	0	0	16.0813	17.1381	17.5213	19.2007	16.5309	18.2933	19.4551	16.3315	15.2484	16.5772	16.1678	16.3141	15.5255	17.1664	0	0	16.1909	17.9646	13.5109	0	18.1603	18.2533	17.8456	0	17.5617	17.7439	14.2042	0	13.813	17.3392	0
A0AAA9T4D7	17.9863	20.5672	20.5276	17.7699	19.8174	21.5961	20.6422	21.5932	19.5537	20.9524	21.6618	17.7184	21.7328	21.8573	21.8684	21.2115	20.513	21.7076	19.8088	19.9665	21.5519	19.9678	21.4053	21.2873	18.6014	18.8064	18.7592	19.502	19.047	18.5508	18.3049	20.4323	0	18.1951	20.5751	22.162	20.7482	16.2597	21.4265	21.1831	21.2434	16.4145	21.9117	22.1964	21.3617	20.5566	18.5465	21.5571	13.9337
A0AAA9T540	0	18.8311	17.1634	14.729	0	19.6235	0	20.842	0	0	19.8643	0	20.8623	20.1418	21.1294	19.5028	0	0	17.6169	17.977	17.0551	0	17.5405	18.0861	0	0	0	16.3402	21.3419	16.3278	0	17.8571	0	15.3043	17.0791	20.4596	15.7869	0	20.2029	19.9179	19.5098	0	18.5366	19.9843	17.3645	0	15.9001	19.2939	0
A0AAA9T6F1	19.9215	19.7338	19.7184	17.2558	19.866	17.5542	0	19.1762	17.6873	18.8183	0	0	17.7544	18.2002	0	19.0042	0	0	19.3157	19.7982	17.3214	16.4768	18.8242	16.8691	0	0	0	0	0	19.4673	17.4899	20.7362	0	20.9465	19.8553	17.9099	19.1348	22.0117	16.8232	19.2965	18.0363	0	18.9038	16.5018	17.8597	0	20.0025	0	19.2655
A0AAA9T6G9	20.8612	20.2149	24.651	23.8566	23.4471	20.4456	0	20.2292	25.0573	23.6574	18.5405	25.2787	16.6819	17.2844	0	18.5822	22.3381	19.9539	19.7666	19.3205	20.0749	20.342	21.5833	23.0849	24.8545	25.1709	23.9562	23.3873	23.2633	21.6938	20.9829	0	0	24.0734	22.3495	19.2685	21.065	23.8849	17.7673	18.3383	19.2132	23.1932	22.4887	18.9574	19.1075	24.4473	20.9692	20.4047	24.629
A0AAA9T6I2	15.4653	17.5014	17.3671	15.6895	0	18.2394	17.9904	19.4036	0	0	19.0255	0	18.1587	19.0409	19.7246	18.5393	0	17.818	17.5691	18.1019	19.3382	17.6514	17.3283	18.5647	0	0	0	0	0	14.0376	14.7208	18.4555	0	14.953	13.5765	19.217	17.6518	0	19.4697	18.9749	19.348	0	16.4073	18.3334	18.9684	17.3591	14.7908	16.8653	0
A0AAA9T6Q4	18.5245	16.5705	16.5857	17.4661	13.0168	16.5646	18.5163	12.4953	0	13.0798	11.5192	15.1983	16.7942	16.133	12.8965	15.8374	13.1529	0	19.4444	19.6722	13.2225	0	17.7849	17.9029	0	16.2969	19.468	18.2155	16.4703	19.8189	19.2144	0	15.1887	19.8509	18.6022	13.7087	12.8527	0	10.4453	16.254	13.8657	18.9559	0	12.8706	13.4423	14.8025	20.1498	16.8443	16.8351
A0AAA9T7T4	16.1533	17.0555	16.5145	16.7853	15.9252	15.867	17.623	17.4112	16.3208	16.0468	16.9619	0	17.1302	16.7532	18.446	17.235	0	19.5315	16.2403	16.388	17.2091	17.4523	16.3569	16.9212	16.7795	0	0	0	0	17.6613	17.0677	0	0	15.7064	14.9532	15.3752	17.8042	18.6866	17.0913	17.0575	17.6007	0	16.136	15.8056	17.0528	0	17.581	16.238	16.685
A0AAA9T8A0	18.2271	22.0835	22.163	17.3849	17.8688	23.7386	20.926	22.9412	20.5766	20.3541	24.7817	20.9373	23.5816	22.7717	23.3045	22.5361	22.0037	23.4139	18.9769	21.259	22.6412	20.0779	22.859	23.039	22.975	22.2663	22.9157	21.4444	22.8048	13.7609	20.4581	20.3873	22.128	15.545	22.8321	23.6059	22.8547	16.2273	22.7036	22.7968	22.6894	0	23.2635	23.7673	21.7966	21.2002	17.2757	22.8373	16.0123
A0AAA9T8P4	17.1887	18.0913	17.9375	16.4211	17.1553	16.8369	0	19.101	17.7331	17.9201	18.1592	0	17.9984	18.4696	0	18.6667	18.0853	0	18.096	17.4065	18.7041	16.9554	17.8612	18.7292	0	15.9345	17.1859	15.3176	0	18.3674	16.8177	0	0	17.0175	16.0916	18.719	17.6699	0	17.0992	19.1623	18.797	16.31	17.6166	18.0651	17.2459	17.9534	17.9011	18.3254	17.042
A0AAA9T9B9	15.4662	15.3864	15.4005	0	0	15.9959	0	17.2345	0	15.9862	17.9586	0	16.3453	15.5909	18.2295	17.3978	0	0	15.9689	15.8746	17.5804	15.414	15.9314	17.7017	0	0	0	0	0	14.7696	14.7441	16.3647	0	14.2161	15.0428	16.7773	15.9789	0	16.6173	16.6421	17.1367	0	0	15.7341	16.8607	0	15.3775	16.2528	0
A0AAA9T9W4	19.3408	18.1357	17.1187	18.6549	16.8806	17.5663	18.7007	13.4766	0	14.3408	0	0	17.6024	17.9789	0	15.8581	0	0	19.9646	19.3218	0	16.429	18.2624	16.737	0	0	0	0	15.9155	19.0885	20.3847	19.2886	0	19.453	18.7519	15.0039	18.3909	19.0413	0	14.588	13.361	18.0833	0	0	16.3136	0	19.4766	17.4963	19.2627
A0AAA9TA73	16.8747	16.666	19.863	18.7767	17.3772	0	15.6283	16.0811	18.9215	16.9549	0	19.4824	0	13.3715	0	13.0188	18.015	0	12.2386	12.9529	16.613	15.7167	17.633	19.5911	18.8497	21.4594	19.9208	18.295	0	16.0524	14.0338	0	0	18.107	14.3927	15.811	16.7566	15.7759	15.6264	14.5371	17.1515	15.2733	17.6302	12.9906	13.7074	18.1396	14.4363	0	15.7699
A0AAA9TA76	16.745	0	13.2036	15.8693	14.4855	18.7788	20.7619	12.0715	0	0	0	15.7716	14.0922	0	14.4559	18.555	0	18.8388	21.316	20.181	16.4006	19.3716	16.2115	13.4936	15.6669	0	0	16.254	0	19.8484	19.7281	15.9221	16.5572	16.1869	12.0318	0	0	16.6195	13.3178	20.5206	16.6234	19.9372	0	0	13.616	19.9348	16.245	14.2974	14.6697
A0AAA9TAX9	19.8144	19.8902	19.6962	19.9096	21.1678	17.8036	20.0428	19.9886	20.6183	18.774	19.3324	18.7677	19.6576	19.8339	19.3896	19.8258	18.2581	20.5666	19.9439	20.2592	19.5896	20.2277	19.7219	19.6514	20.7212	18.2042	18.3177	19.4511	18.7458	20.9074	20.8981	21.5623	22.1476	20.0874	19.1354	18.4338	20.9826	20.844	19.2109	19.9008	19.6963	20.958	18.3656	19.0435	18.749	17.5872	20.1742	18.7551	20.5833
A0AAA9TB05	20.0328	18.1481	19.4936	19.4507	16.2804	18.057	16.8628	19.7479	18.7223	16.2371	18.5153	0	19.593	19.0818	18.9293	20.3295	16.5841	18.5448	20.2853	19.6367	17.5967	18.224	18.2889	19.8771	0	0	0	14.5519	0	18.3916	15.7791	14.372	16.3628	15.2765	16.7843	19.3395	16.7438	15.5007	19.9671	20.179	20.2564	0	16.016	18.0894	19.7154	0	19.3414	17.9645	0
A0AAA9TD36	0	19.289	16.0306	15.2603	0	18.8072	16.5377	18.4085	0	0	19.6943	0	19.0598	19.2523	17.8	0	0	0	15.857	16.459	19.3935	16.9961	18.3923	18.7921	0	0	0	0	0	0	17.2846	18.4075	0	0	15.6655	19.4505	17.8953	0	20.0332	19.2917	19.1158	0	18.0508	19.6011	19.4576	0	0	17.4194	0
A0AAA9TDX1	14.644	16.3236	15.2913	16.4472	0	16.9381	16.8032	16.3239	0	0	17.6303	0	16.943	16.5101	18.6074	17.0664	0	17.6686	15.1858	15.9463	17.3874	17.2269	16.8628	18.0701	0	0	0	0	0	16.9083	16.1163	0	0	0	15.0436	16.5914	15.4922	0	16.4183	17.8469	16.6743	0	16.046	16.4392	16.3173	0	15.4828	0	0
A0AAA9TEY6	17.8931	15.3111	18.4787	18.7208	0	0	0	14.6866	15.66	0	0	0	12.3965	14.5226	15.8828	14.7283	0	0	15.6146	13.4444	13.633	0	13.7595	13.327	0	0	0	0	0	15.3386	12.1199	15.9463	0	14.6143	12.8963	12.2201	15.5181	0	0	14.9121	14.775	0	0	0	17.331	0	15.9647	11.8455	0
A0AAA9TEY8	19.0046	23.1189	22.662	0	18.6455	23.3057	19.7363	22.6933	0	21.8699	20.945	0	22.9626	23.8031	23.0355	21.5497	23.0435	21.5506	19.7483	20.8717	22.3201	20.8038	22.501	23.385	23.5239	23.4256	23.7257	21.9613	23.1697	17.4351	20.4975	21.3675	0	18.1746	23.1789	24.2749	22.1556	0	22.8631	23.183	21.6343	0	23.7966	24.8566	22.4929	24.9088	18.692	24.3345	19.4016
A0AAA9TG45	15.0726	17.3988	16.4253	15.9586	0	18.9628	0	20.0624	0	19.6857	0	0	19.6708	18.2072	0	19.7288	0	0	17.124	18.3791	17.6643	0	18.686	19.8713	0	17.1742	0	0	0	14.3332	15.9007	0	0	16.1597	18.3858	17.1333	17.118	0	17.577	19.4138	19.6274	0	0	17.528	18.3147	0	17.5909	18.4575	0
A0AAA9TGA8	19.7752	18.2632	19.3749	19.9416	18.0999	16.6435	17.3006	18.9789	18.0151	17.2052	17.7776	0	18.8463	19.3627	16.5343	19.1425	0	0	19.0619	19.2168	17.7427	16.8115	18.8776	18.7481	18.6094	16.6358	16.7293	16.6889	0	18.6789	18.1704	18.8646	19.2682	18.8952	19.2909	18.2504	18.4186	0	18.867	19.2197	19.3292	15.7966	16.4113	17.8259	16.3785	0	18.5335	17.7822	17.4092
A0AAA9TH40	19.7583	19.4672	19.2288	20.003	16.132	14.3775	19.3403	17.8312	15.4394	15.3303	0	0	16.6144	17.5933	18.9118	17.7954	0	0	19.0783	18.9284	15.6486	17.4359	16.7211	15.6322	0	0	0	0	0	17.8837	15.7834	17.5456	0	18.2317	15.8848	15.9818	17.6859	0	17.1023	18.2601	17.8777	0	15.4193	15.8408	17.8465	0	17.5226	14.7958	0
A0AAA9THK7	15.138	19.3085	18.4678	0	0	17.8699	17.8262	19.2071	16.7039	16.4773	19.963	0	18.4425	18.9209	17.3233	18.4954	15.322	17.911	17.5128	17.4855	18.3247	17.8086	18.0092	19.1677	17.1088	18.3989	15.8913	16.8793	0	16.6506	16.2948	19.0457	0	13.9247	17.6176	19.3286	18.1269	17.4647	20.7459	18.6558	19.3257	0	18.7308	19.3119	19.5669	0	18.1404	18.9044	0
A0AAA9TI03	16.0934	14.2777	16.4855	15.4728	14.2317	15.9408	15.3072	18.3955	14.1899	14.5055	16.2262	0	17.4586	17.5355	16.4183	18.0915	0	0	16.3922	15.7731	16.8279	14.1786	17.1509	17.5859	0	0	0	0	15.0412	17.3945	15.744	15.1825	0	15.7613	16.2179	17.8557	16.0476	14.543	18.6258	18.302	18.2086	0	15.0584	17.4025	17.2036	0	16.0072	15.912	0
A0AAA9TI34	16.0693	16.9027	16.7818	18.4431	0	17.5118	16.9881	18.5479	16.0338	0	18.094	0	17.1989	18.0933	17.9783	18.7342	17.5618	0	16.4577	16.8771	16.9347	18.2784	16.4152	17.0622	17.881	0	0	0	0	14.1524	14.1693	0	0	15.2569	17.4007	17.4731	16.9053	0	19.5799	17.5068	18.355	0	17.0365	17.9164	17.7817	0	15.5292	16.7169	0
A0AAA9TIE5	0	20.7472	19.6891	17.4566	21.8529	21.0163	20.6549	21.2369	0	24.677	21.8555	0	21.5286	20.6254	23.1811	20.7436	0	21.8769	19.1931	18.9488	21.4311	20.0758	20.7541	21.1659	0	0	0	0	0	0	0	21.3295	0	0	18.8103	20.4535	20.2348	0	22.2347	21.1577	21.7804	0	26.0005	21.0403	21.6034	26.8051	0	21.3888	0
A0AAA9TIZ8	21.4176	20.071	18.7668	20.1169	17.0244	15.1125	0	21.5417	18.933	21.9131	16.7577	19.4975	16.5226	15.9069	0	15.189	20.2929	0	19.9479	18.2336	0	13.0831	17.2674	21.6263	17.5988	21.082	19.4094	17.4024	17.8205	19.5629	16.3193	16.763	0	17.069	15.6548	14.9559	17.0761	17.1077	17.2234	21.1477	24.2162	18.3854	17.4747	18.4103	16.5856	21.0961	20.4334	16.3169	17.8022
A0AAA9TJ55	16.4722	18.3682	15.8133	16.0866	0	17.748	0	18.7594	0	0	18.419	0	19.5679	19.0128	0	18.8996	0	0	17.4581	17.5009	18.425	0	16.9078	17.2103	0	0	0	0	0	18.0609	0	18.0808	0	17.9437	16.9412	18.3141	15.7119	0	19.8697	19.637	18.0147	0	0	17.5969	17.493	0	17.2933	17.505	0
A0AAA9TJA0	16.8571	0	19.9576	16.8141	0	20.1061	18.7546	23.2693	22.982	22.7852	18.995	22.4288	19.2011	18.9916	21.4704	20.6023	21.5782	0	19.6156	19.8035	19.4944	22.2767	23.115	25.5386	24.9147	25.6973	22.8543	23.6561	22.6596	21.5494	22.1064	21.4155	23.9356	18.6022	23.1439	21.3508	22.7852	22.7489	22.2644	21.2577	23.5149	0	20.8469	20.395	24.8268	21.208	0	0	20.1773
A0AAA9TK53	15.8887	0	16.3454	16.0044	0	16.1166	17.9483	15.9762	16.1767	15.6915	16.0422	0	16.771	15.7836	17.8613	16.2076	16.4215	18.2066	14.8105	16.6336	17.4609	16.3108	16.652	15.9481	0	0	0	0	0	17.857	16.677	0	0	17.7435	16.3464	16.9571	15.2757	18.0156	16.0641	16.6956	15.2603	15.9755	16.2784	17.1682	16.488	0	17.7294	15.7053	16.5825
A0AAA9TKE4	13.8625	18.5138	17.6466	14.4346	15.8161	17.3743	17.6738	17.8812	0	0	17.686	0	18.1834	18.1589	18.8603	18.1662	14.7685	17.8966	15.4941	16.6028	18.3165	16.4285	16.9912	18.5891	15.6988	0	0	0	0	0	0	0	0	0	16.3098	17.6875	17.9569	0	19.3938	18.147	18.7636	0	17.0834	18.9165	19.2743	19.9314	0	18.058	15.8281
A0AAA9TKQ0	18.743	21.4952	22.1623	19.4593	18.3737	23.5165	22.1073	20.8423	20.6499	21.7257	23.8784	21.2664	23.0253	22.6373	18.0376	20.6388	21.6722	22.6533	18.7227	20.2396	23.0723	22.6978	22.3896	21.775	24.2112	21.805	21.7469	22.3759	22.1215	19.4236	19.0523	20.4864	20.3627	16.3173	21.548	22.0848	23.3186	19.793	21.4738	20.5125	19.8608	17.8822	23.1007	22.8273	22.7786	20.5521	19.0047	22.1771	0
A0AAA9TKW9	15.0472	19.7631	18.5572	16.0118	0	19.8351	0	19.9778	0	16.6373	20.6845	0	20.4326	19.7923	0	19.846	0	0	17.4251	18.5606	20.6574	17.6016	19.8865	19.245	18.0458	0	0	18.0483	0	0	15.3619	0	0	0	18.4252	19.6227	17.1195	0	20.9563	19.9015	20.5844	0	18.3284	19.6055	20.9854	0	17.1592	19.0255	0
A0AAA9TLU8	19.1582	17.9627	19.0382	17.0677	0	18.5525	19.4292	18.6353	19.2882	16.8897	17.4322	18.339	19.2039	18.61	19.5021	18.653	0	0	18.0949	18.6776	16.8741	18.6149	18.01	19.0248	17.7162	15.9913	16.5169	0	0	16.5041	16.5856	19.3271	0	16.6558	16.5228	19.9258	17.0227	0	17.9026	17.219	17.9915	0	18.0418	18.1572	17.246	0	17.0808	18.2765	0
A0AAA9TPV8	18.7723	0	21.3617	18.8509	16.7755	18.9668	0	18.7491	19.3503	19.908	19.62	0	19.459	20.7654	0	20.3434	22.148	0	17.7673	19.5273	0	20.5683	19.3917	19.7071	22.0581	0	19.4901	19.7465	19.9434	19.0504	17.8032	0	0	0	20.1284	21.2472	19.2046	0	18.206	20.233	18.5933	0	19.4173	21.4807	19.7267	22.1227	0	20.6531	0
A0AAA9TRH6	15.5531	0	15.7897	14.8829	15.9587	15.6308	0	16.4225	0	0	15.6079	0	15.9563	16.0934	17.3483	16.4992	0	0	16.0814	16.2925	0	0	16.3692	15.4292	0	0	0	0	0	16.8099	16.6044	0	0	16.328	15.4181	15.4544	15.8566	0	0	16.2316	14.463	0	0	14.7892	15.8849	0	16.4779	15.4556	0
A0AAA9TRR5	17.641	0	18.2061	16.6487	0	16.2763	0	18.2564	17.4518	0	0	0	16.9856	17.6694	0	17.1829	0	0	17.378	14.8379	0	0	18.0135	17.0836	0	0	0	0	0	16.9749	14.9378	0	0	14.8957	16.6795	18.071	18.6266	0	16.8324	18.1851	18.0503	0	16.4231	17.8089	18.8922	0	17.3643	17.412	0
A0AAA9TSB7	19.1393	0	19.2338	17.0601	18.6362	17.884	0	19.2369	19.7747	18.7461	18.3642	0	18.4823	19.1401	0	17.4539	0	0	17.9935	17.5106	17.5916	20.5198	18.6483	17.8209	19.6078	0	0	18.9407	0	19.6655	19.5368	0	0	17.1516	17.2787	17.3018	19.4966	20.8041	0	17.9663	18.0486	0	0	17.6073	18.255	0	18.0231	0	0
A0AAA9TSI5	16.7021	21.1958	20.6103	17.4165	12.5546	21.1835	19.6463	21.8602	15.217	18.949	22.0815	0	21.4322	21.563	21.7598	21.6134	19.1382	20.8378	18.6796	20.607	20.8414	18.0113	21.3729	21.8673	19.2863	20.398	19.9763	18.9834	19.2938	11.9202	19.2261	19.9358	17.5304	14.0582	20.8791	22.71	20.6396	15.3281	21.855	22.1264	21.7373	14.9677	21.6067	22.4855	22.1755	20.9599	18.2895	21.658	14.9581
A0AAA9TSL9	17.9556	17.8629	17.8882	18.3525	0	15.386	16.7913	17.5197	15.8086	17.161	14.5924	0	16.635	16.9014	18.1519	17.4078	0	17.5721	17.5121	16.8349	15.9487	15.7937	16.7693	15.5712	0	0	0	0	0	17.2455	15.7755	19.0718	0	17.5991	17.0026	16.1742	17.4511	14.9953	17.4263	17.5362	17.6302	0	14.775	16.3001	19.4458	0	17.269	16.3455	0
A0AAA9TT22	19.0231	17.5429	17.3663	16.5224	16.8438	17.3989	17.037	17.7256	16.4767	16.4882	16.7889	0	18.5094	18.7253	0	18.3591	15.9393	0	18.7682	18.7799	16.6332	15.2775	18.0408	17.4081	0	0	0	14.8002	0	18.9485	16.5914	12.6508	0	19.3855	19.4854	17.9164	18.2176	16.111	16.4939	18.2971	17.5945	17.3416	15.6444	17.4177	17.7684	0	19.8558	18.0077	16.7767
A0AAA9TTD1	17.5401	16.1823	15.365	17.2364	0	13.0027	16.689	16.8175	0	0	0	0	14.2192	15.4174	16.7913	15.288	0	0	15.3451	14.3929	15.2168	0	14.3781	13.7725	0	0	0	0	0	16.2153	15.8678	15.7099	16.5135	14.793	13.4131	14.0224	14.8147	0	17.3944	16.697	16.865	0	0	0	16.075	0	13.8575	0	0
A0AAA9TTE9	15.0888	13.2028	14.532	16.2916	0	0	0	14.485	0	0	13.5738	0	13.7471	13.922	15.3332	14.5376	0	0	14.2558	14.9495	14.0013	13.488	13.3013	13.141	0	0	0	0	0	14.2571	0	15.9144	0	13.9476	0	0	14.3422	0	15.7067	15.6393	15.8227	17.8483	0	0	15.2516	0	17.1535	0	0
A0AAA9TUU7	14.6037	0	16.1677	15.6216	0	14.9693	0	17.8749	0	0	15.6163	0	16.2171	17.0669	18.4722	16.7237	0	0	16.2769	15.9354	17.1841	15.9588	15.5293	15.9652	0	0	0	0	0	16.9357	0	0	0	0	14.1379	16.3824	14.5134	0	0	17.7234	17.8343	0	0	16.995	17.4321	0	14.7839	15.8103	0
A0AAA9TUV6	15.669	17.2242	15.9621	15.4632	0	16.1802	0	17.3348	0	0	18.6023	0	17.0308	17.5393	0	17.026	0	0	16.3784	16.6993	15.8854	15.5202	15.4875	16.3064	0	0	0	0	0	16.4252	15.8589	0	0	15.731	16.389	17.4354	16.5565	0	17.0646	16.7257	17.0745	0	16.4929	17.3191	17.3903	0	16.0129	16.1159	0
A0AAA9TVD5	17.3903	15.9929	16.7882	15.7518	18.0317	15.7673	0	17.7457	18.721	17.5488	0	16.5554	16.5781	16.3384	0	17.8881	0	0	17.8903	17.6148	13.4262	15.6242	17.1701	17.9951	0	15.9083	0	15.4972	0	19.5491	17.8315	18.892	0	17.5826	17.1101	17.6184	18.1848	16.3788	15.7975	18.7552	17.6258	17.8118	16.2622	15.6919	16.9015	18.2445	17.2896	16.6127	16.1035
A0AAA9TWP4	0	0	14.6043	12.9348	0	0	0	15.9335	0	0	0	0	14.9737	15.2237	0	16.1723	0	0	14.4991	14.8168	0	17.2391	0	17.5334	17.8017	18.4942	18.0865	17.1428	17.6318	14.2378	14.8429	0	0	0	0	14.8564	16.7919	0	0	15.8012	16.0559	16.1356	16.7161	0	13.6747	0	0	15.9277	16.2452
A0AAA9TWX8	16.9862	17.8014	17.7284	16.5494	18.2794	16.9057	19.5125	18.3228	18.4882	17.9356	17.2404	15.8916	17.23	17.5337	19.1195	17.4148	15.4399	20.0498	16.4093	16.7536	17.8174	16.9036	17.041	18.0562	17.6578	17.8796	17.4888	16.7812	0	16.7916	15.1481	19.9342	0	15.8567	16.3679	17.2542	17.4256	17.0921	16.8096	17.9176	17.3761	0	17.3241	17.3885	17.9821	0	16.658	15.9578	16.6906
A0AAA9TXG7	19.7132	19.1443	17.0734	17.8513	18.9043	16.6976	19.6186	0	0	17.3597	0	0	18.1768	18.7692	0	17.9006	0	0	19.9533	20.0511	16.5032	15.4025	17.8214	15.6537	0	0	0	17.3847	0	19.4871	18.8524	18.6936	18.3378	19.584	17.904	14.1953	18.2109	20.7215	13.3366	15.031	13.7814	18.1099	0	0	17.9878	0	19.6923	0	19.9395
A0AAA9TXW4	20.5676	20.544	19.1368	15.3186	20.7931	18.9339	20.5728	15.0596	17.4356	0	0	17.8347	19.0403	19.3581	0	18.3393	0	0	19.8171	21.1621	17.5393	19.0772	19.4179	16.2787	0	0	0	19.0434	0	18.0149	0	15.8904	0	21.1797	20.9223	16.4017	19.1688	0	15.4392	17.071	15.2302	19.0557	0	0	18.4251	0	21.2458	17.908	17.7416
A0AAA9TYJ8	0	16.1813	15.4556	14.742	0	16.9595	16.5708	18.1871	0	0	18.4627	0	17.4957	17.9807	18.8247	17.3221	0	17.6359	14.8446	16.2411	17.9811	16.2112	16.6543	17.9516	0	0	0	0	0	0	15.351	16.6389	0	0	15.313	17.7693	16.1445	0	18.8112	17.5773	18.4321	0	17.4608	17.4809	18.007	0	12.2294	17.0177	0
A0AAA9TZ57	13.632	0	17.5974	10.8009	16.9508	17.2484	0	18.5517	16.3904	16.996	16.337	0	18.0457	17.7092	0	18.4161	0	0	15.9919	16.0364	0	16.8657	14.8342	17.4537	17.5108	16.4372	0	15.4158	15.7456	12.3588	0	0	0	0	15.952	17.9684	16.3456	0	15.8218	18.1842	17.4103	0	17.4142	18.5062	17.0844	18.0646	15.4839	18.096	0
A0AAA9TZD7	15.5444	0	16.9821	13.9785	0	14.6679	0	17.3251	17.4553	16.6269	0	0	16.8785	16.8096	0	17.2789	16.9943	0	18.3767	18.0522	0	0	0	17.9652	0	16.2013	16.6451	0	0	19.0933	15.3899	0	0	19.1548	18.8773	15.3582	14.9026	0	0	18.0329	14.8022	0	0	15.9742	14.801	0	18.1085	15.4358	0
A0AAA9TZU6	14.3493	17.2436	16.9756	15.1402	0	16.232	18.5008	19.0388	0	16.924	18.9588	0	18.3441	18.8098	16.9506	17.0908	18.0311	19.8661	16.184	17.0487	16.7496	15.3521	17.3753	18.4576	0	14.7869	0	16.1907	0	13.4236	15.867	0	0	12.8827	16.2437	18.5102	17.1133	0	0	18.0104	19.1676	0	16.9012	18.5129	19.1542	0	14.3581	18.6254	0
A0AAA9U0X3	14.1367	18.8877	17.7858	16.189	0	19.9543	19.0519	19.7956	0	16.2441	19.9919	0	19.9918	19.9132	20.6198	19.9144	16.7141	18.0046	17.1406	18.5657	19.905	17.1069	18.9905	20.1085	0	16.9699	0	0	15.2435	16.059	16.8194	19.5467	0	0	18.4439	20.4916	18.005	0	20.7537	20.707	20.3441	0	18.9197	20.1692	19.921	16.9501	14.0898	19.2856	0
A0AAA9U1B7	18.2756	18.0571	18.6864	19.1161	0	15.4775	18.3654	16.8656	16.9814	0	17.3891	0	16.6753	16.7248	19.3488	17.1389	0	0	17.5533	17.2393	17.0501	17.4685	16.4827	16.2937	0	0	0	0	0	16.8449	16.681	0	0	14.7877	0	14.8147	16.3217	16.0048	17.0546	17.6503	17.2447	0	0	16.5539	18.8916	0	17.853	16.5743	0
A0AAA9U249	13.8055	0	15.4046	14.2656	14.9686	0	0	15.3819	17.1001	0	0	0	14.5286	12.6733	0	14.4591	0	0	14.5939	13.5526	0	0	18.3322	21.0689	18.6498	22.702	19.4468	16.669	16.6333	17.1828	16.6647	0	0	15.9814	14.9488	12.9524	0	0	0	11.7327	14.9861	16.4877	15.8922	0	16.8476	17.7303	14.2211	0	0
A0AAF6DM29	11.1333	17.7825	15.944	12.6125	16.1809	17.6795	18.3677	18.3946	0	0	18.6854	0	17.8927	17.9657	18.8127	17.7734	0	19.4172	14.2878	16.3045	17.7304	15.1017	16.6895	17.5256	0	0	0	0	0	0	13.5304	17.1898	0	0	14.055	17.8416	15.9846	0	18.6941	17.683	18.1058	0	16.3283	17.7859	18.9343	0	15.0939	17.4605	0
A0AAF6YIZ2	17.0009	15.8153	17.0831	16.9903	16.8004	15.3639	0	17.0698	18.9238	16.3622	15.9887	0	17.2064	17.3345	0	17.6109	0	0	16.3147	16.4571	16.2455	18.9493	16.9772	17.0648	15.9231	0	0	16.5156	0	18.2824	17.9546	0	0	15.6414	15.5352	15.8708	16.7542	18.4676	17.6487	17.8131	17.5548	0	0	15.2339	16.221	0	16.6785	14.8844	16.473
A0AAF6YJV2	19.6499	17.3636	17.3401	16.1252	18.7418	15.938	17.6285	0	0	0	0	0	16.7684	16.1319	0	18.2077	0	0	19.2925	19.5042	0	0	18.2846	16.0277	0	0	0	0	0	17.4842	0	0	0	20.2638	19.6766	16.9855	17.381	0	0	16.9224	13.8323	18.8464	0	0	18.3986	0	20.0157	16.5056	18.3293
A0AAF6YKQ7	18.4015	18.9405	18.8066	18.4089	18.0336	17.0029	0	19.1745	14.5941	17.9845	17.2029	16.2644	18.7644	18.9191	18.2898	19.0554	15.0879	0	18.7725	18.6108	16.8964	18.0129	17.7223	19.1926	19.0764	0	0	18.6952	0	15.6502	13.1724	17.3835	0	15.173	16.5318	19.4068	17.3673	0	19.2084	19.7343	19.3143	0	15.1167	19.3477	20.957	20.5017	18.5966	16.8363	0
A0AAF6YNU8	17.3437	17.56	17.9522	17.9499	0	14.2985	0	16.0325	15.8853	0	0	0	15.6732	15.0535	18.9976	16.925	0	0	16.5262	15.9118	0	0	14.7988	0	0	0	0	0	0	15.843	15.4878	0	0	16.6802	14.5414	15.616	15.7802	0	13.5139	16.7545	15.8169	0	0	14.5993	17.8117	0	15.8167	14.5912	0
A0AAF6YPM1	18.2086	17.1073	18.1372	19.0124	14.9119	14.0602	17.6699	16.2075	14.8735	0	0	0	15.2234	15.7224	15.666	17.0489	0	0	17.2877	17.0966	14.2394	13.27	13.9823	13.7517	0	0	0	0	0	15.2516	13.8202	17.3563	16.4369	14.9065	16.4588	13.7688	15.1263	0	14.6236	17.2663	16.5396	0	0	12.996	18.6001	0	16.7135	13.3437	0
A0AAF6YQ19	19.1908	18.5055	18.954	20.0133	16.5658	15.2827	19.5694	16.0421	0	16.038	15.6095	0	16.9485	16.7047	18.9345	17.4105	0	17.7935	17.9422	17.3944	16.8488	15.5939	16.8014	14.9231	0	0	0	0	0	18.6173	15.638	17.6896	19.0822	17.8437	16.5815	16.7397	17.9077	17.5861	16.8224	16.9343	16.9851	0	0	15.816	19.3224	0	18.7944	14.4087	16.897
A0AAF6YU28	19.1172	18.5856	19.9837	19.3252	17.9393	17.0852	18.5905	18.7814	19.6542	16.101	16.8548	17.3471	17.9365	18.9522	19.8594	18.159	15.8822	0	18.4337	18.1603	17.5642	17.0479	18.0352	17.9114	17.4996	15.2198	0	15.5131	0	18.5643	16.3932	0	16.8857	17.8255	17.1402	17.9153	18.298	18.0592	18.2803	18.508	18.3284	0	16.5204	18.2321	19.1514	0	18.3229	17.9779	16.0777
A0AAF6YVK6	16.6156	17.2448	16.264	16.8991	17.4346	16.4866	0	17.9356	15.9953	16.1121	16.6804	0	18.2799	18.6996	18.383	17.7032	0	0	18.0188	17.9969	16.8764	15.7706	16.447	18.1047	0	0	0	0	0	18.3353	18.0996	17.9985	0	17.6375	17.2767	16.9981	17.6009	18.4234	17.5289	18.3907	18.1896	16.1771	13.9539	16.868	17.6786	0	16.8167	16.1223	16.9075
A0AAF6YY43	15.8298	18.0461	17.1817	14.6718	17.3293	16.9328	0	18.6369	0	17.0013	18.9601	0	17.8004	16.4412	0	18.3771	17.1417	0	16.8105	16.2409	0	0	17.6032	17.951	0	16.7323	0	16.4829	18.3886	16.4322	17.6659	0	0	14.7524	16.5851	18.7785	17.1296	0	19.4411	17.3972	18.5524	0	0	17.7087	17.4912	0	0	16.0952	0
A0AAF6Z2A4	15.4416	16.1324	0	0	0	15.4361	0	17.458	0	0	17.4096	0	15.4171	16.2997	16.1931	15.5057	0	17.3413	13.222	13.4719	16.8823	0	15.5652	15.2305	0	0	0	0	0	12.0407	0	16.6496	0	0	12.9697	16.5789	0	0	17.6731	17.6954	17.1018	0	15.2672	16.6342	19.0389	0	0	16.1742	0
A0AAF6Z7G1	19.4847	19.2929	19.6923	19.3862	18.2923	16.4157	0	18.1252	19.1709	17.597	17.6606	18.4072	18.4991	18.7663	0	18.0309	16.4604	0	18.0609	16.543	17.0078	19.5675	18.868	18.613	0	15.6383	0	18.6122	17.2466	20.8433	19.7812	0	0	18.5308	18.194	16.7879	19.4176	20.2567	17.5105	19.0247	17.4564	17.9472	15.4255	16.7979	17.4138	0	18.8849	18.1015	17.742
A0AAF6Z995	17.8133	18.8938	18.7558	18.3237	16.5542	18.87	20.0194	20.1213	19.8624	18.9848	20.2898	18.8267	19.9627	20.0888	19.9128	19.9994	19.85	19.4206	18.8176	18.9205	18.7392	20.4605	18.7672	20.7542	21.1614	19.3394	17.2623	19.1921	17.0333	18.4624	18.4618	19.5139	17.8613	16.2478	18.7861	20.1057	19.2701	19.5797	20.5664	19.6614	20.3068	17.8477	18.5207	19.8749	20.0469	19.3736	18.4324	18.89	18.328
A0AAF6Z9W3	18.8859	17.6515	17.6648	17.9955	19.2613	14.5933	15.1206	16.2489	17.5175	18.4404	15.1815	17.5112	16.7254	16.346	18.334	17.7612	16.9447	0	18.598	18.7079	16.9468	17.2382	18.0138	17.7835	0	0	17.1154	13.916	0	18.0412	16.408	0	0	18.6421	18.0254	16.6437	18.0427	0	14.4177	18.228	16.926	18.0504	15.5091	15.3207	18.0746	0	19.3948	16.3863	17.3257
A0AAF6ZB85	15.1298	0	16.8977	0	0	16.1425	0	17.5663	0	14.9641	0	0	17.958	17.4566	0	17.626	0	0	16.7751	17.0459	0	0	16.642	18.2472	0	0	0	0	0	15.8784	0	19.1311	0	16.1867	15.7727	17.5274	15.5951	0	15.8437	16.9701	17.0296	0	17.1548	17.0702	13.9176	0	16.33	16.697	0
A0AAF6ZD56	19.2834	11.3433	14.497	16.2766	19.5206	21.5933	20.8765	16.0151	16.1943	16.3187	18.079	17.5982	14.0068	14.6691	15.4132	17.172	15.7065	22.9508	22.3403	20.7099	20.5099	21.8473	12.6437	14.8396	20.4931	20.7937	16.9716	20.1359	0	20.4356	17.5594	16.227	16.3545	18.1238	0	14.7161	16.5845	14.5816	17.865	22.9841	15.7654	14.6899	18.5811	14.5506	19.0753	25.0151	13.5106	17.506	17.5966
A0AAF6ZD84	16.4554	15.8225	17.0302	16.9494	0	15.09	0	16.9341	0	16.4378	15.5413	0	16.1442	16.7716	0	17.3802	0	0	16.1557	16.8711	16.1646	16.5111	15.3896	14.3471	0	0	0	0	0	15.0964	0	0	0	0	15.4234	15.5028	0	0	0	18.3014	17.3372	0	0	15.7303	18.0686	0	15.6308	15.5257	0
A0AAF6ZHN3	18.0771	19.5364	17.9793	18.1428	17.355	18.831	19.2466	18.9354	18.4471	16.5745	19.4798	18.3746	18.9454	18.6443	21.1685	18.7704	18.2837	20.0632	17.6433	17.8331	19.593	18.8528	19.3875	18.7032	16.9455	17.8799	16.8307	16.7784	15.7336	18.1964	18.4179	0	19.0401	16.8953	17.8272	19.7514	19.2845	19.2597	20.1053	18.9229	19.7564	17.9471	18.9394	19.5108	19.4254	0	17.407	18.7967	18.5348
A0AAF6ZIA3	14.2392	16.2274	16.1217	15.0298	0	16.2971	17.6378	18.0236	0	0	18.5326	0	17.6545	17.5995	18.5105	17.4323	0	18.4065	16.0056	16.7187	17.9402	16.1576	17.2872	17.2593	0	0	0	0	0	14.3965	0	17.2709	0	0	15.2973	18.2605	16.9263	0	18.5907	17.3449	18.3225	0	16.9096	18.1066	17.1988	0	14.9623	15.1437	0
A0AAF6ZSR9	17.3577	14.9161	16.4132	16.1455	13.9789	15.5394	18.8429	14.3359	0	0	0	0	16.3572	15.3782	15.929	17.0539	0	0	18.4701	18.2484	0	0	16.2002	17.0161	0	0	0	0	0	18.4256	16.7768	20.2421	19.3834	19.7895	18.7754	15.0987	17.68	0	0	16.1868	14.7459	0	0	0	16.5406	0	18.741	15.2443	0
A0AAF7A9C9	20.1645	18.5926	20.7205	19.5653	20.5467	20.665	20.6049	20.6344	20.3268	21.0254	21.0204	21.0057	21.4065	20.9496	22.1801	20.969	21.0124	0	20.8971	20.8036	19.1862	19.1862	20.7806	21.238	19.4271	20.7908	21.676	20.2438	20.7343	19.2853	20.8832	0	0	20.19	21.1149	21.388	20.0704	20.3374	19.0292	20.338	19.0772	20.2824	20.339	20.5592	20.3493	21.2911	20.4968	19.751	21.1132
A0AAF7AAG5	19.2507	20.1907	18.813	19.2394	20.1717	19.813	19.1686	18.4614	16.2422	17.5831	20.9431	0	19.823	19.471	20.7156	19.3614	17.3324	20.3123	21.0275	21.503	19.8195	17.8779	18.4707	19.4946	16.8599	17.0382	18.5735	16.5877	18.227	17.3906	18.5844	18.9582	19.074	19.4204	19.4025	18.8994	19.2742	19.6273	20.7132	19.4996	19.1321	18.5063	19.1206	19.4662	19.0075	17.5142	18.6255	18.5274	19.1056
A0AAF7AF41	18.2861	18.3821	17.3887	18.2899	16.805	16.3686	16.79	17.9837	16.7262	13.5593	17.3711	0	17.3305	17.2802	17.3166	17.7753	0	17.9356	17.3707	16.9364	17.4181	16.5762	16.8608	17.4483	0	0	0	14.3833	0	18.6785	17.5469	18.2982	18.2702	16.2463	16.4646	16.5109	18.3898	15.642	17.9091	18.3514	18.0485	15.3052	15.3326	16.5984	17.7804	0	17.8042	15.9056	0
A0AAF7AKY8	21.9963	20.4603	20.8566	21.1044	21.7368	19.7286	19.4357	18.4524	19.1813	19.928	19.1853	20.8318	20.4261	19.9495	16.0428	20.2424	19.8178	17.9574	21.8987	21.8998	19.075	19.923	21.4333	19.6226	17.5144	16.9295	20.3892	20.1076	18.4802	20.7747	21.1474	17.5552	19.4142	22.4162	22.281	18.5005	20.2808	19.932	17.1833	19.3291	18.2592	19.612	18.4171	17.3996	20.3317	19.0572	20.0368	19.1907	20.7486
A0AAF7AP21	20.514	18.2685	18.9943	18.2936	19.5822	18.644	20.9217	17.3071	16.9271	17.6486	17.6283	15.9236	20.3457	19.6664	15.1829	19.2662	17.0004	18.5011	20.8789	21.2463	17.7537	18.3499	20.398	18.706	16.4675	0	16.4661	16.729	17.0451	20.4455	17.7739	19.5117	18.7946	21.0813	21.2156	18.8122	20.002	0	17.3583	18.5646	17.9704	19.1238	14.2692	17.1379	19.1926	18.9236	20.705	19.0554	18.5167
A0AAF7ASI3	17.3716	0	17.6784	17.8913	15.9642	0	0	17.3591	15.4101	0	15.6493	0	15.5271	16.1194	0	17.3246	16.2766	0	17.8601	18.2169	0	15.2236	16.739	16.2791	0	0	0	0	0	16.6069	16.2834	0	0	17.7423	16.6522	16.9133	17.2367	15.4223	15.5078	17.8248	17.0668	0	0	15.059	15.9608	0	18.549	0	17.5119
A0JN39	21.7361	20.3288	21.3849	20.9148	20.6706	19.9075	0	21.31	21.8035	19.3995	17.6383	21.7651	20.98	20.6644	0	21.479	0	0	20.798	20.64	19.7564	18.4067	19.3524	21.6278	0	0	0	0	0	21.7617	18.7523	0	0	18.4005	19.7727	20.2515	19.9299	0	19.3676	22.2557	21.2336	0	19.3133	19.4262	22.3577	0	20.7681	18.7398	0
A0JN43	18.0781	14.5732	16.8704	17.8041	16.6141	17.2736	0	18.6097	14.7422	15.4009	16.3414	0	17.6838	16.9466	0	18.601	15.8387	0	17.9701	17.7014	15.9408	13.5208	17.1674	17.0157	0	0	0	0	0	17.0778	14.6087	0	0	17.8642	16.9379	16.8407	15.0407	15.0306	16.1783	18.2971	17.4465	0	0	15.3253	17.3114	16.5333	18.3175	16.2079	15.8606
A0JN52	17.8074	17.5982	17.9105	18.3574	18.3218	19.3907	17.762	21.3022	0	0	20.6579	20.8768	20.18	20.4007	21.0723	20.1332	0	19.5008	17.8006	17.3129	19.5578	15.7424	18.483	20.2231	0	22.2022	0	0	0	17.4154	16.5491	0	0	16.225	17.24	19.8404	15.7737	0	20.2106	20.8603	20.1989	18.0197	16.7377	19.616	18.839	0	15.7025	18.192	23.542
A0JNP2	22.1516	0	18.2179	0	19.7136	20.0273	0	17.9243	19.8046	24.0188	0	23.6711	16.5716	19.5704	0	0	19.7613	0	0	16.7677	0	20.5815	20.6001	21.3646	20.0924	24.4589	25.1148	0	23.6827	19.2867	0	0	0	19.3427	18.9346	19.5491	21.2075	0	0	15.6779	16.9951	0	25.1662	18.5554	17.3623	27.1237	20.1421	0	0
A0PCH9	0	14.835	15.5867	0	0	17.0092	18.0433	15.973	0	0	17.6404	0	17.7349	17.4301	0	16.8372	0	18.3603	14.2122	15.0186	17.0515	14.8429	15.844	16.4686	0	0	0	0	0	0	14.7317	15.2186	0	0	15.4402	17.45	15.2244	0	18.7632	17.3536	18.4766	0	15.368	17.2566	17.4621	0	0	16.6219	0
A1A4I4	16.0406	14.4726	16.4727	14.8464	15.481	15.7347	0	17.4325	0	15.9426	15.4275	0	17.0682	17.5887	14.8032	17.4735	0	17.0127	16.4144	16.9068	13.9388	0	15.2365	17.7118	15.6317	15.5551	0	15.4315	0	15.164	13.7469	17.4415	0	14.7929	15.9736	17.5442	13.9379	0	17.3424	17.1767	17.6319	0	15.5422	17.8478	17.5402	0	16.2357	16.3197	0
A1A4K8	15.8874	16.4975	17.244	0	0	17.251	0	17.9012	16.5884	16.545	17.4788	0	17.2992	17.4679	19.5137	16.6966	0	0	15.1042	15.8422	17.3809	18.3924	16.0224	17.1229	0	0	0	0	0	0	14.8224	0	0	0	15.1829	17.4816	16.8317	0	0	17.8589	18.2648	0	17.244	17.0127	17.2224	0	0	16.3365	0
A1A4R1	20.9908	24.7755	24.3189	20.3457	21.2275	25.0351	20.9669	23.9325	23.9011	24.2016	23.5647	25.0111	25.0567	24.8169	22.0655	23.8761	24.5142	21.7879	21.6316	22.9132	23.2166	23.6933	23.5226	23.3286	26.0114	23.0158	24.2618	24.4073	24.6743	21.2734	24.4198	22.0416	22.3595	20.1441	24.3276	25.2972	24.6418	23.7099	23.8152	23.4424	22.3896	22.2765	25.4248	25.2295	24.6754	24.5734	21.8059	24.4353	21.5854
A1L5A6	15.8118	15.9281	15.7966	15.8957	0	16.9901	20.0779	18.0416	0	0	18.2481	0	16.883	16.7069	19.1703	16.0243	0	18.0033	14.7098	15.2315	17.2915	17.6349	0	16.1729	0	0	0	0	0	0	16.3003	19.9046	20.466	0	0	15.8171	0	0	16.9437	15.3366	17.6567	0	0	0	14.8734	0	16.1127	0	0
A1L5B1	15.4758	16.1869	15.9653	13.5965	0	17.4501	16.8083	17.6169	0	17.5929	18.6253	0	17.7006	17.2701	18.4464	17.6216	0	18.6118	16.3874	16.5445	17.2231	17.1015	17.7671	17.5311	0	0	0	0	0	18.067	16.5449	0	0	16.6052	16.1298	17.0219	17.5822	18.4718	18.442	17.8009	17.4327	15.743	16.2113	16.7444	17.7222	0	14.7897	15.6805	16.969
A1L5B6	20.7854	19.6267	20.6012	20.1539	19.8334	19.7828	0	20.4325	18.7525	18.6511	20.4527	16.8288	20.5452	21.0779	16.8471	19.9113	16.9557	0	18.5305	19.5901	20.1022	18.8688	19.2709	20.3685	18.5375	19.26	19.5945	18.4015	19.9818	20.8188	20.3341	19.3547	18.8968	20.4286	20.6892	20.6969	19.0457	18.3832	20.2023	19.7003	18.8439	20.7088	20.5159	21.0238	17.8187	16.3504	20.7022	20.4405	19.3764
A2VDN8	15.2563	0	15.9439	15.0452	0	18.4281	0	18.3241	0	0	19.0425	0	18.3629	17.8794	0	16.7738	0	0	16.6996	17.1146	16.582	16.3169	16.8629	19.4169	18.373	0	0	0	0	0	0	0	0	13.446	18.0287	18.7183	0	0	18.6285	17.7136	16.0446	0	18.2178	17.8278	15.5955	0	0	15.9587	0
A2VDV1	18.0263	16.7365	18.0856	16.9587	18.4225	14.8984	0	16.6253	0	16.2511	14.7801	0	17.4872	16.8564	0	16.5461	0	0	17.4452	17.6159	16.8457	16.9127	19.1641	15.5799	0	0	0	0	0	19.0606	18.7137	0	0	18.8003	18.4772	16.8657	19.2761	0	15.3628	15.9145	16.0596	15.3212	15.1048	16.4946	16.7871	0	19.551	16.4991	18.3006
A2VDX0	14.0144	18.6432	19.3312	16.9054	16.4311	20.3268	0	19.7644	0	17.8663	18.6387	0	20.347	20.7885	20.2046	20.3392	18.6281	0	18.5106	18.8786	19.3339	0	18.2445	20.8095	16.9719	19.9587	22.051	16.7325	17.7476	15.4701	16.3046	0	0	14.8344	19.7922	20.2697	17.6184	0	19.8682	20.1138	19.5594	0	20.0873	19.9756	19.612	18.9692	15.0793	19.153	0
A2VDZ9	16.6933	16.4579	14.7264	16.7909	0	15.1949	0	16.1716	0	0	0	0	16.9668	15.8859	17.3313	16.4488	0	0	16.9459	16.5799	16.2674	0	16.4481	0	0	0	0	0	0	16.0448	16.5305	16.0541	16.8801	15.0358	16.835	15.7059	16.7399	0	15.5435	15.474	16.4794	0	0	15.6296	16.3618	0	17.2329	0	0
A2VE13	20.1326	18.8028	17.5783	19.9264	19.6473	16.7279	21.4885	17.1217	0	0	0	0	17.6852	19.8798	0	18.3453	0	20.5854	20.162	19.1108	0	0	16.3174	0	0	0	0	0	0	22.0889	21.3689	21.5018	22.7764	21.3128	19.1604	0	18.0788	19.8516	0	17.5077	15.4833	0	0	0	16.944	0	21.677	0	0
A2VE99	14.7277	16.4872	16.244	16.171	17.1847	16.5334	0	17.0712	0	14.9774	17.0292	0	17.6748	17.6409	15.8347	17.4437	17.1357	0	16.2351	17.1106	17.6502	16.7259	16.269	17.137	16.5688	17.5902	0	0	0	16.1719	15.2034	19.7785	0	0	15.505	16.7254	16.5051	0	18.2753	16.7982	16.8357	17.4668	16.9636	17.1997	15.9428	0	14.929	16.4378	16.4494
A3KMV4	14.9641	16.9825	15.5703	13.5436	0	17.0916	0	16.0649	0	0	17.7495	0	17.4254	15.5089	18.5724	16.43	0	0	14.6729	0	17.6142	16.4562	16.6251	17.111	0	0	0	0	0	15.7011	0	0	0	0	16.683	16.6531	16.2843	0	17.6248	16.9112	16.5168	0	0	16.0025	17.8477	0	0	16.1004	0
A3KMV5	17.9483	18.1807	19.284	16.4762	16.9644	19.296	18.2266	19.8037	18.1347	17.7316	19.6295	16.7228	20.2323	20.1217	17.7106	19.9885	13.2998	19.4008	18.1615	18.5552	18.5366	18.3223	19.21	19.6401	17.1473	17.9681	17.7435	18.5365	15.6031	18.7435	17.5197	17.3271	16.669	17.6919	18.8495	19.5531	18.3872	16.5257	18.8076	19.5476	19.6785	15.4297	17.9988	19.4069	19.0472	0	18.3975	19.2462	17.0064
A3KN04	20.2541	19.6305	19.6843	19.5341	18.3568	17.5058	18.456	18.3709	16.975	15.7334	17.7699	0	18.6031	18.2044	20.1514	19.3492	0	18.5254	19.1156	19.5405	18.8869	18.2099	19.3988	18.2531	0	0	15.8349	14.7184	13.5497	20.0997	19.0264	19.2112	20.4621	19.5074	18.8735	18.0947	18.4392	18.681	17.6634	19.6312	19.2179	16.8072	16.3349	18.1731	19.917	18.2692	19.7814	18.0717	17.3804
A3KN22	16.3067	0	15.373	15.5027	0	16.5495	16.3383	15.6649	0	0	17.9055	0	17.3943	17.7203	18.6735	15.4529	0	0	15.3604	16.6758	16.7572	0	0	15.0887	0	0	0	15.8646	0	16.1527	0	0	17.6583	16.3404	16.6608	15.718	0	16.2101	17.7436	0	14.9135	0	0	16.9447	16.7436	0	15.078	0	0
A3KN51	18.538	17.7741	17.6862	18.0705	17.1046	15.8762	18.3318	14.8691	0	15.715	17.313	17.8173	16.8136	15.2486	17.5945	17.0916	16.7964	19.2837	17.5265	17.4771	0	14.667	17.8595	17.5826	14.2141	19.759	17.5488	16.4563	0	17.9813	17.7842	17.634	18.7574	19.6796	17.167	15.8216	16.015	0	16.2441	15.634	15.1762	21.3862	0	15.5703	16.3705	18.3089	19.4019	16.5539	17.3659
A4FUA8	18.5746	20.269	20.4163	18.592	15.6762	20.8829	18.9888	21.6097	17.777	18.9486	21.7338	16.2842	21.7071	21.6632	20.5501	21.6498	18.7457	19.3472	20.2733	20.8929	20.8791	19.7536	20.7322	21.6971	18.7498	19.4726	19.2796	17.8846	17.2873	19.9971	19.2361	20.3972	17.8981	18.1464	20.4283	21.5239	20.181	15.8253	21.7777	21.7452	21.9758	17.7413	21.3763	21.9462	20.7848	20.4791	18.4618	20.8958	16.4798
A4FUC8	12.6222	14.1936	0	14.8484	0	13.3743	16.7046	12.4401	0	0	14.5326	0	14.1578	13.4983	17.2074	18.0528	0	0	13.3042	13.111	16.0476	14.0773	12.8858	13.1986	0	0	0	0	0	15.6829	15.4325	16.7923	0	12.314	0	13.9997	0	0	0	16.006	15.979	0	0	0	15.2718	0	12.6462	12.7316	0
A4FUD7	16.4473	16.8759	17.4451	16.0742	0	16.647	0	16.8073	0	0	0	0	16.7468	17.0216	0	16.0131	0	0	16.7436	17.56	0	15.2213	16.294	17.2485	0	0	0	0	0	18.1133	0	18.9718	0	17.9264	17.687	16.5617	18.8579	16.6315	16.405	16.2114	15.8402	0	0	0	16.6876	0	18.4159	17.6429	0
A4FUX1	23.481	21.8942	22.2443	22.1119	23.8837	21.2736	22.9232	18.6229	20.4886	21.5107	18.5561	22.3428	21.6128	21.7585	16.8743	21.4561	21.2956	0	23.2942	23.3409	21.1366	21.1822	23.0906	20.0604	0	0	19.207	21.1788	21.0029	22.5169	22.3789	21.115	22.6482	23.7567	23.5903	20.5055	22.5834	23.2024	18.4237	19.8476	18.4563	22.2943	0	18.8625	21.5034	20.0157	23.0864	20.7714	22.7697
A4FV56	16.5628	15.8349	15.391	16.1124	0	14.9606	17.3727	15.9949	0	0	15.1362	0	15.8095	16.0603	16.3363	16.3383	0	0	16.4119	16.2996	0	16.6274	17.0027	15.6999	0	0	0	0	0	16.5497	0	17.1743	17.3891	16.1781	15.9693	15.1773	17.0853	0	16.9597	16.3027	16.3121	0	0	0	16.2531	0	17.1774	14.9257	0
A4IFP2	18.9792	12.248	14.4229	18.7805	18.1436	20.7298	21.2746	13.829	14.0584	12.9724	14.4727	16.8018	11.584	12.681	14.1975	17.1538	14.1116	17.2505	22.4436	21.9947	19.3252	20.3537	12.3814	15.5473	20.4186	22.1519	0	21.0477	0	20.3415	19.8313	13.8312	0	20.232	11.7348	10.9519	0	17.5395	13.1893	21.8845	16.0815	17.6768	0	13.2675	15.6046	24.2651	17.6829	13.2301	12.9659
A4IFT6	18.3555	17.4044	17.0226	18.798	16.0931	15.5315	17.6415	16.5775	0	0	15.6579	0	15.3012	15.0827	0	17.3346	0	0	17.7172	17.3208	14.892	0	15.4922	14.4447	0	0	0	0	0	18.3185	17.6911	14.5532	0	17.563	15.2728	14.1276	13.8995	17.2003	17.2763	17.487	17.5317	0	0	0	16.5741	0	18.2478	14.5505	0
A4IFU2	17.0064	17.2555	15.6524	0	0	17.1767	0	18.1147	0	0	0	0	17.7027	17.6536	0	16.0397	0	0	16.8087	15.8476	15.6682	0	17.5023	18.1464	0	0	0	0	0	17.4984	17.3666	0	0	18.7258	17.5451	17.7911	16.4148	0	16.2461	16.6337	15.991	16.1996	17.0272	0	17.9009	18.8635	18.2928	17.5298	15.3883
A5D785	15.6377	0	19.1738	18.0642	0	17.3232	18.3901	17.7997	0	17.4862	19.8859	0	19.7515	18.0056	0	19.2039	0	0	18.144	17.8288	15.7316	0	17.3417	19.1028	0	0	0	20.381	0	16.4834	17.0273	0	0	0	17.8284	17.7661	17.4587	0	19.1378	18.7089	20.0496	0	19.0443	18.0694	19.1222	0	16.2275	0	0
A5D794	15.029	16.6528	16.2752	13.4215	0	16.2106	0	17.9299	0	0	17.1625	15.7529	17.2117	17.0381	15.2587	17.1621	0	0	14.8277	15.0092	15.2201	0	16.2682	16.6487	0	0	0	0	0	13.6193	12.5871	14.6668	0	12.5289	13.5516	17.3717	15.1375	0	17.3338	16.9479	18.0852	0	14.8008	17.4308	17.9408	0	16.2513	15.3341	0
A5D7A0	16.2222	17.8136	17.8053	17.6182	14.7085	17.6168	19.5269	19.0898	15.4334	15.7393	20.0276	17.3422	20.212	20.774	17.237	19.8941	16.6073	18.825	18.7615	19.1909	18.4308	17.3604	18.0573	18.7861	16.4948	16.7166	15.8348	17.6538	0	16.3618	16.72	21.3136	16.7556	12.344	17.4718	19.6419	17.6837	0	19.5194	18.4813	19.1687	0	18.2888	19.4	17.4096	0	15.9456	18.4799	15.8169
A5D7D9	13.2975	14.644	16.2965	14.8978	0	15.85	0	18.5451	0	0	15.4625	0	17.5769	16.8253	18.855	17.9207	0	0	0	0	16.8035	14.4257	15.2338	17.6316	16.6688	0	0	0	0	14.9567	0	0	0	0	13.8086	17.5944	14.3681	0	17.2305	18.4121	17.5008	0	15.1123	16.7292	17.2012	0	0	15.7944	0
A5D7E0	20.4373	20.7126	18.7442	19.6906	20.7439	19.0399	22.6793	17.2113	19.4222	18.4782	16.4189	18.7897	19.6592	19.2521	20.1497	18.2189	19.8791	20.9615	20.1929	20.6176	19.09	18.941	20.368	18.7053	0	18.7718	18.3875	18.751	19.1531	19.7653	19.4852	20.8136	22.323	20.7114	21.0017	17.8165	19.5371	19.7753	17.4455	18.3759	17.2132	19.7023	18.5733	17.9868	19.6844	22.0421	20.0625	17.5538	20.0324
A5D7F2	17.4424	16.9014	0	16.8134	19.2288	15.0452	18.2333	14.7839	16.1386	0	0	0	12.9914	14.0239	0	14.301	0	0	18.2584	18.3743	15.2137	14.3579	17.7855	14.5105	0	0	0	0	0	16.6185	16.3896	17.7638	19.9556	17.2488	16.3321	14.1448	17.1819	17.2997	0	12.8439	12.1073	0	0	0	13.7295	0	18.9242	14.4872	16.2535
A5D7I1	15.8324	15.9344	0	16.867	0	0	19.6349	17.1361	0	0	0	0	17.4916	15.5454	18.9665	16.2323	0	18.4925	17.1612	16.5645	16.9012	17.6197	16.3383	16.007	0	0	0	0	0	15.3543	15.0427	19.4111	18.3973	14.7423	0	16.5857	0	0	0	17.0893	18.0117	0	0	0	16.7863	0	17.423	16.9221	17.1965
A5D7K0	16.7743	0	15.7665	0	0	16.7394	17.8856	18.5954	0	0	0	0	18.6159	17.7479	18.9768	17.966	0	0	16.9305	16.8103	18.0873	16.7018	16.9225	18.6019	0	0	0	0	0	16.4386	15.8835	18.707	0	17.1554	16.7704	18.2591	16.6547	0	16.5532	17.4071	18.6709	0	0	16.9482	18.4878	0	15.8452	0	0
A5D7P3	16.6256	15.1795	17.2423	16.484	17.0463	17.6128	0	17.3323	16.393	17.2322	17.1336	0	16.8144	17.5145	19.5731	17.136	0	0	17.389	17.3453	16.408	16.183	17.1959	17.2538	0	0	0	0	0	18.0995	17.207	0	19.4255	16.8836	16.4922	17.4958	17.7179	16.2128	16.8244	17.525	18.1297	16.8655	17.6298	17.9608	17.5464	0	17.7091	17.4537	0
A5D7Q2	18.5254	19.4207	20.7397	19.313	22.132	20.0248	21.459	19.3166	18.4244	19.4804	19.5696	0	19.6391	20.0178	18.7969	19.2676	18.2431	19.5239	21.088	21.1628	21.0554	20.4772	21.7922	22.8453	20.6433	22.6795	22.5363	23.4141	20.9578	19.8158	18.4652	22.6764	0	19.1725	20.5092	22.3227	19.6439	20.8086	19.5043	20.4958	20.2691	17.9546	18.4501	22.7305	19.3939	18.5182	21.3615	20.6885	21.526
A5D7Q6	18.9355	15.5403	18.2111	18.5653	14.4165	12.4869	0	12.9822	17.6001	11.855	0	0	12.0148	14.6074	0	12.4085	0	0	17.1369	16.8525	0	0	15.1785	15.4304	0	15.1557	0	13.8642	0	18.1514	14.8432	0	0	21.4141	18.559	11.6529	13.8864	0	12.4055	16.5149	14.9542	21.5758	0	0	12.1438	15.943	21.1183	17.0621	15.5445
A5D7U9	0	16.2251	15.1844	15.0547	0	15.5383	0	17.8527	0	0	17.3596	0	16.796	16.3962	19.0096	17.0913	0	0	14.1526	15.3546	16.4214	15.208	15.3982	16.0155	0	0	0	0	0	13.9163	14.1264	0	0	0	14.3445	17.0225	15.1553	0	17.6017	16.3841	16.992	0	15.5628	17.445	13.857	0	0	15.4155	0
A5D977	17.4356	19.0508	18.5716	15.6428	16.895	18.8917	19.0806	18.6021	16.5976	17.6992	17.9774	16.7615	19.2253	19.9181	19.3701	17.662	16.1854	0	18.8521	19.6398	17.8699	17.4249	18.6431	18.456	0	18.0783	18.1282	16.8079	16.9661	17.9486	16.7655	16.8263	0	19.4451	20.3294	18.8506	18.3714	16.799	18.4424	19.0838	18.3634	17.8677	18.2856	19.4738	19.5033	21.2617	16.9381	18.4544	18.6915
A5D984	20.4733	23.4237	23.7825	21.0728	20.8246	24.2367	22.0349	23.784	22.5692	23.2666	24.6607	22.4562	24.1394	24.6928	22.6623	23.8349	23.0938	23.8113	21.6846	22.4788	24.0838	22.9157	23.4572	24.5124	24.4	23.9418	23.5533	23.2832	23.8169	21.1521	22.0653	20.8089	21.0007	20.22	23.2207	24.6308	22.3697	20.7874	24.1672	23.3511	23.2165	21.0933	24.726	24.7619	22.6488	22.4139	21.8225	24.3433	21.7176
A5D9D1	13.229	18.8884	17.8973	15.7773	0	19.8233	14.8877	19.837	0	15.9134	20.9783	0	20.3747	19.6458	17.0732	19.6611	17.2833	0	16.9457	17.6615	20.4383	17.1398	20.3701	19.7256	0	17.4373	17.2874	16.2957	0	0	16.5937	16.4966	0	0	19.4005	19.9485	18.4633	0	20.3313	19.8294	19.8868	0	19.6407	19.8528	20.305	18.8817	14.3238	19.9924	0
A5D9G1	15.3408	16.3759	15.3725	15.3262	16.4887	14.8058	0	15.5959	0	0	0	0	16.5813	15.9624	0	15.6893	0	0	15.4758	16.0255	15.7509	0	0	16.7684	0	0	0	0	0	16.49	15.3683	0	0	17.8817	15.6708	15.9778	16.3413	0	13.5335	14.4418	13.6592	0	0	0	14.3444	0	16.4997	14.9293	0
A5D9H5	16.0437	17.5789	19.41	17.1447	0	20.3737	15.5222	20.5576	18.3073	18.6633	20.922	0	20.6478	20.8535	20.5095	20.0291	17.9804	0	16.7483	17.7881	19.4948	21.3204	19.4313	19.8096	19.9946	19.0662	18.0889	19.8664	19.7527	17.3701	15.1143	18.123	0	14.4035	18.1143	20.4405	19.2723	0	19.7897	19.9477	20.6952	0	20.4246	20.207	19.3712	17.4249	14.2934	20.2168	0
A5HLY3	22.8149	24.0159	24.3366	21.381	25.0292	24.9154	20.6361	24.1698	25.6216	27.0366	25.7459	27.7661	25.1166	25.2019	22.734	23.8449	25.9037	22.9557	22.1387	23.082	24.7464	24.0006	23.6841	25.1001	25.0428	26.524	25.3719	24.806	24.6775	21.2836	22.308	21.8383	20.6625	20.2956	22.8386	25.0207	23.9036	24.6072	23.9307	23.5838	23.8343	23.8503	25.4738	25.444	25.3799	25.4705	21.8983	25.1808	24.1235
A5PJD6	17.9083	16.4983	17.5913	16.1367	0	16.2649	16.6298	16.8881	0	0	0	0	16.9903	17.3206	0	17.2311	0	0	18.4677	17.2697	15.266	0	16.1899	16.8028	0	0	0	0	0	16.1234	16.9375	18.9498	0	17.1092	17.2077	17.317	0	0	13.9861	17.9686	17.6588	0	0	0	18.024	0	17.2823	0	0
A5PJQ1	16.1523	17.4809	19.0335	15.7806	0	18.7968	0	19.317	15.5069	17.4594	19.5056	16.6439	19.5461	19.3168	19.121	18.5384	17.0772	17.4598	16.8284	17.9656	18.9162	19.2546	18.5966	18.9774	19.2937	17.8656	0	16.9912	0	15.6939	16.39	0	0	13.9033	16.7302	19.8068	18.5284	0	17.8994	19.5157	19.2801	0	18.4704	19.7438	17.6073	0	16.3362	19.9453	0
A5PJQ6	18.1431	0	18.2904	14.6726	0	17.3553	0	18.0511	0	0	0	0	18.0698	17.3161	0	18.3131	0	0	17.9811	17.9131	0	17.466	17.8616	17.4417	0	0	0	0	0	14.7681	16.0792	0	0	18.331	17.7513	18.4206	17.041	0	14.8364	18.7253	14.3749	0	0	17.8998	19.206	0	18.2965	17.7602	0
A5PJY0	19.65	16.8042	18.1365	18.4516	18.0364	15.6314	18.7573	15.7914	0	0	0	0	14.739	16.1058	16.4253	17.0124	0	16.9037	19.053	19.6196	16.9507	16.2784	18.4189	15.0179	0	0	0	0	0	18.4048	14.8443	0	0	20.2813	18.8083	16.1551	17.8154	18.8711	15.4939	16.8304	16.7328	0	13.6055	0	17.5007	0	18.2572	15.8098	17.2234
A5PJZ1	16.4288	19.4235	18.5057	16.9557	16.8393	18.4288	16.7859	19.7434	0	19.9412	19.9789	0	19.2624	19.9291	22.132	20.59	19.371	20.2492	17.7158	18.7988	20.4268	17.4491	19.8621	19.6546	0	17.5385	0	18.3211	0	16.5278	0	18.1898	0	0	18.3817	20.4677	20.2378	0	20.2778	20.3375	20.3278	21.835	19.4412	20.0178	20.9452	20.6631	17.8995	20.0103	0
A5PK13	19.8957	17.4149	17.3779	18.2674	19.8532	16.1755	20.2802	12.7985	14.5222	16.2627	14.8334	0	17.299	17.537	15.1715	17.5814	14.8569	17.5346	19.1221	19.586	16.4107	15.9829	17.7628	13.9561	0	0	0	14.3854	16.0206	19.134	18.7814	17.3119	18.6901	20.8711	20.0888	11.5846	18.6294	19.3846	15.1745	15.543	13.5836	18.7035	14.1711	0	16.2089	0	20.3704	16.2743	19.0405
A5PK34	0	15.4541	15.6823	14.2561	0	15.535	16.72	16.9156	0	0	15.7263	0	17.1677	16.7054	18.2002	16.4698	0	17.7015	14.0296	15.6492	16.7957	14.6211	15.2201	15.693	0	0	0	0	0	0	0	0	0	0	14.1204	17.038	15.4016	0	17.8726	17.0944	17.1511	0	15.6648	16.5776	16.2604	0	0	15.7338	0
A5PK39	12.0568	13.8739	12.9531	13.3224	0	14.4472	0	17.4359	0	0	0	0	16.3589	16.8552	0	17.5191	0	0	14.2506	14.2602	0	13.5195	14.9066	15.3004	0	0	0	0	0	17.4536	14.1196	16.0651	0	12.8859	12.848	16.5273	14.3912	14.6863	14.9938	18.5894	18.2749	0	14.5158	15.0986	17.9719	0	14.6946	13.9367	15.6647
A5PK51	16.6808	17.3524	18.1625	15.2994	17.9279	18.1211	18.3548	16.0064	17.9601	16.185	18.2175	0	17.811	18.1044	19.6395	18.6801	18.9694	20.0903	16.8444	17.6947	17.886	19.0214	17.894	17.3464	0	0	0	16.4969	0	17.1602	0	0	0	15.6264	17.4965	18.293	17.6363	20.4084	17.0963	17.3925	17.1125	19.1955	17.4314	17.5346	17.1347	0	17.3481	17.746	0
A5PKG6	16.5988	16.0956	15.6327	15.1449	16.4157	0	0	15.682	0	0	0	0	16.9484	15.4315	0	15.4666	0	0	16.602	16.4798	16.177	16.3797	0	0	0	0	0	0	0	16.4027	15.8955	15.7998	0	17.8162	15.3936	14.6638	17.0552	0	15.5184	15.306	15.4894	0	0	0	13.9879	0	17.3324	0	0
A5PKJ3	17.2494	18.703	17.8566	17.8759	18.6382	17.7041	19.2063	19.2504	18.1008	16.6536	19.6178	0	18.4677	19.4143	20.8091	19.2808	16.6879	20.4051	18.3703	18.8974	19.3942	18.5814	18.5278	17.8065	17.0662	0	0	17.3654	0	19.1307	19.2558	18.6778	20.4467	16.8016	17.4648	19.0973	19.2047	18.5464	20.0203	19.4563	19.3792	18.0465	17.9038	19.2402	18.8159	0	18.6192	18.1701	17.1524
A6H769	16.9584	0	17.3962	0	0	15.4427	0	17.2281	18.3444	16.0314	16.4907	0	16.9369	17.6158	0	16.0385	17.4155	0	16.2343	14.888	15.9957	18.3697	15.4881	17.7692	0	0	17.4784	17.6115	17.2789	18.0013	15.3326	0	0	15.3706	16.1766	15.6268	16.8563	18.8501	0	15.6451	15.2176	0	16.2249	16.4106	16.243	0	15.4986	14.7888	17.8018
A6H7B5	14.5906	15.5014	13.723	14.1276	0	0	0	16.2691	0	0	16.2351	0	16.0872	14.3746	0	16.074	0	0	15.5752	15.0105	16.2294	15.2107	15.9776	0	0	0	0	0	0	17.1404	16.2329	0	18.3736	15.9484	15.442	15.0012	17.1149	0	0	14.7674	16.2495	0	0	15.0677	15.2151	0	14.8364	14.5671	0
A6H7C4	13.5286	17.3635	16.9476	15.9506	0	18.2987	18.4313	19.2056	0	15.7536	17.8976	0	18.498	18.7558	0	18.8404	0	19.1314	17.2068	17.4894	17.636	17.3734	18.3714	17.6669	0	16.8743	0	0	0	16.3013	0	16.8382	0	0	15.8314	18.3566	18.9717	0	18.4523	18.0017	19.2346	0	16.7297	18.4338	17.3574	0	14.1691	17.8493	0
A6H7D4	23.6274	22.0561	23.4465	22.6774	24.4102	22.441	23.0782	18.9643	20.4768	21.8385	18.1523	22.1553	21.4974	21.2982	0	21.8391	21.0132	0	23.8353	23.7872	17.4286	20.2411	23.6069	21.0555	0	17.8954	0	20.892	20.7912	23.1397	22.1816	21.2691	24.0904	24.1572	24.0198	20.4601	22.9782	22.9897	18.4406	20.3641	17.6863	21.6272	24.9009	18.6056	21.6853	21.1153	24.0638	19.9405	22.2966
A6H7F6	17.4727	0	17.2214	16.4751	15.2479	14.3107	18.3825	0	15.6904	15.432	0	0	13.8381	14.3848	16.7157	14.8957	0	18.9559	17.6727	17.0634	0	0	17.7914	0	0	0	0	14.3021	0	16.7417	16.4358	0	18.453	17.5913	19.1688	14.6113	16.8847	0	15.8762	13.9319	12.8884	0	0	0	14.0105	0	17.9823	15.1775	16.6992
A6H7J6	21.1869	21.6056	20.9117	21.5151	19.4256	20.2349	20.1279	20.943	18.5719	18.8726	21.3119	16.1428	21.0338	21.5576	21.5373	20.8727	19.1558	20.2164	20.4681	21.0244	20.4341	19.0633	20.4729	20.203	16.5859	18.6565	17.7565	17.8902	16.1921	20.6164	20.5408	21.2094	21.0431	20.5347	20.8371	20.921	20.5847	19.2738	21.8613	20.8344	21.8359	18.4447	19.6758	21.2439	18.4586	17.8963	20.2507	20.213	18.6015
A6QL85	0	16.159	17.9311	14.1112	0	18.9582	0	18.5172	14.8582	16.1929	19.0049	0	19.0275	18.87	18.9632	18.2921	0	18.5341	14.9928	15.1933	18.5139	18.315	18.0225	19.1124	17.0025	17.2251	0	16.0154	0	13.0728	14.1122	17.3807	0	0	15.8949	19.7305	14.9418	0	18.8566	18.8943	18.0133	0	17.7654	18.5516	17.7471	0	0	17.5253	0
A6QLA8	15.0242	16.7589	15.427	14.8492	17.3684	15.502	16.6142	17.0125	16.9462	15.961	17.2288	18.5434	14.5277	16.4279	17.4077	17.1565	0	17.5677	16.5936	17.1025	17.4783	17.5378	15.3651	15.8447	0	0	0	0	0	16.3782	16.874	17.56	0	15.864	15.7575	15.1027	16.4989	0	17.4291	17.8276	16.5365	0	0	15.959	18.7077	0	16.0419	16.092	15.5752
A6QLB1	17.0349	19.173	18.3183	16.8601	16.1786	17.5408	19.029	19.3605	0	16.6898	20.228	0	18.5005	18.5056	18.9972	17.628	18.1373	20.0288	16.785	17.1269	20.1764	17.3151	19.1102	18.685	0	0	0	16.2378	0	0	15.2139	18.0018	0	17.1651	18.1297	19.3867	18.7709	0	18.4886	18.9417	18.8693	0	19.6216	19.5106	19.7498	21.3	17.9953	18.7592	0
A6QLG5	18.687	17.464	18.8852	17.8087	17.349	16.412	0	18.0414	17.7844	17.5379	17.8745	0	16.7813	17.9798	0	17.1952	0	18.083	17.0171	17.009	16.4197	18.7682	17.8102	17.4687	17.5249	15.9181	16.7704	17.8775	0	19.8528	18.4061	0	0	18.0991	17.5139	16.2674	18.2987	18.1035	15.5268	17.0019	16.3162	0	0	17.0268	14.7417	0	18.194	17.6856	0
A6QLL8	20.0845	22.1711	22.6521	20.0473	20.509	23.46	21.2862	23.0964	22.4167	22.608	23.9233	22.5379	23.4428	23.535	23.0578	22.4414	22.7281	22.2621	20.8949	21.7308	23.534	22.2623	22.5997	22.4419	23.5454	22.5843	21.854	22.8463	22.5452	20.4638	21.4177	21.5015	20.7219	19.5598	22.3338	23.2577	21.8493	21.7951	23.6508	22.3626	22.5041	20.6816	23.2999	23.591	22.2659	21.1608	20.5891	23.4297	21.2541
A6QLS9	18.4361	0	16.2893	15.6113	17.4085	17.5594	0	16.4937	0	15.6904	0	0	18.3564	15.7487	0	17.333	0	0	18.8316	18.296	0	15.8931	18.4258	16.2729	0	17.3397	0	0	0	18.5779	17.7003	0	19.8588	18.3705	18.2443	16.3326	16.8933	18.8651	16.3652	16.5773	17.4063	17.9351	0	15.6473	17.5808	0	18.3155	16.3979	0
A6QLU1	14.4833	17.2465	18.3732	13.6655	0	18.9939	17.2016	19.3508	19.5732	18.3601	19.1716	17.7463	19.3411	19.2782	18.7414	19.5377	18.9759	21.1354	16.5231	17.6848	18.9462	16.5725	19.8569	20.273	0	15.7809	17.1033	19.2538	0	12.5258	0	19.4832	19.3229	14.8927	18.7878	20.7822	18.6562	20.7399	19.0931	20.6847	19.513	0	19.701	19.755	21.5782	20.9689	15.8075	18.4574	18.3752
A6QNJ8	19.2783	17.3476	19.5886	17.9357	19.0302	18.7382	17.1187	18.6042	15.1364	19.6313	16.9198	21.0023	18.4347	17.8995	16.786	17.9744	17.3973	16.0112	17.84	17.8439	16.6877	16.4218	18.2516	19.1739	18.4046	20.0607	21.3534	19.4875	18.7867	17.6883	15.6957	18.9071	15.4584	19.1681	18.2915	18.7111	18.3711	16.6389	15.8935	18.2665	17.7823	17.6919	18.2301	18.3208	16.595	21.4447	17.353	17.3525	17.5555
A6QP05	15.9659	16.7363	14.1722	17.0229	15.1649	13.7958	18.717	14.5498	0	0	0	0	14.4763	15.2876	15.0805	15.557	0	0	17.0257	17.2728	15.8053	15.5396	17.4401	0	0	0	0	0	0	15.1312	13.6983	0	20.0574	16.9816	16.7549	15.0702	14.8405	0	13.9771	15.2407	15.5759	0	0	14.2541	15.7252	0	16.336	0	0
A6QP36	18.8174	19.9559	18.0014	17.9655	15.7788	16.3074	16.464	17.4068	0	0	17.5514	0	17.2746	16.6445	0	17.6124	0	0	17.1623	17.7421	19.0625	16.582	17.2165	17.0115	0	0	0	0	0	18.4593	17.0742	17.1869	0	18.4428	17.0094	17.45	0	17.6776	18.4799	18.8104	17.8922	0	16.6133	16.9358	18.2953	0	17.768	16.8261	0
A6QPY0	19.6215	16.013	19.1899	19.6649	17.7345	17.9935	0	18.6185	17.5143	17.1177	18.0273	17.3989	18.6299	18.9646	0	19.1853	16.5306	0	18.9291	18.3966	17.7977	17.6003	18.6184	18.6546	15.7635	0	0	0	0	19.9981	18.9025	0	0	19.2999	18.8358	17.8789	18.0026	16.702	15.8301	19.4779	18.832	19.3682	17.801	17.6655	19.0263	18.6534	19.9328	18.5817	18.0352
A6QPZ0	18.5921	0	17.3713	16.0801	16.592	0	0	18.6751	17.546	16.1651	0	0	19.9096	19.177	0	19.8195	0	0	19.7797	19.9836	0	0	18.4647	17.9384	0	0	0	0	0	19.2187	0	0	0	17.8231	18.0107	15.1975	16.8826	0	17.7607	19.1294	18.544	0	0	16.4709	18.4776	0	18.7703	18.3905	16.9779
A6QQ91	0	13.761	15.0316	14.2133	0	16.1072	15.3659	16.6989	0	0	15.2764	0	16.1971	15.8794	17.863	15.3018	0	0	12.9975	13.3087	15.7953	15.2578	15.1659	14.6054	0	0	0	0	0	0	0	0	0	0	14.0243	14.7642	14.8542	0	16.5792	15.766	17.3276	0	15.7114	15.5383	16.6187	0	0	14.6861	0
A6QQF5	18.4812	20.8555	20.3131	19.3313	19.5537	15.8589	0	17.6217	20.5025	16.5058	0	18.556	16.3414	16.7401	20.3634	16.6351	16.9419	0	17.6455	17.1284	0	15.39	17.816	14.9096	0	0	0	0	0	17.8036	15.295	0	0	19.3459	18.1626	16.8466	18.976	18.2627	0	17.2901	16.805	18.7243	16.9678	0	18.0671	19.6548	16.9924	0	15.4792
A6QQP4	16.5844	15.6096	15.3855	16.0687	0	15.4386	0	17.3845	0	0	16.7705	0	17.55	16.4701	0	17.6855	0	0	16.326	16.6475	16.5632	0	16.8913	17.4178	0	0	0	0	0	0	0	17.4684	0	15.2075	14.5276	15.6372	15.823	0	17.5664	18.6318	17.7476	0	0	16.8152	17.6055	0	0	16.8101	0
A6QQR5	19.4492	17.5923	18.3366	18.8548	17.5178	15.9676	18.5407	16.0146	15.8489	17.7639	16.5384	0	15.8048	16.9759	17.7347	17.651	0	17.0135	18.7537	18.3703	16.9328	15.4562	18.0183	16.1237	0	0	19.818	15.1262	0	19.5099	18.6374	19.3272	19.4875	20.0041	18.8969	16.0012	18.3301	14.8949	14.9664	18.6764	17.2658	16.9353	15.1442	15.3957	17.3193	16.6861	18.7155	16.0747	17.4897
A6QQV8	14.7852	20.168	19.313	17.3721	0	20.9508	20.8861	19.6973	16.4306	19.5069	20.7785	0	19.7061	19.4418	19.4982	18.9713	17.4423	21.5138	17.3989	18.1464	20.4222	20.832	20.0155	19.6788	19.5242	18.1486	18.9306	19.2212	19.0144	16.5466	19.1313	20.2232	19.5064	12.3834	18.5929	19.4084	20.0099	15.1001	19.3008	19.8914	20.0482	0	19.9748	19.3882	19.8182	18.5242	16.7408	20.1041	0
A6QR28	16.4975	15.1843	16.3978	16.2909	18.5364	15.2457	0	16.8436	18.6574	0	16.368	17.106	16.6141	15.673	0	17.2491	0	0	15.8834	15.3021	17.1136	17.9994	17.2061	17.081	0	0	0	0	0	18.9232	16.2762	0	0	18.3447	16.6203	17.6825	17.6399	17.8682	16.8593	17.1389	17.012	18.6555	0	18.0197	15.2317	0	18.6981	16.5851	16.2322
A6QR56	15.2736	16.372	16.0566	16.7758	0	15.7502	0	16.8652	16.0338	16.8316	0	0	16.7442	16.5811	19.4096	16.1099	0	0	14.6314	15.4541	0	16.2195	16.5067	15.3985	0	0	0	0	0	15.058	15.54	0	0	13.6417	15.2884	17.3636	16.2534	0	17.0133	17.0813	17.5723	0	16.1877	17.0512	16.9766	0	15.5416	15.285	0
A7E3Q2	14.5642	15.4243	15.3423	13.6162	0	16.204	17.4752	16.7604	0	0	0	0	15.2994	17.501	0	15.9698	0	0	15.2216	16.0342	0	0	14.9266	0	0	0	0	0	0	15.5261	0	19.2277	0	13.1553	15.439	15.9625	15.7682	0	16.712	15.9874	16.7754	0	15.5831	15.4493	15.1652	0	15.4767	0	0
A7E3T7	15.8329	0	14.976	15.6084	0	15.2289	15.7046	17.8237	0	0	0	0	17.8786	17.5062	0	17.5549	0	0	14.7282	16.4327	0	16.7733	15.2122	16.9806	17.4054	0	0	17.274	0	15.8388	14.1838	17.1852	0	0	15.8518	16.1019	15.4924	0	17.0023	17.6252	17.1814	0	0	15.9069	17.3213	0	15.9134	15.0108	0
A7E3V0	17.4389	15.1329	15.5103	15.8664	18.6843	0	17.5877	16.3492	0	0	0	0	14.4959	14.6981	17.7759	13.1543	0	0	17.1657	15.9063	16.1383	0	16.1095	16.0201	0	0	0	0	0	14.7777	14.2569	16.7612	0	0	15.4603	13.1914	0	0	0	16.4907	17.5467	0	0	0	16.6718	0	16.5715	15.6689	14.9138
A7E3V1	19.3466	19.5256	19.5447	19.9464	17.4397	17.0969	0	18.1075	16.4585	17.9986	18.4593	0	17.6983	17.6536	17.7147	18.4244	0	0	17.7808	18.6299	18.1566	17.4657	17.2019	16.9423	0	0	0	0	0	17.5785	16.0819	17.6615	0	18.6085	17.4439	16.9981	18.2441	0	18.7203	18.7178	18.5344	0	15.9188	15.6536	19.915	19.6777	18.2648	17.368	18.3757
A7E3W5	16.8506	18.4415	16.9892	17.0681	0	16.9027	19.1757	16.9212	0	0	17.829	0	17.2689	16.6943	20.575	16.9562	0	19.4753	16.4336	16.9022	17.8141	17.5404	17.6274	16.3292	0	0	0	0	0	16.8495	18.4493	18.7394	18.5147	0	14.7644	17.3532	17.6218	0	17.7265	16.9269	18.2573	0	0	17.3459	18.036	0	17.0985	17.6101	0
A7MAZ5	19.4508	20.3439	22.6434	19.2553	0	23.2902	24.8143	22.861	20.5765	21.2608	23.0348	21.1733	23.2808	24.1917	24.2003	22.3377	21.88	26.405	20.7809	21.6989	20.1025	24.1135	22.5897	21.8468	21.5628	21.3403	20.8409	21.799	0	18.6549	19.7714	25.6654	25.1152	0	22.6972	23.5622	23.227	0	20.9185	22.2633	22.1095	17.8324	23.1346	23.6708	23.2114	0	17.5084	23.0073	0
A7MB16	16.671	14.0786	15.9439	15.7912	0	16.6238	0	17.7732	0	16.323	16.2648	0	16.739	16.7677	16.4801	17.5473	0	0	16.0888	15.6274	16.6641	0	15.7845	17.3894	0	0	0	0	0	18.1855	16.953	18.9551	0	15.8545	15.4865	15.7874	14.8623	0	17.5526	17.8112	17.5566	0	17.1203	16.3339	16.6271	0	15.6985	15.3778	16.7547
A7MB19	14.6709	15.8544	16.2588	0	0	16.0684	17.2589	17.2337	0	0	16.9348	0	16.6502	16.4804	18.5998	17.7184	0	18.1523	14.0663	16.3934	16.142	15.9232	17.4406	17.6129	0	16.0562	0	15.038	0	0	0	15.1436	17.008	0	16.5559	17.3092	16.0435	0	17.5812	18.3139	17.7648	0	0	17.1245	19.45	0	0	16.4923	0
A7MB23	15.5954	18.4556	17.394	15.372	0	18.2987	18.4273	19.13	16.8538	19.1183	19.4099	0	18.9535	17.557	20.6291	18.6164	17.4145	20.0911	15.584	16.7621	19.0584	16.6253	18.4252	19.0691	17.7892	17.7978	0	17.2949	17.3944	0	13.9061	16.5532	0	15.7303	0	18.3098	15.7525	0	19.8811	17.6912	18.7787	0	17.8626	17.727	17.099	0	15.8937	17.5969	0
A7MB32	17.156	0	16.2293	15.6057	0	16.1534	16.911	17.4132	0	16.6661	0	0	16.8145	16.4142	18.1904	15.0467	0	0	18.0359	18.5765	0	15.5441	16.4043	16.294	0	0	0	0	0	14.1275	0	0	0	17.7535	16.3073	14.9381	14.4449	0	0	15.9043	16.1224	0	0	15.0425	15.8122	0	15.7387	15.692	0
A7MB57	19.0376	18.4012	17.0253	16.3945	18.7987	16.0878	19.3951	15.2822	14.9403	0	0	0	17.9879	16.3763	16.8952	16.6737	0	0	18.6953	19.5426	15.1333	17.0799	17.7086	14.9675	0	0	0	0	0	17.7391	16.7487	18.0027	16.9192	18.5491	18.7974	14.5549	18.3806	17.4474	17.3918	15.8976	13.3421	0	0	16.2447	17.1504	0	18.5455	15.2414	15.7463
A7MB78	0	16.3259	16.1693	14.939	0	17.5593	14.0005	18.4041	0	0	16.9447	0	18.9041	18.2917	0	18.5519	15.8217	0	15.1597	16.9687	16.4603	15.3443	18.115	18.2004	14.6804	0	0	15.7905	15.479	13.1167	13.935	0	0	0	17.2671	18.9347	17.3708	0	18.862	18.1585	18.5991	0	17.6782	18.3499	18.4981	0	0	17.3109	0
A7MBA2	15.7317	16.2118	15.4772	15.1771	0	15.917	17.1805	17.3685	16.0955	15.2995	18.1488	0	17.0887	16.5526	18.1764	17.8491	0	17.3253	16.7604	14.6256	17.7481	14.4548	16.4157	17.9214	0	0	0	0	0	18.7324	16.18	20.0177	19.0128	15.9819	15.8647	17.1967	17.6969	16.0002	17.1979	18.1642	18.0423	0	14.7756	16.26	16.7979	17.6745	14.4536	15.1042	0
A7MBC5	15.8448	15.4102	16.1497	16.1042	13.7114	15.5028	16.5301	16.4277	14.5129	0	0	0	16.4527	16.8742	16.6627	17.3972	0	0	14.5585	15.8709	16.5199	15.217	15.1634	16.2545	0	0	0	0	0	17.6558	15.1033	17.6334	17.3562	15.1499	15.9013	15.5663	17.1903	15.4432	13.1529	18.5961	17.1889	0	0	15.7099	17.6195	0	15.6564	15.8691	16.4116
A7MBG9	17.0803	18.1756	18.2321	15.9795	18.3985	16.6756	0	18.0391	19.1211	18.1584	0	16.9203	17.6647	18.1257	0	17.6916	17.5776	0	17.847	18.0553	0	18.3149	17.3457	17.6692	0	0	0	0	0	18.6932	16.8193	17.6994	0	18.754	17.4948	17.8519	16.275	18.5935	0	17.2636	14.0533	18.1015	0	17.2747	0	0	18.281	18.4784	20.4145
A7MBH9	21.3852	21.8117	22.0338	20.9381	21.2008	22.6176	20.1495	22.2505	20.3506	20.5008	22.3831	20.1528	22.5862	22.423	21.0458	22.4385	20.9339	22.0001	21.2922	22.073	22.0062	19.5324	22.4823	22.7281	21.2669	21.2637	21.1504	21.1991	21.2185	20.4203	21.8401	22.3304	20.1439	22.3939	22.5699	23.0267	22.2513	21.345	22.3412	22.6489	21.9536	20.917	22.5245	22.775	22.7522	21.4864	21.9446	22.8826	21.2723
A7MBK3	12.5096	16.5218	16.4625	14.4588	0	17.4477	17.0505	18.6547	0	13.9146	18.1887	0	18.3976	17.6326	17.9164	18.2288	0	18.4882	15.7093	16.1327	17.8621	15.218	16.9115	18.118	0	0	0	0	0	13.0214	0	16.8742	0	0	15.6842	17.7989	15.5427	0	18.006	18.9207	18.5935	0	16.1249	17.3118	18.8589	0	14.4354	16.6	0
A7YY28	18.6921	18.5267	17.9597	17.0156	17.8418	18.089	19.8943	19.3185	15.6696	18.0904	18.6127	0	19.0748	19.4596	19.9603	18.7452	17.9623	20.1467	18.4874	17.9779	17.1103	17.1994	17.8408	17.9889	0	0	0	0	0	19.3625	18.3646	0	0	19.6133	19.4771	19.1066	17.7019	17.5671	18.0948	18.2613	17.1497	17.9584	18.7884	19.1028	16.6273	0	18.8415	18.1643	17.7658
A7YY47	17.3416	19.8547	19.6701	18.4257	0	20.437	20.7848	20.3628	18.7269	18.5683	20.9849	0	20.8287	20.5158	21.377	20.8146	19.2859	21.4362	18.4804	19.3329	21.1617	20.8394	20.0599	20.319	19.9332	19.4957	17.7373	17.2553	18.6599	18.0521	19.3569	20.8015	20.3328	17.3875	18.3073	20.5768	20.1383	17.0486	20.6286	21.109	20.6805	0	20.2032	20.8914	19.4763	15.0778	18.6659	19.8539	15.1551
A7Z014	20.0773	22.4605	22.3603	20.3341	19.7927	23.6828	22.2896	23.024	21.9689	22.142	24.3489	21.5822	23.8805	23.7318	23.6471	22.6706	22.5068	23.7548	20.9658	21.8641	23.6651	21.0036	22.5523	22.7223	22.5297	22.3645	22.6375	22.1466	22.5582	20.2706	21.6739	21.6099	20.4139	20.0966	22.5152	23.7723	21.0087	19.9784	24.3397	22.2144	21.6746	19.9661	23.7153	23.7795	21.3026	21.4979	20.4875	23.5155	20.8568
A7Z024	18.6399	18.0183	16.9357	17.7798	18.3821	17.6952	20.8642	18.0837	0	0	18.5547	0	18.5681	18.0782	19.9773	17.9281	0	19.8535	19.1556	19.3001	18.4166	16.7494	19.0257	18.4764	0	0	0	0	0	18.2506	19.0554	18.0463	21.3724	18.5472	19.2736	18.1829	18.2337	17.0854	18.2559	17.32	18.8826	0	16.3397	18.2235	17.8891	0	19.4154	17.5539	18.3367
A7Z035	15.6386	0	16.1005	15.9609	0	16.4412	0	17.3153	0	0	0	0	16.6921	17.2822	0	17.4694	0	0	17.1246	17.194	16.7435	17.3794	15.3818	16.9705	0	0	0	15.9021	0	17.1884	17.4001	17.6857	18.2358	14.6803	12.8683	16.0607	17.2721	16.4054	18.3603	18.0321	17.0031	0	0	16.0164	15.0589	0	15.8646	16.6161	16.2651
A7Z057	17.4633	19.0287	18.017	18.5435	18.2996	18.2096	21.1135	19.5726	16.7589	17.7862	20.062	16.2071	19.9617	19.7691	20.5513	19.4865	0	20.5414	18.7196	18.6169	19.4107	18.4194	19.4596	18.511	18.3022	17.8848	0	18.3581	17.445	18.3507	19.0751	21.7413	19.307	17.5345	18.5949	19.4723	19.3994	19.274	20.2677	18.9386	20.4148	18.563	19.3592	19.4136	19.9877	0	18.764	18.3834	18.1532
A7Z065	16.0087	19.202	17.6376	17.1583	0	18.8038	18.4672	19.6627	0	14.8535	19.5405	0	19.1023	19.6432	21.611	19.5678	0	19.6632	16.7193	18.1744	19.6946	17.511	18.0758	18.8024	15.8586	19.9206	0	14.9646	19.4896	14.9951	16.998	19.4058	17.9225	0	15.7138	20.1123	17.3866	16.5222	20.4067	19.8485	20.3464	0	17.9717	19.4318	19.1887	0	14.6632	17.729	0
A7Z066	20.4584	21.397	20.1251	20.3528	19.0115	20.7745	21.2637	21.1874	17.5603	17.6387	20.8026	0	20.6825	19.9903	22.9899	21.5188	17.113	19.9837	20.4292	20.7344	21.0173	18.8938	20.8835	20.9524	18.4059	18.621	17.9321	17.8594	17.9912	20.407	21.0272	18.6666	21.3927	20.0058	20.5727	20.7575	20.1829	0	21.4333	21.7204	21.9319	0	19.5214	20.8183	20.599	18.0319	19.7299	20.3527	19.0814
A8E4P3	22.8173	24.5136	24.1306	22.1322	23.5776	24.182	24.2619	23.4666	21.0226	22.4797	24.5628	22.0566	23.4449	23.7557	23.7525	23.0731	22.8753	25.3946	22.4384	22.936	24.423	23.1833	23.9272	23.9185	23.4572	23.4151	23.6829	23.1563	23.4201	19.0092	21.6821	23.4911	24.6577	24.9117	24.1033	24.648	23.8601	23.9546	23.7696	23.6066	23.281	23.2584	24.3356	24.7284	24.1296	23.4465	23.7142	24.4446	23.8977
A8YXY3	19.1293	18.4831	18.5535	19.0158	19.8004	14.5083	0	18.199	18.5876	18.1543	0	20.6069	0	16.3195	0	18.4546	17.878	0	19.6446	19.0003	0	15.503	19.4029	17.7534	16.7252	19.6231	21.0319	18.8175	18.7178	19.5925	18.824	0	0	18.9474	19.5827	16.954	0	21.587	15.8373	17.3988	18.1582	19.1474	17.51	15.9488	16.6292	18.3222	15.7116	15.1783	19.4058
A9XTK4	21.4953	18.8269	21.2608	19.986	22.7653	20.7193	21.7784	17.0804	20.0936	20.6015	0	21.4435	21.3501	20.2138	0	20.0036	20.0523	0	21.9917	21.6291	17.3636	19.8713	21.825	18.18	0	0	17.5407	18.7595	19.9484	21.9568	20.9325	18.0961	20.3463	22.6322	22.8665	19.6044	21.5459	21.8099	15.5606	18.2183	17.3569	21.7702	17.8852	17.8612	21.3392	21.0615	22.1863	20.2269	21.8627
B2CZT3	18.2587	16.8293	16.1787	15.1891	17.0766	15.9885	0	16.8041	0	0	0	0	17.0763	17.3737	0	16.9169	0	0	18.0463	17.6948	15.2307	0	17.7767	15.1443	0	0	0	0	17.5553	17.4185	14.6191	0	0	18.5033	18.5271	13.457	16.401	0	15.8483	15.9221	16.139	15.3723	0	14.4316	16.4291	0	18.3597	15.9764	0
B5T254	21.2903	25.1247	26.1495	23.0289	22.319	26.7385	24.5699	25.0207	25.6124	27.3168	26.2205	26.529	26.3248	26.5669	26.5885	25.0315	26.6563	26.6146	22.728	24.4267	25.5745	25.1893	24.6345	25.7574	27.1908	26.081	26.0221	26.1046	27.0567	19.6869	25.2024	25.2956	24.9761	21.5889	25.9594	26.3456	24.7723	24.7939	25.9115	24.9111	23.9488	22.7663	27.8927	26.7985	23.6929	23.9662	23.3621	27.0212	23.4554
B8Y9S9	12.8875	0	19.1985	19.0525	10.8155	0	0	16.7414	19.214	13.8228	0	0	12.74	12.0317	13.1709	11.6768	0	0	15.0422	11.0224	0	0	14.4664	19.4031	17.442	20.0568	20.0432	17.8844	17.2779	18.9329	13.5774	12.7865	0	16.2492	13.3321	11.5844	12.1529	0	11.6298	18.8998	20.0358	20.1214	15.25	0	15.66	16.9004	12.7621	12.7699	0
B9TUB7	17.42	22.0321	22.178	0	0	24.0863	22.7547	24.1043	22.3654	22.7932	23.6292	22.0958	24.5875	24.464	23.8299	24.1624	22.2949	22.3189	20.1267	23.0624	21.9106	20.5207	22.0464	22.9024	23.6179	22.7465	21.8542	22.2066	22.0654	0	0	0	19.9692	17.8127	24.2245	23.9804	21.4516	0	24.5286	23.6867	21.2212	0	23.6794	24.7375	22.508	21.9985	0	24.276	0
C3V9V7	18.5001	18.2575	17.9321	18.2982	0	14.9126	17.8325	17.1703	0	0	0	0	17.0147	17.2394	17.9467	17.5893	18.0616	0	17.9158	18.0965	17.3218	0	16.9402	18.1013	0	0	0	0	0	18.3101	18.9295	0	0	17.9894	16.6589	16.578	16.0577	0	17.7014	18.3821	18.8498	0	0	18.5764	16.6607	18.7166	17.24	16.1209	0
C6KGD8	22.4878	22.1094	20.8028	16.1981	25.5903	21.0397	0	20.2292	25.8668	26.0074	16.6511	27.3332	16.3423	16.5396	17.4115	0	23.6112	23.311	19.4079	0	22.7463	26.0953	22.1854	17.8891	25.3861	24.3088	26.3733	24.4363	27.0241	20.1325	15.4179	17.8364	21.5905	20.1979	0	20.2294	23.1766	26.1253	0	0	17.2761	23.821	22.2163	0	0	24.8281	23.1745	0	23.5477
C7FFR6	19.1797	0	17.5046	18.1254	16.1322	15.9319	0	17.5325	0	0	0	0	15.7859	15.9087	0	17.2401	0	0	17.1929	17.1338	0	0	16.9434	15.7644	0	0	0	0	0	18.9526	18.8206	0	0	18.8038	16.7927	16.3447	17.1144	0	16.2175	16.5344	17.4165	0	0	16.854	17.1765	0	17.8166	16.0285	0
D1Z306	17.691	17.33	18.5892	14.9735	19.9377	18.6966	0	16.1088	20.8878	19.5588	17.08	23.6425	14.665	13.9825	15.4095	13.1357	20.1696	19.9275	15.4584	0	17.6445	19.7972	18.4119	16.5839	19.2433	19.3653	20.4137	19.5576	17.2176	18.5501	17.0302	0	18.3745	18.2845	0	17.6695	18.06	21.2149	0	13.3685	14.2409	19.3094	19.7767	14.8255	15.3238	21.0855	17.5037	15.5672	18.8084
D3JUI8	14.9159	0	17.225	13.5492	0	16.8504	19.6691	17.6082	0	18.0323	17.4684	0	16.6658	17.8031	17.1183	17.5651	0	0	14.8554	17.122	16.0232	19.3114	16.1079	17.9252	19.4733	0	0	0	0	0	0	0	0	0	0	18.3891	16.8309	0	17.5333	17.1001	14.2786	0	16.0413	17.7398	14.4196	17.338	14.7268	0	17.3263
E1B771	16.0465	16.8924	15.879	0	0	15.0174	0	17.3847	0	0	15.8891	0	17.5245	16.8091	0	16.978	0	0	17.11	17.1628	16.3325	0	16.2936	16.8887	0	0	0	0	0	0	0	0	0	17.4906	16.3789	17.1956	15.3965	0	17.5152	15.6274	16.3482	0	14.9761	16.5676	15.9702	0	17.0663	16.3037	16.8723
E1B7R4	16.5683	15.8729	17.368	16.3303	15.3313	15.4934	16.6528	18.2094	17.8087	15.3328	15.7915	15.4774	16.1931	17.1342	17.4907	17.8135	0	17.4915	15.9441	16.1919	14.8575	18.6504	16.7919	17.3247	0	0	0	0	0	19.2285	17.607	0	0	14.77	14.2523	16.2277	18.3628	0	15.4721	17.5125	17.4951	0	15.0669	16.0766	16.4516	0	15.1777	14.5755	15.3417
E1B9R3	18.2095	17.2283	17.8442	16.6597	14.6745	17.382	15.6817	18.0914	0	15.5689	15.6491	0	18.3753	17.8008	17.4858	18.1688	0	17.8796	17.4104	17.593	15.0805	14.6626	18.0103	18.3222	0	0	0	13.8305	0	17.1882	15.3713	17.4455	0	18.5051	18.3059	18.0205	17.6305	15.6704	17.9425	18.4713	18.2666	0	15.0448	17.6223	17.379	0	15.1463	17.9675	14.5142
E1BA29	20.4456	19.3951	19.5372	20.0745	20.7085	18.8963	18.239	17.231	17.3071	17.9986	16.8953	16.9482	19.5951	19.397	0	18.7229	17.1047	0	20.3957	20.5242	17.3959	17.4416	19.8793	17.9737	0	0	15.0185	17.4412	0	20.1674	19.8452	17.2312	0	21.61	21.6751	17.328	19.5812	19.6984	15.4568	17.5639	16.1743	19.3709	14.6461	16.0387	18.6464	0	21.2021	18.7787	19.948
E1BB08	12.6002	17.5644	14.3436	14.02	0	16.8322	0	18.1025	0	0	17.5717	0	17.5986	16.8908	19.28	17.2876	0	0	14.4646	16.0123	16.4876	0	14.9563	17.7407	0	0	0	0	0	0	14.4219	0	0	14.7314	14.9132	17.879	0	0	18.8478	17.5852	18.1246	0	16.1355	17.8455	17.7348	0	0	16.3439	0
E1BB17	16.1194	18.366	16.8505	16.9279	0	19.0849	18.6568	18.6453	16.5459	17.9667	19.1153	0	17.8286	17.9206	19.7132	17.389	16.6248	19.8219	16.5037	16.627	18.6407	19.6069	18.4086	17.7036	18.5974	17.3936	0	17.631	0	16.986	16.7341	17.9114	0	0	15.9269	17.1042	17.9294	0	18.6448	18.0665	18.5158	0	17.3436	17.5085	17.5275	0	15.9815	17.7574	17.2119
E1BB38	17.4018	17.3485	15.8791	17.453	14.3899	14.5729	17.9228	16.9924	15.5762	0	16.011	0	15.2151	14.7902	18.2422	16.6326	0	0	16.2314	15.7171	16.8637	16.9736	15.0834	15.2856	0	0	0	0	0	17.5475	17.2414	19.2974	18.7389	13.7453	0	14.9739	16.9205	0	17.2042	16.144	16.9203	0	0	15.0124	16.1957	0	14.9221	0	0
E1BBY7	15.3209	14.7733	16.6397	14.5028	0	16.3192	16.3539	18.8674	15.0479	14.6026	17.784	0	18.3285	17.8384	17.5984	18.4481	0	18.2299	16.8684	16.8822	14.9114	16.2112	17.149	17.7645	0	0	0	0	0	17.0476	14.3712	17.4813	0	14.2074	15.7245	18.3804	16.9585	14.6453	16.917	18.2892	18.0411	0	17.414	17.6788	15.1192	0	16.2741	17.4222	0
E1BCI3	20.6483	18.1947	18.4626	18.4787	19.6948	17.5961	20.3459	11.8804	0	0	0	16.956	19.5915	19.3622	14.7595	19.116	16.1452	18.9597	21.598	21.8233	15.6621	15.4892	18.4049	13.3898	0	0	0	0	0	20.0498	18.4657	19.0374	18.863	20.3593	21.0088	15.6069	16.9881	18.5668	12.6004	14.6126	15.1717	16.8049	0	0	15.5329	0	19.5725	18.2709	19.6586
E1BCS3	16.1694	18.9905	20.8258	16.618	0	21.8466	19.8412	21.4696	15.2385	17.9217	21.1943	16.3294	21.7366	21.9054	20.8823	21.0766	18.864	21.9255	18.4833	19.4446	20.8163	19.0904	21.1548	21.5834	18.7813	19.3215	19.0436	18.6431	19.1746	12.4316	17.0727	21.3028	18.9407	12.7433	20.295	22.0048	20.4591	14.7395	20.0685	21.5986	21.3903	14.3752	21.6478	22.4145	22.0254	19.658	16.8413	21.3999	0
E1BCU6	14.3998	19.0224	18.6716	15.7069	0	18.8797	19.2134	19.8334	0	0	21.0867	0	20.806	20.1523	20.4313	20.3021	18.5199	18.1131	16.9296	18.1376	18.1482	17.7191	17.4428	18.7161	0	0	0	16.5942	0	0	16.8324	0	0	0	16.9432	20.9538	17.7193	0	21.3438	19.2282	19.8054	0	19.8726	20.9425	17.3863	0	0	20.292	0
E1BDM8	14.8136	19.5166	16.2739	13.9326	0	16.5339	0	18.1846	0	0	17.2234	0	17.9679	17.2363	0	17.0344	0	0	15.513	16.4004	17.8536	0	16.6581	16.7616	0	0	0	16.637	0	16.3294	0	0	0	0	15.2471	16.212	16.1362	0	18.0704	17.1636	18.2441	0	0	17.499	18.0945	0	15.6945	16.1264	0
E1BE98	13.6712	14.7594	15.6549	12.7977	0	15.0606	0	18.0666	0	0	18.5832	0	16.605	16.9096	0	18.1016	0	0	14.3386	13.9633	17.9421	0	14.46	18.5034	0	0	0	0	0	13.0528	13.1956	0	0	0	13.1292	17.8826	15.3515	0	15.4765	17.6469	18.3721	0	16.2733	16.9183	17.3027	17.294	0	16.1505	0
E1BEI2	18.6847	19.4552	18.5678	15.396	16.9703	17.8602	0	18.0868	17.3907	0	0	0	18.143	17.6728	0	17.9284	0	0	18.5192	16.6162	15.9586	0	18.4859	17.6249	0	0	0	0	0	19.3122	17.4093	0	0	17.5894	16.6413	17.514	19.1088	18.0356	15.5854	18.2412	15.1441	0	17.0102	16.5389	18.8042	17.9576	16.7524	18.1084	17.6807
E1BEN4	14.8505	0	14.3552	15.3418	0	15.5001	15.5725	16.9493	0	0	0	0	16.8236	16.4143	17.0277	17.0913	0	0	14.5376	15.8687	0	0	15.2938	17.4774	0	0	0	0	0	17.1623	15.0224	0	0	14.4022	14.8305	17.3383	14.4242	0	17.7934	17.1633	16.003	0	0	15.4927	16.7708	0	14.285	14.6005	0
E1BEV7	19.6735	20.2295	19.4643	20.2289	17.5552	14.7929	18.3626	15.6954	20.1907	18.2021	16.798	18.429	15.8164	15.9266	18.8638	16.1582	0	19.6661	18.0211	17.0071	17.8098	17.4205	18.5547	16.0244	20.1922	17.8736	19.8871	19.8318	16.8358	15.8765	0	0	0	17.6397	15.5269	15.9798	17.176	19.2492	0	16.6863	19.6237	17.1165	16.8439	0	19.4136	20.2957	16.5351	0	17.1775
E1BF95	0	0	15.7478	0	15.7198	15.8177	0	17.6381	0	0	18.5007	0	17.7643	17.7555	20.042	17.5339	0	0	13.304	16.3173	0	0	16.6517	17.6656	0	0	0	0	0	13.1525	0	14.7951	0	0	15.9051	18.1283	15.8243	0	17.3972	16.5228	17.4576	17.103	16.0424	18.7447	18.4037	0	0	16.8454	0
E1BFF0	13.7638	17.3949	17.7869	13.5572	0	18.8659	16.0295	18.9521	0	15.9763	19.335	0	18.7738	18.0861	18.7608	18.7105	0	0	15.7803	16.5791	17.4006	16.6413	17.745	18.1688	14.3274	14.8355	0	15.1448	0	12.1121	14.4241	13.1866	0	15.0841	16.7144	19.3174	17.53	0	19.0017	18.9535	19.8054	0	16.8698	18.9794	19.7052	17.3844	0	17.7522	0
E1BFV0	16.4807	17.053	18.016	15.781	0	18.3586	16.3217	18.5541	16.6699	14.4517	18.3749	0	19.3229	18.0523	19.2219	18.7051	0	18.8279	17.0728	16.9472	17.6036	17.6429	18.3749	18.7526	0	16.8393	0	17.0818	0	17.5227	16.6016	17.1978	0	16.5496	17.6422	19.1943	18.0073	0	18.3187	18.0939	18.5666	0	17.999	17.708	18.7065	0	16.5854	16.3673	0
E1BG38	13.682	15.7133	17.6963	15.4375	0	18.6849	16.8883	18.8891	13.0204	13.5347	18.4434	0	18.8924	18.8289	18.5239	18.4344	14.1132	16.0156	15.2654	16.5427	18.8294	15.7585	17.1514	18.4374	16.1141	0	0	12.5487	0	14.0523	0	16.955	0	13.7753	16.7825	19.3118	16.4788	0	19.0488	18.2203	18.8362	0	17.1742	19.3842	18.968	18.0176	0	17.5196	0
E1BGH6	19.817	19.0198	19.855	19.9793	23.1515	17.4179	19.43	16.9035	21.3564	19.145	15.5984	19.3775	17.4583	17.3724	13.3929	18.759	17.5825	15.681	19.4213	19.2353	17.3549	18.1022	19.2271	16.3035	15.5568	13.8865	16.596	19.0893	18.9482	21.3896	20.0781	19.9397	19.3668	19.0507	20.0221	16.5004	19.966	20.0891	13.2233	18.9803	15.3712	20.7261	11.4095	14.0008	17.7942	16.3789	21.9026	19.0646	21.1165
E1BGS2	17.8708	14.9051	18.3149	18.6278	0	10.2301	0	11.3705	13.3463	0	13.1267	0	11.9692	12.1121	14.3683	13.7715	0	0	16.1784	14.4676	0	0	0	12.5341	0	0	0	0	0	13.6202	11.6014	0	0	14.7297	11.8865	12.9567	13.0014	0	0	12.1043	12.102	0	0	0	14.7883	0	15.6676	0	0
E1BGX8	19.1786	19.9134	20.7344	17.3084	21.5777	20.2831	14.151	15.6853	21.5758	21.3426	19.494	24.1226	16.2767	15.6445	0	15.0257	20.1324	18.2648	16.4262	15.3829	21.0129	22.5292	21.1254	21.2165	23.6051	23.9477	24.664	23.5928	23.6291	21.0343	19.6561	15.3995	19.5949	19.4471	17.4974	20.4261	19.0254	21.9224	15.885	15.187	16.8239	21.1172	22.0144	19.4093	17.7438	25.0041	18.6847	18.6087	20.343
E1BH78	15.6096	15.0302	15.321	16.387	0	14.1495	15.4804	17.6798	0	0	15.2872	0	16.51	17.246	16.6553	17.1707	0	14.8643	15.1721	14.6097	15.1262	13.6974	13.7231	16.1369	0	0	0	0	0	12.1109	0	0	0	11.979	13.2512	15.7018	11.9366	0	17.0618	17.5751	17.4872	0	0	14.8218	15.2298	0	12.815	15.472	0
E1BHE1	15.5097	15.7777	15.3244	16.5301	0	14.3515	0	15.9708	0	0	15.2398	0	16.4854	14.801	0	16.5283	0	0	16.6263	16.9665	15.7506	15.0991	15.4998	15.5677	0	0	0	0	0	14.9082	0	0	0	14.97	15.4971	15.576	14.9037	0	16.7076	16.2467	16.4252	0	0	14.8886	15.9944	0	16.2591	0	0
E1BHK2	13.9431	17.5175	16.3606	14.8354	0	17.6111	16.3922	18.5105	0	0	19.0841	0	17.2778	18.2231	19.3943	17.8051	0	16.7795	15.1047	16.0245	17.8799	16.3107	16.1323	17.8154	15.494	15.2789	0	0	0	14.5223	13.3754	15.1413	0	0	14.7186	17.8661	15.3192	0	18.3635	17.8419	17.4173	0	16.6581	18.0826	17.1199	0	13.1989	17.71	0
E1BIB4	16.2657	18.0072	18.6878	15.2686	0	18.8919	0	19.4594	16.3239	16.1082	19.5342	0	19.388	19.0607	0	19.547	0	0	16.5675	17.7361	18.5245	18.4235	17.8831	18.8427	0	17.0016	0	15.0884	0	14.1097	14.2184	18.0566	0	0	16.6003	18.8149	17.1176	0	18.7987	19.4529	19.0168	0	18.5366	18.7817	18.947	0	13.4191	17.2404	0
E1BIV2	0	16.1697	16.9929	0	0	16.7615	18.6133	17.6864	0	17.0347	17.3547	0	17.0248	17.394	18.5642	16.9334	0	19.965	14.3837	16.0384	0	16.6083	16.4494	17.4113	0	0	0	0	0	0	0	0	0	0	15.6435	18.1265	16.5284	0	17.7206	17.0151	17.9636	0	17.988	17.4565	17.6721	0	0	17.605	0
E1BJB1	17.9838	0	17.4674	19.0636	0	18.6476	0	17.7496	17.3344	0	0	0	19.2798	20.6516	0	18.7924	0	0	19.1012	18.5216	17.0643	17.732	17.4255	17.1874	0	18.589	0	0	0	16.9148	20.0092	0	0	16.2826	16.7895	18.3937	19.3007	0	19.7749	20.4518	19.8633	0	18.9419	18.7954	19.739	0	0	18.9594	0
E1BKM4	14.9536	16.2006	16.1128	16.0887	0	16.9709	16.239	17.7112	14.4927	15.8194	17.8533	0	18.4245	17.777	18.4549	18.1644	15.2346	18.433	16.2303	16.8443	17.0709	17.5044	17.6976	19.3824	16.7137	18.482	16.9725	16.9206	0	18.1359	17.8687	17.8114	17.9296	16.8576	16.5258	17.2821	16.667	0	17.279	18.2567	18.6769	18.3917	15.6585	16.8314	18.7056	0	18.2569	17.2932	0
E1BKQ2	16.3669	15.5062	14.561	16.0547	17.2423	13.5416	0	16.8374	0	15.833	14.6509	0	15.7855	17.0559	18.5201	15.5084	0	0	16.6528	18.2834	13.1686	0	15.9294	0	0	0	0	0	0	14.7885	14.5585	0	0	16.6251	16.9318	15.8956	14.7052	0	15.9044	15.947	14.8091	17.4436	0	15.6297	15.6391	0	18.0182	0	16.8989
E1BKZ1	16.2489	17.6702	17.9388	13.7227	0	19.1858	17.2602	20.0547	14.4578	15.8	19.5368	0	19.522	19.3923	18.3164	19.3638	15.8926	17.8088	16.721	16.8837	18.2092	17.6401	18.586	18.8795	16.8018	16.6468	0	16.0155	0	14.3784	14.6456	17.8246	0	14.1477	16.9821	19.9936	17.8951	0	19.4477	19.8412	19.9735	0	19.4294	19.3366	20.0708	18.4785	15.1301	18.8976	0
E1BLP0	0	18.1217	16.8898	14.9611	0	18.1031	16.8395	18.2461	0	0	19.9228	0	19.1963	18.0857	18.7991	17.8816	0	17.746	15.7416	17.2804	18.9341	17.5922	16.6956	19.2497	16.7067	0	0	15.6833	17.3379	0	0	18.7035	0	0	16.2239	19.0182	17.1455	0	18.9225	17.6904	18.2232	0	17.9285	18.7702	17.3177	18.4108	0	18.6014	0
E1BLV1	18.9701	16.8084	15.135	16.9343	17.3141	15.7329	17.2135	13.592	15.149	0	0	15.1499	16.6905	16.3767	0	16.6249	0	0	18.3705	18.3612	0	13.5209	15.8702	0	0	0	0	0	0	15.8244	0	0	0	17.6783	17.0534	12.9686	14.7029	0	14.401	13.6729	12.4459	0	0	0	14.1574	0	17.2059	14.3235	15.6346
E1BM93	19.7235	19.318	18.2594	17.4368	19.2356	16.3575	18.0976	15.2475	16.7927	16.5842	15.5279	0	17.1218	16.2338	0	17.3669	0	0	18.5784	18.0103	15.0697	17.6017	17.5537	0	0	0	0	0	0	17.3368	15.898	0	0	18.0766	18.0244	13.9536	18.0572	17.2987	16.0836	16.7837	16.1947	0	0	15.0192	17.0941	0	18.234	15.2782	17.3694
E1BMW2	14.7363	0	15.2001	15.2501	0	0	0	17.5613	0	0	16.2031	0	16.6228	16.6338	0	17.0757	0	0	16.1831	16.4373	15.4266	0	15.6803	16.3737	0	0	0	0	0	14.5361	0	16.4132	0	13.6186	14.7084	16.8133	15.5018	0	17.9343	16.7998	17.1824	0	14.4757	0	14.731	16.4738	15.0124	0	0
E1BMW9	14.6133	0	15.2089	0	16.9251	15.4259	0	17.0913	0	0	0	0	16.2704	16.7259	0	17.0114	0	0	16.1631	16.2003	0	0	15.448	16.2412	0	0	0	0	0	17.2684	16.1296	0	0	15.7435	14.8036	15.6605	17.0427	18.5308	16.1721	17.0115	15.149	0	15.609	14.9901	16.8128	0	15.0373	15.4296	16.5383
E1BN78	0	15.1363	15.7851	0	0	17.5439	0	17.7684	0	0	17.7108	0	17.5972	17.7704	0	17.5066	0	19.681	14.2033	15.1573	18.1693	15.7766	16.9292	17.7239	0	0	0	0	0	0	0	16.7058	0	0	14.8783	17.4371	15.4805	0	17.459	17.5218	17.9034	0	16.1101	17.0577	18.2232	0	0	16.3203	0
E1BNW4	17.3876	14.7479	15.4168	16.3507	14.707	12.8543	18.5477	11.8309	0	15.5149	0	0	13.6675	14.1223	16.246	15.4036	0	0	17.0019	16.4665	12.7746	0	18.0074	14.0741	0	15.2143	0	0	0	18.9327	17.5997	0	17.6295	20.5118	19.6535	11.9182	16.7747	17.962	12.2382	12.5834	13.1881	19.3842	0	0	12.2451	0	19.0425	14.1927	16.7895
E1BPP7	15.3902	17.4145	18.7524	15.9749	12.6968	18.514	18.5191	19.6777	15.3699	14.1193	19.2617	0	19.5634	19.3078	18.4953	18.5992	0	18.984	17.0822	17.3968	18.9728	16.2093	18.5562	19.4252	14.6272	15.3092	14.9207	15.8076	0	15.3441	14.3355	17.3184	0	11.7698	17.2699	19.3097	18.0913	0	19.2273	19.2221	19.7084	0	17.999	19.3789	19.4928	16.038	15.7163	18.657	14.0269
F1MC31	13.172	0	15.1753	15.6396	0	16.0807	0	17.6462	0	15.661	16.2615	0	16.4964	17.8016	0	15.189	0	0	14.8949	15.8067	16.1289	17.9726	15.5963	16.1944	0	0	0	15.3623	0	14.1464	13.485	0	0	13.5881	0	15.5471	14.1718	0	17.3683	15.7573	16.8435	0	0	15.751	13.916	0	0	14.9121	0
F1MCA8	16.6642	18.2813	19.3892	17.3363	0	20.1258	19.1984	20.4801	16.543	19.9483	19.6438	0	19.5852	20.8438	19.8195	18.8754	18.4367	19.3804	18.2631	18.4376	18.5759	20.5885	18.9887	19.6024	19.2728	18.8822	16.0693	15.6618	17.4113	17.5917	17.1987	20.1075	0	13.9127	18.216	19.6221	19.5938	0	17.3908	19.156	19.5029	0	19.981	19.6357	17.4639	0	17.3016	20.2556	0
F1ME65	18.7663	16.0949	17.255	18.7034	16.4786	14.2749	0	14.3754	17.4536	14.2135	14.2563	0	16.3234	16.0339	17.4568	17.8846	0	0	17.7846	18.2759	13.8746	15.2882	16.5614	15.8665	0	0	0	0	0	18.3918	17.4944	18.2263	0	15.9471	17.0573	14.5659	16.9852	17.2953	15.407	17.7671	17.5963	0	15.6856	13.492	17.6938	17.8032	16.9542	13.4175	14.9094
F1MF50	15.5432	18.591	18.4321	15.9402	17.0779	18.4382	17.4723	19.7189	0	0	19.8447	17.9808	20.3646	20.1332	21.4058	19.9937	0	20.1647	17.2038	18.8465	20.2294	17.7893	18.4259	19.3946	15.5921	0	17.3425	0	0	14.4536	14.5428	17.533	17.1986	13.9413	16.7225	19.6811	16.0281	0	20.9197	20.0506	20.48	0	18.0424	19.6867	20.0311	0	15.4405	19.3899	0
F1MGX4	13.1838	19.2566	18.7078	16.4957	0	19.8666	17.9878	19.761	13.8928	13.7866	20.537	0	19.4442	19.2002	19.3878	19.0493	15.5532	19.6561	16.7261	17.8573	19.9877	18.8229	19.3492	19.2823	16.4991	15.0019	15.2951	15.3143	15.3901	11.0822	11.8344	19.1249	15.7692	8.89318	17.5509	20.1544	18.9452	12.5792	20.7837	19.794	20.0075	13.639	19.487	20.3435	20.2008	17.5824	12.2566	18.9079	14.4027
F1MH40	18.8537	15.0337	20.3673	19.2803	21.6491	18.1735	0	17.9295	18.0066	16.0873	0	19.7497	18.3856	19.0673	0	19.1054	17.4805	0	21.4364	21.8804	0	13.44	18.8939	21.2037	19.2262	21.8242	20.8901	18.9527	17.112	20.5208	18.8717	21.7293	23.0827	18.7677	18.5946	19.6418	16.4859	0	17.824	17.4293	18.7467	0	17.9454	19.5725	19.3618	0	19.4175	18.7676	18.3428
F1MHR4	15.484	15.7142	17.1653	15.5637	15.9566	16.4882	0	17.0823	16.0104	17.0183	17.1748	0	17.1312	18.061	17.2244	17.1369	0	0	15.7255	16.9622	16.0901	0	16.9173	17.4181	0	0	0	0	0	16.457	0	0	0	17.861	17.6963	17.727	16.9323	0	16.7468	16.9091	16.4106	0	17.0724	17.6666	16.8018	0	16.7664	17.5107	15.6187
F1MHU2	0	15.0681	16.5908	13.8992	0	18.0021	16.6198	18.1529	0	0	14.6159	18.0868	18.4992	17.7114	18.44	18.1693	0	18.596	13.8588	14.9745	16.1545	0	16.7758	18.4149	0	0	0	0	0	15.7976	0	0	0	13.1717	15.3817	18.5687	13.9117	16.7606	17.4879	18.1767	18.0722	0	16.3423	17.4589	19.1867	0	0	15.4333	0
F1MI32	17.8305	16.855	17.8294	17.5136	15.2938	15.5466	0	18.7496	0	0	17.038	0	17.865	18.4126	18.1593	18.5369	0	0	18.6841	18.2235	17.421	13.2397	17.5846	18.6135	0	17.1396	0	12.2318	0	17.1619	14.9748	17.6511	0	15.3218	16.2693	19.0907	14.3824	0	19.2031	19.5424	19.4681	0	15.7781	18.2943	18.905	0	17.1785	16.2332	0
F1MIC8	13.4886	18.4612	16.8319	9.80014	0	20.1454	20.3409	20.6295	0	15.4152	20.9073	0	19.7502	19.6172	20.1529	19.1538	0	20.6164	15.26	15.7456	19.9153	16.687	16.9803	20.9195	16.4666	16.3311	0	0	15.7057	0	12.363	17.1497	17.1947	14.3117	17.7846	19.5711	18.0999	0	18.5663	18.7028	18.7149	0	17.9715	20.9921	16.5137	0	0	18.9395	0
F1MJI7	18.6957	19.2522	18.5027	18.9407	17.4411	18.2572	18.4059	19.0576	16.851	16.544	19.4943	15.7125	18.9864	19.1188	21.2278	18.9637	14.6803	19.0277	17.9679	17.9015	19.5377	19.2309	18.1903	18.5765	15.6903	16.8025	0	0	0	18.1582	17.9202	18.0073	19.8959	15.3594	16.8669	19.1869	18.6018	0	19.9591	19.6433	19.1134	0	18.2805	19.581	18.2393	0	17.9561	18.6347	15.802
F1MK01	14.0793	18.2805	17.7757	0	0	18.0309	0	18.5311	0	17.9067	18.7307	0	18.2897	17.8203	0	17.5746	0	0	15.6228	16.5714	18.108	18.0738	18.5023	18.8199	0	0	0	0	0	0	0	0	0	0	17.9452	18.6508	17.9372	0	18.8839	18.1144	18.4836	0	17.9326	19.0529	18.4063	0	0	19.0471	0
F1MKF8	15.3027	18.8494	18.4034	16.1646	17.0786	18.7318	15.8938	19.3568	16.5261	18.6418	19.7466	0	18.7726	19.3458	20.3841	19.6885	17.3143	17.4823	17.6912	18.1155	17.8424	17.998	19.1901	20.0818	17.4735	18.1701	16.6578	0	0	14.2293	17.1148	18.013	0	14.5783	18.2939	20.4459	16.9932	0	19.2046	20.327	19.9867	0	19.1483	19.7344	20.9743	18.2664	17.9019	19.7111	0
F1MLQ1	15.7623	0	19.9121	0	0	22.1104	0	20.1469	18.9234	19.2595	0	21.0129	20.9758	20.6484	0	20.546	18.9267	0	17.778	18.9747	0	0	19.5361	0	22.5369	0	0	21.0061	19.9441	0	0	0	0	0	19.4638	20.8577	20.0098	0	0	19.9386	18.5324	0	19.7518	20.5986	19.6626	0	0	19.9024	0
F1MM32	20.3365	20.9272	21.9912	17.3449	23.1765	22.1972	19.8178	22.0356	24.8754	22.7411	22.0089	24.6891	21.8533	21.7017	20.4955	20.2273	22.4842	21.1485	19.2383	19.5515	21.1702	20.8803	21.0204	22.7933	24.0932	24.5501	23.9113	22.5436	22.5776	18.7156	18.349	19.9184	22.0807	20.1127	20.494	22.2263	21.1828	22.0987	20.9994	21.0332	21.1039	21.478	23.0567	22.5585	20.8824	24.4729	19.6584	22.0355	21.52
F1MM83	0	0	14.4725	13.7886	0	15.3922	0	15.6045	0	0	0	0	16.7871	16.054	0	16.6154	0	0	17.2945	17.6347	0	0	15.4008	15.2758	0	0	0	0	0	17.693	17.3377	0	0	16.8025	16.883	15.9499	15.3215	0	15.8728	16.0294	16.514	0	17.4176	15.2406	17.2518	0	17.3132	15.3334	0
F1MMC7	12.9581	18.6083	19.2541	14.7974	13.5919	20.5296	18.4636	20.3643	13.7983	17.5655	20.7256	14.2556	20.763	20.9896	19.6071	20.6942	16.9039	20.2851	16.3173	19.2981	20.5722	18.6697	20.2922	20.2612	18.1273	14.3688	15.1712	16.5982	16.5067	11.8256	17.1343	18.4718	17.9162	9.86724	19.6044	20.8009	19.2314	0	20.1159	20.4303	20.4131	0	20.5244	20.7314	21.4514	18.8076	13.7373	19.7936	13.8
F1MNG3	20.8627	19.8947	20.8707	18.7182	20.1516	17.8186	0	20.5073	19.7893	18.8767	0	20.3017	21.0711	21.411	0	19.8843	19.5293	0	20.7312	20.5606	0	19.2619	21.2697	20.1389	0	20.1447	0	20.3211	20.3632	21.7881	0	18.3699	0	20.9294	21.9971	21.5059	18.592	19.682	0	19.9846	19.0441	20.1188	19.5677	21.2883	20.0395	0	22.0141	21.5956	19.8174
F1MNN7	20.3975	0	20.1615	14.7564	18.7733	18.8615	0	19.6315	23.0738	20.5822	18.8046	22.6195	17.5376	18.1738	0	15.9162	19.9634	0	19.8836	17.9887	17.3832	18.5754	22.0092	24.7133	21.539	24.9705	23.9101	21.7524	21.8781	20.1703	19.6294	0	0	21.2498	19.9322	20.0974	19.2596	18.9057	13.2654	16.5439	19.4967	21.8575	21.0812	19.545	22.3605	24.2611	20.145	0	20.6335
F1MQ37	19.6765	22.5561	22.7411	20.0513	20.0084	23.0318	21.923	22.6669	22.2188	22.5214	23.349	21.6714	23.0013	23.0825	23.669	22.8969	22.2849	23.447	20.9019	22.0277	23.6179	22.9249	23.0498	22.7998	23.3192	22.3195	21.8657	22.2455	22.9151	18.9723	20.5345	21.9473	22.2075	17.769	21.8359	23.506	22.8012	18.8222	23.0048	23.0602	22.788	19.157	23.5157	23.5297	23.4074	22.4584	19.9005	23.1056	19.7037
F1MQ78	0	15.8335	16.4615	13.7098	0	17.8774	16.2728	17.7456	0	0	17.5652	0	17.6994	17.1409	18.6002	17.1307	0	0	14.6607	15.2415	18.0831	0	17.7406	17.4501	0	0	0	0	0	0	0	0	0	0	16.1927	18.5428	16.5025	0	16.9975	17.768	18.3797	0	16.8497	17.8513	18.8972	17.3407	0	15.4511	0
F1MQF0	14.5284	19.3477	17.5792	14.9805	0	18.8728	19.7321	19.5592	0	0	19.9346	0	20.2945	20.5324	20.7662	19.5927	0	20.1295	16.3463	17.7603	20.0516	16.2702	17.4058	18.7324	0	0	0	0	0	13.0851	18.4722	20.2215	0	14.129	18.5633	20.6453	18.6041	0	22.3073	20.4219	20.5081	0	19.5575	20.6124	19.6247	0	15.4901	19.3342	0
F1MQH0	0	15.6909	15.3836	13.1751	0	16.0563	17.5087	17.7575	0	0	17.482	0	17.4901	16.995	18.9753	16.9847	0	18.7389	14.3143	16.1115	16.1826	15.6059	15.9914	16.4148	0	0	0	0	0	0	0	16.441	0	0	15.6835	16.6223	15.0772	0	16.7158	17.2865	18.0516	0	14.2034	16.4028	18.8543	0	0	16.0909	0
F1MT69	14.8513	14.9572	15.241	15.2253	0	15.8346	0	15.9684	0	0	0	0	15.6032	15.7932	17.2895	16.0738	0	0	15.2901	14.2164	0	0	14.1013	15.6962	0	0	0	0	0	15.9353	15.1454	0	0	0	15.486	15.9899	0	0	16.8148	15.2602	15.2912	0	15.0724	15.6262	16.1874	0	15.374	0	0
F1MTJ9	21.362	19.5964	19.9037	20.2132	21.3402	18.7868	20.57	16.3358	17.8707	17.6521	13.7055	18.9911	19.4582	18.6631	15.8859	19.1743	16.6646	0	21.2836	21.4823	17.3624	18.4943	21.5483	17.6786	0	14.6886	0	18.2346	16.5698	21.1983	21.0562	19.5128	23.2517	22.4301	22.4538	18.0666	20.897	20.8574	15.9277	17.546	15.7855	19.7786	13.4117	11.9325	19.6769	16.9104	21.3155	17.2026	20.061
F1MTY9	15.4313	16.3009	16.4218	14.1111	17.111	15.9654	17.9523	17.2691	0	0	0	0	17.6668	17.8507	18.0704	18.3833	0	0	16.763	17.3722	14.0884	15.3681	16.9286	16.2972	0	0	0	0	0	15.4498	0	17.7766	0	13.7335	15.9717	17.9022	16.9772	0	15.3707	18.3167	17.6005	0	15.0861	17.8645	17.3413	0	17.2524	16.6768	0
F1MU12	21.3439	20.2016	21.2701	21.62	21.5362	17.4047	19.0417	18.6404	20.9162	20.8138	15.3365	21.397	20.5923	20.663	18.0101	21.3561	20.0786	15.2261	21.9806	21.2476	16.3302	21.3531	20.1444	17.9431	21.6685	17.1494	19.2907	20.1309	20.4071	21.02	18.7335	18.0002	15.817	20.0036	19.5155	14.3892	18.9208	20.1547	17.525	20.9479	19.2383	21.5652	19.0526	13.9379	19.3735	17.8974	19.6575	15.9121	22.5039
F1MU34	14.8398	14.2234	15.7894	17.5276	0	0	0	16.6004	0	0	14.0896	0	14.1564	13.8483	15.2929	15.406	0	0	15.1408	14.7054	0	0	16.0554	17.0753	0	16.3378	0	0	0	15.2753	0	0	0	16.0004	13.2564	14.3539	13.4578	0	15.6888	15.7747	16.771	0	0	14.4334	16.4188	0	14.6303	14.285	0
F1MU79	17.1254	16.7749	16.2735	17.3069	16.6561	0	0	17.0273	0	16.4167	17.3585	0	16.8952	17.112	16.9176	17.5379	0	0	17.2392	17.2537	16.0729	16.237	15.8383	17.1377	0	0	0	0	0	17.7633	17.8428	0	0	16.287	15.4417	16.7411	17.8469	18.3571	18.0268	16.9159	17.1533	16.2534	0	16.668	16.7147	0	17.2041	0	0
F1MUN7	18.6695	20.3401	20.2635	19.1372	17.9008	20.5459	19.8273	20.5435	18.903	19.537	21.0012	18.5667	20.5135	20.5632	20.391	20.565	20.3366	20.9329	18.3423	19.1071	20.0515	18.7152	20.6177	19.7046	20.1601	19.6159	18.9665	19.5644	20.1929	17.7276	18.1125	19.9699	19.3116	18.1496	19.3245	21.4972	20.5175	19.5269	20.3185	19.8632	20.3709	15.7524	20.7648	21.1732	20.6128	17.4482	18.7344	20.8608	17.3845
F1MUP9	21.7921	20.1881	20.9789	20.5552	22.2197	21.3285	21.46	21.3224	20.1742	20.1748	20.1618	20.3833	22.1083	21.7952	20.8773	21.198	20.8257	20.6571	22.2421	21.9954	20.1585	19.3848	22.0151	20.9626	18.7338	20.3544	20.3167	20.1597	20.7768	21.8899	20.3411	21.0221	21.0572	22.5023	22.4773	20.934	20.8025	21.6566	19.5321	20.9563	20.5906	21.552	20.8703	21.6879	20.6025	19.8115	22.4923	21.3239	20.7246
F1MUT6	0	16.2676	15.2065	14.3627	0	15.1594	0	16.6155	0	0	17.9239	0	17.1895	16.8103	16.8095	16.6997	0	0	15.7133	16.4412	16.7095	15.7827	15.3536	17.1185	0	0	0	0	0	15.3536	0	16.358	0	0	15.1929	16.0603	15.4593	0	17.154	17.0183	17.3935	0	0	0	16.9054	0	0	0	0
F1MV58	0	0	16.4218	0	0	16.9073	18.0114	18.2059	0	0	17.8814	0	18.1986	18.2712	19.477	17.8718	0	19.1502	15.4521	16.878	17.3608	16.9132	16.1028	0	17.8655	0	0	0	0	0	0	18.6907	0	0	16.5989	18.2996	0	0	18.3189	17.5965	18.7671	0	0	17.9389	18.2818	0	15.4472	17.9647	0
F1MVC0	16.2167	15.432	14.833	15.9657	15.7903	13.5838	0	14.7439	17.6597	0	15.1945	0	14.1752	15.0076	0	15.4914	0	0	15.1315	14.4139	15.2635	16.1473	14.5788	14.1766	0	0	0	0	0	18.2125	14.0756	17.6488	0	13.6401	13.3767	15.3976	15.8012	15.5597	16.3963	18.1652	16.6125	0	0	14.2829	16.7896	0	13.7266	14.6056	0
F1MVD6	0	15.7449	14.7072	11.7048	0	16.188	16.9948	16.7808	0	0	18.3764	0	17.2406	17.3273	19.3502	18.1149	0	17.3707	12.8583	15.4286	18.1671	16.9488	16.4782	17.2149	0	0	0	0	0	0	16.4113	16.8753	0	0	14.7172	16.3483	16.0804	0	17.7692	16.8839	19.312	0	15.8789	17.353	17.6516	0	0	13.6661	0
F1MWN2	14.7756	16.7171	18.6239	13.7803	0	19.6834	17.5054	18.9711	0	16.8694	17.933	0	19.7773	19.8618	0	19.6215	16.5359	17.7939	15.9888	17.1878	17.6578	17.8208	18.9442	19.5373	17.4953	0	15.261	17.5546	16.5299	0	13.2901	13.5354	0	15.1559	18.6914	20.7059	18.1711	0	17.727	19.9408	18.3977	0	19.2334	20.3112	20.3203	19.5625	17.0801	19.326	0
F1MWQ2	17.9639	19.995	20.8572	17.3007	17.6354	21.7572	18.7136	21.5529	19.0449	20.4722	21.5369	17.0136	21.7007	21.6753	22.6543	21.4346	19.9441	19.2047	19.0814	20.0171	21.3029	19.71	21.1216	21.6159	21.2518	20.6685	20.0326	19.9438	21.1463	14.6619	17.9407	19.8036	20.7146	15.8849	20.728	22.3932	20.9951	17.9995	21.4124	20.5109	21.1882	15.4743	22.0506	22.5646	20.4921	16.85	17.9408	21.583	17.0419
F1MX05	19.9122	19.0521	19.2562	18.6234	19.3925	17.8967	0	16.575	19.7541	18.9372	15.5031	0	19.4448	18.8262	0	18.4363	19.6875	0	20.5581	20.7931	17.042	17.1482	18.8002	16.9668	0	0	14.8244	18.0934	17.1966	19.5676	19.0412	0	0	20.5307	20.8149	18.5193	18.3767	19.6525	16.8519	17.4411	16.8419	17.8667	20.8117	16.4649	17.4054	19.5236	19.4658	17.6884	19.8547
F1MXE4	15.6293	14.5055	14.9905	16.3766	0	14.1214	0	14.5373	0	0	0	0	17.0413	16.2731	17.0865	16.9285	0	0	16.6324	15.8018	16.1774	0	15.0167	15.9085	0	0	0	0	0	17.9667	18.2693	0	0	15.9564	14.8419	15.3138	17.3506	0	16.8949	16.9654	16.2694	0	14.1175	15.7422	16.2369	0	14.2762	15.0017	0
F1MXH7	17.41	16.8299	17.6556	18.5237	17.0478	0	17.6126	14.446	0	0	0	0	15.5781	13.8794	15.7359	13.2047	0	17.6915	16.4211	15.6217	15.8843	15.555	16.6226	15.9059	0	0	0	0	0	16.2736	16.3155	16.0654	18.7618	17.4558	15.8204	0	15.6562	0	17.5595	16.2298	15.7372	17.3747	0	16.2021	14.4558	0	18.313	15.0581	15.7945
F1MXJ5	17.466	16.8573	17.1976	17.8414	16.3444	0	0	15.358	0	0	0	17.637	14.9171	0	16.9137	15.6273	16.5905	0	17.4229	16.1306	0	16.421	15.7509	15.9304	0	0	0	0	0	17.6571	17.6589	0	0	17.2091	15.7854	15.7216	17.1084	19.3154	17.4319	15.2298	16.7902	20.6338	0	0	15.9701	0	18.3391	15.4451	18.6182
F1MY82	17.4742	14.536	16.5171	14.7367	16.3326	14.5024	17.4067	12.5412	0	0	0	0	15.1017	15.9152	0	15.4185	0	0	17.4318	17.3378	0	0	17.8008	12.5571	0	0	0	0	0	17.3858	16.0063	0	0	18.6452	18.7269	12.9667	13.276	0	12.1512	12.5157	12.129	0	0	0	13.4351	0	17.7113	14.9665	15.4
F1MYG5	18.3912	18.5005	17.9034	18.9952	16.9506	12.4158	15.356	17.7297	18.7582	20.1848	14.921	18.2295	17.7437	17.9092	18.3688	18.9031	17.6489	0	18.5157	17.9069	16.3953	20.7139	16.0951	15.9113	18.3764	0	0	18.0583	0	17.9082	17.2961	17.9075	16.0301	15.2774	15.4505	12.915	15.675	15.9933	15.9161	18.8224	18.0621	17.295	14.5701	15.4961	18.8528	0	18.0081	16.3585	18.2787
F1MYV9	14.9416	16.6899	15.5945	15.5224	15.1782	16.4031	18.4099	17.6711	0	16.733	17.163	0	17.5833	16.7337	18.5333	17.3471	0	18.929	16.0804	16.3537	16.1881	16.2743	15.7813	17.1706	16.1055	0	0	0	0	16.0352	17.3869	0	18.1489	13.1316	14.4631	16.8834	16.7654	0	18.363	16.2123	17.9004	0	15.8455	16.427	16.6823	0	16.1794	15.8018	0
F1MZC0	16.7941	0	18.6702	15.1891	0	18.2511	19.1701	18.5099	18.4056	18.3704	18.4746	0	18.7561	18.8549	19.3469	19.0886	0	18.6742	16.7989	17.0327	14.2602	16.3356	18.2165	18.7772	17.0114	16.2309	0	17.127	16.492	16.2241	0	0	0	17.6102	17.2612	19.2879	17.0501	0	16.7003	18.5871	17.4041	0	17.4467	17.6826	18.8327	0	16.9123	16.3756	16.7267
F1N026	17.9193	17.7763	18.3143	19.2447	17.5894	0	0	0	0	15.2562	16.7618	0	13.6155	13.4777	0	13.2318	0	0	16.1706	16.3621	16.7244	0	17.9955	16.583	0	0	0	0	0	17.132	16.6929	0	0	18.5152	16.286	14.5393	0	0	14.2411	15.1172	15.6145	17.5097	0	0	0	0	18.3642	15.9282	16.8756
F1N036	18.9593	18.5786	18.6467	17.8188	20.55	17.2235	0	16.4868	21.8726	19.5891	15.8899	21.9697	15.525	15.1066	0	15.8063	20.1484	0	16.5148	17.0874	17.8431	18.7635	17.8921	18.5952	20.2258	20.4457	20.6218	19.1222	19.2709	16.5366	16.5796	0	0	17.6605	16.5311	16.0253	18.6127	20.4927	14.8994	15.8132	16.7924	20.2898	18.9476	16.061	17.9342	21.5339	18.0084	16.4118	19.4385
F1N0D6	19.2302	18.2077	17.845	17.6647	18.8215	16.9871	15.4134	15.1759	0	0	0	0	16.897	17.2233	0	16.6814	0	0	19.0261	19.3238	16.2394	16.6859	18.043	16.3811	0	0	0	0	0	17.5802	17.1026	0	0	18.6476	18.3647	15.2836	16.4903	19.2172	16.17	16.4347	16.4993	16.6223	15.8715	14.1816	17.5527	0	19.1313	15.9359	16.4288
F1N137	18.2754	17.9818	19.0896	20.7579	22.8581	0	19.6652	17.1605	22.4532	0	0	0	17.055	17.1898	17.7646	18.5817	0	0	18.1891	17.991	17.2652	19.0063	19.3956	17.0059	22.432	0	0	21.1835	18.413	15.4273	0	19.5928	0	0	0	18.952	0	0	19.0257	18.1305	17.4568	0	21.6711	0	18.7337	23.9594	17.3757	0	0
F1N152	16.4572	16.7528	19.1791	13.5053	21.192	17.3106	0	16.1445	22.516	20.5593	0	23.9987	12.5409	16.5923	0	13.0194	21.3861	0	11.8479	14.0756	16.9635	17.8632	17.45	17.4935	18.9972	20.4789	20.917	16.118	20.1436	12.0762	0	0	0	17.0699	13.4598	15.0263	17.4655	17.5706	0	13.3509	0	17.584	19.6459	15.4954	16.1534	21.4938	14.829	15.5725	19.5977
F1N1F7	0	15.1943	14.957	0	0	15.3306	15.801	17.0929	0	0	17.2637	0	15.7086	16.556	18.7215	16.2596	0	18.4103	13.0773	13.4013	16.6083	15.4273	14.414	14.7321	0	0	0	0	0	0	0	0	0	0	12.991	16.1124	0	0	16.7109	16.8493	16.2961	0	0	15.2739	17.9883	0	0	14.1125	0
F1N1N6	25.657	24.7653	25.7024	24.2926	27.1012	25.4687	23.8898	21.9027	25.0971	25.9345	22.3885	26.1865	25.5687	26.0935	21.4966	24.2016	25.2522	22.6535	25.4964	26.0616	23.4791	24.4293	26.1104	23.3598	22.4412	23.2503	24.4712	25.7522	25.1529	25.44	25.3995	23.7912	25.1384	26.688	27.5507	24.0221	25.6641	26.9894	21.4044	22.9559	21.2894	26.1693	21.8867	22.501	25.2812	25.1467	26.2701	24.9993	26.8675
F1N1Z8	17.6113	18.7408	20.8193	18.7991	21.0227	19.1909	21.0833	21.7819	21.9468	21.0242	20.9937	24.0108	18.0591	18.8908	22.7924	19.3703	20.7733	20.729	20.8215	20.5312	21.1881	20.6464	21.8354	22.9453	20.9316	23.2804	20.5506	19.9498	18.4936	21.3699	21.6489	23.1158	20.4134	19.2158	19.7556	21.2191	21.8113	21.7694	18.7937	20.5741	21.6323	19.4177	21.6082	22.4568	23.7136	23.6101	19.1952	18.5389	18.9852
F1N261	18.9827	18.5958	19.0726	18.6803	19.6091	19.3269	19.2649	18.3513	16.2772	16.7025	18.6213	16.633	19.1871	19.0901	18.5279	19.1714	17.1024	18.822	19.4192	19.6571	19.1314	18.7198	20.1855	19.0273	16.081	16.506	16.463	18.3263	16.7349	19.1667	18.6582	18.2797	19.4089	20.2674	20.528	19.3865	19.0114	18.6401	19.1092	19.3114	18.5884	18.2742	18.1772	19.2811	20.4755	18.5736	20.2579	18.8803	17.9572
F1N2D3	17.497	16.0171	15.155	16.3124	0	0	0	13.5021	0	0	15.103	0	16.7868	16.2857	0	17.5071	15.4499	0	20.1088	19.7787	0	17.271	15.2282	16.5013	0	0	0	0	0	16.171	12.5884	15.5015	17.1085	13.4193	0	0	13.316	15.9985	14.7518	16.1102	13.4653	15.1566	0	0	12.8502	0	13.6395	0	13.6603
F1N2K1	18.5834	17.8749	18.7752	15.7756	14.5047	18.8834	0	19.7469	17.1335	0	18.9142	17.6453	18.5521	19.077	0	19.1148	18.2562	0	17.9433	18.4458	18.2643	16.0219	19.4837	19.2448	16.9375	18.5979	19.7537	16.6627	18.9958	17.8072	15.7277	0	0	18.2915	18.7251	19.7131	18.815	0	18.2462	18.8551	18.9712	0	19.4725	19.5395	16.3834	18.9861	15.8482	18.4416	0
F1N2W0	15.0959	16.672	17.7338	14.9985	0	19.9677	0	19.0087	0	16.0855	18.6989	0	21.4975	21.0711	0	19.7208	18.5906	0	17.4845	18.0241	18.1135	17.417	18.8106	17.4977	0	15.5365	17.0791	14.833	0	12.0887	16.6563	0	0	14.8277	17.721	20.2469	15.6778	0	18.7387	18.1401	18.4311	0	19.0901	18.9346	17.4511	0	13.6927	18.9161	0
F1N301	17.7832	17.837	19.164	18.0968	0	17.5405	0	18.8941	20.4036	19.7389	18.4095	0	18.213	18.777	0	17.996	19.3707	0	15.1789	17.2149	17.8738	20.4419	17.8526	18.3954	0	18.295	19.3647	19.1506	18.7423	18.7362	17.1357	0	0	16.7429	16.4971	0	17.2032	20.3566	17.5861	18.8583	18.1989	18.8598	18.2129	0	18.0329	0	0	18.2285	19.6792
F1N334	19.4396	17.0476	17.6584	16.8696	19.262	16.9278	18.1429	12.994	0	16.922	0	0	18.0444	18.2119	0	15.0994	15.7367	0	19.4161	20.5621	0	0	16.205	0	0	0	0	14.2012	0	16.366	0	0	0	18.5878	17.1248	13.7469	14.8892	0	0	13.8722	0	0	0	0	15.6301	0	14.6286	14.5369	0
F1N365	14.3818	18.016	18.6115	13.6306	0	18.9049	17.3246	20.5652	0	16.964	20.4112	0	19.6636	19.7291	20.4619	19.733	0	20.942	16.9755	18.4109	19.9128	18.8922	18.5206	19.528	19.006	0	0	18.1778	17.9155	14.1525	15.2164	19.1725	0	14.5036	18.0783	20.3654	18.8688	0	20.0053	20.6216	20.3997	0	18.2129	19.5946	19.8461	0	0	19.017	0
F1N399	14.4943	0	15.5244	14.6959	0	13.94	15.7223	15.9035	0	0	0	0	16.0545	16.9635	15.68	16.8035	0	0	16.2202	15.9814	14.5216	15.5571	15.3811	14.8204	0	0	0	0	0	14.8174	13.0834	0	0	13.499	13.4813	15.6998	16.6722	0	13.1511	15.3075	16.0437	0	0	15.1105	16.1116	0	14.6166	14.9632	0
F1N3J3	19.4599	16.7879	18.9222	18.2973	18.8099	0	0	13.403	18.8411	17.7831	14.6539	20.804	14.7797	15.3507	0	16.2166	18.647	0	17.6441	17.8323	0	0	16.1585	0	0	18.6834	19.0162	16.7705	17.9686	18.833	16.9409	0	0	18.3253	17.9233	14.249	18.4067	17.4896	0	0	14.0782	0	16.271	0	15.6105	17.9189	16.8403	14.4434	18.4602
F1N3R7	15.9267	20.5167	19.0364	16.9845	0	20.2011	19.2641	20.2861	0	0	21.6382	0	20.2788	19.927	21.5834	19.7477	0	20.9501	17.5481	18.2804	20.9224	19.1923	20.2791	19.9338	17.1961	18.4343	0	18.4009	0	0	19.0278	21.2106	20.1162	0	18.5238	20.5713	19.9604	0	21.5016	20.2682	20.7772	0	20.4272	20.555	21.9019	0	16.7814	19.5632	0
F1N412	18.1351	15.2163	15.735	16.9191	18.325	14.4087	17.953	14.7913	16.93	0	0	0	15.4611	14.6401	0	16.0867	0	0	17.8394	17.1949	14.6321	14.5524	18.1611	16.4607	0	0	0	0	0	18.2198	13.0551	17.1947	17.9438	17.7759	17.6623	14.6278	18.6456	16.0377	15.6168	16.7234	13.7953	16.221	0	0	16.1944	0	17.398	0	16.8749
F1N545	16.5172	15.5734	15.4221	16.2549	0	15.8172	18.0767	16.2226	0	0	14.7674	0	17.1487	17.2052	17.4531	17.0524	0	0	17.7546	17.8925	16.8255	14.0743	16.7641	15.461	17.5173	0	0	0	0	16.0915	16.1526	0	16.3243	16.6704	17.2718	15.7286	16.8949	0	16.5236	16.3396	17.3633	0	0	15.4527	17.0641	0	16.8549	14.7835	16.4172
F1N5W5	17.4989	17.6962	17.8136	17.4432	17.8619	16.4952	0	18.0973	0	0	17.1117	0	17.8415	18.11	17.3116	17.7689	0	0	18.1508	18.7667	16.3328	15.4019	17.4954	17.0432	0	0	0	15.9844	0	17.0824	15.8445	16.4555	0	18.1448	18.174	17.7353	17.6019	17.3991	17.6845	17.911	17.008	17.7919	16.4291	17.4956	17.7955	0	18.7303	18.0315	16.5081
F1N680	17.7494	17.0151	17.1139	16.6773	17.9206	16.9359	17.1818	19.0872	0	0	16.6197	0	17.5903	18.4495	18.4656	16.9827	0	0	15.6207	15.4538	16.7911	0	16.6711	17.6382	0	0	0	0	0	18.5194	18.788	18.4543	0	19.4094	18.1383	18.5534	17.0664	15.6427	17.4952	17.7984	13.3714	0	17.9358	18.9608	16.7252	0	17.5979	17.106	17.9255
F1N6C2	18.7445	16.4217	18.1586	17.654	16.8168	15.0478	0	16.1595	16.9224	15.9208	0	0	15.9245	16.5125	0	16.6587	0	0	17.4076	17.0932	15.9822	15.9767	17.3754	16.2344	0	0	0	0	0	17.9143	16.6051	0	0	17.7422	17.1652	15.1962	17.8861	0	13.7738	17.1736	16.4327	0	0	15.7962	17.7018	0	17.9305	16.3091	19.0707
F2Z4D5	20.0197	20.716	20.1352	20.25	20.4288	20.0893	19.7056	20.3465	18.8155	19.9476	21.2661	17.8329	20.1205	20.4803	20.7001	20.2145	18.9692	20.708	20.9114	20.7331	20.6063	19.3947	20.9574	20.4093	19.5092	19.9886	18.6752	19.062	19.1614	21.2361	20.9524	16.6612	18.9086	22.1135	21.5168	20.7871	20.8102	20.6272	21.3864	20.3474	20.4399	21.7346	20.7179	20.7235	20.0395	19.6162	21.535	20.9266	20.9425
F2Z4F0	17.7719	17.1417	18.127	17.2583	17.2987	18.7329	20.118	19.2975	18.5648	18.0405	18.9987	18.6973	18.7961	18.2522	19.7026	19.0637	16.8374	20.3593	17.7058	18.0219	18.8246	16.8007	18.12	19.1333	0	0	0	17.7163	0	18.8022	18.9035	19.8355	0	19.406	19.0484	19.6961	19.1502	18.9847	18.8466	19.4709	18.0479	0	18.4904	18.2399	18.1983	19.7683	18.5229	18.3789	19.4499
F2Z4F5	16.7371	15.5937	17.083	16.4536	0	17.2922	0	19.1085	0	16.7491	18.5455	0	18.9684	18.7295	0	19.19	0	0	18.0597	18.3894	17.9564	0	16.7826	19.4496	19.556	0	0	0	0	17.115	14.5164	15.9066	0	15.0298	16.8078	19.4767	15.3482	0	18.9438	18.6937	17.9196	16.0999	15.4701	18.0101	18.8762	21.3802	16.1767	16.3359	0
F2Z4I1	18.8758	18.8166	16.9481	17.7042	17.6361	16.0744	16.5771	16.3088	15.5375	16.8241	14.3824	0	18.611	18.5709	0	18.0316	0	0	19.9599	20.1271	0	13.004	18.8223	16.5977	0	0	0	0	0	19.4464	16.9322	0	0	21.8645	21.5065	15.7295	17.7021	18.827	15.3421	16.636	16.1067	0	0	0	17.422	0	19.4334	16.8126	19.2297
F6PTU3	15.3781	17.8806	16.886	16.8503	0	18.3117	17.5633	17.5323	0	13.5938	18.5366	0	18.2908	18.3879	16.2836	18.5501	0	17.734	16.0942	16.9724	18.5819	16.8472	18.64	18.1594	0	0	0	0	15.1526	14.9201	15.4523	18.4828	0	12.6453	16.5439	18.0933	17.314	0	18.3745	18.8677	19.1088	0	16.7779	18.0777	19.2486	16.7392	13.647	18.2087	0
F6QE93	19.4145	17.908	17.8067	18.9556	0	18.5874	0	17.1234	17.1768	16.2244	17.079	0	16.9923	17.0353	0	15.9699	18.4267	0	17.8397	17.3029	17.6499	16.4065	17.5256	16.9561	0	0	0	0	0	18.0307	16.4133	0	0	18.314	17.2125	16.1395	16.9081	17.8851	16.2007	18.0262	18.1147	0	17.5076	16.0074	17.995	0	18.002	16.9113	16.1456
F6QMQ4	18.1075	0	18.4907	16.2476	0	17.0573	0	19.1818	19.3452	18.5084	17.3103	18.0368	18.0634	19.1342	19.2887	17.1281	0	19.7669	17.8124	16.5237	17.3812	18.5876	17.3804	18.1223	18.5197	0	0	18.146	0	19.1859	0	19.4792	0	16.8395	15.3106	16.5397	0	19.7142	15.9917	18.3431	16.7776	0	0	16.594	17.3775	0	16.4621	0	0
F6QQ60	15.9327	18.3823	18.3576	18.1695	16.329	17.8988	18.8546	18.5405	16.254	17.8137	17.7185	0	20.1693	20.4056	21.2743	21.2854	0	17.6122	19.1979	21.0164	18.0485	17.9752	19.0441	18.9177	19.2719	14.1933	0	18.3976	17.1882	16.9019	18.5301	17.4063	0	14.9443	18.5201	19.2879	18.7446	0	19.6005	20.3877	19.6583	16.3116	18.9581	19.4416	20.2584	0	17.2494	18.6523	15.402
F6QZC1	17.4067	18.4542	18.5693	17.4916	18.51	16.0177	0	18.9696	18.8932	17.5105	18.4138	19.2577	17.5565	17.9126	19.9755	18.014	18.9009	0	16.6649	17.1615	18.2823	18.3875	17.0557	18.8564	19.3959	19.3974	17.238	16.3819	18.1307	17.6351	15.8175	0	0	0	15.7893	18.659	17.9854	0	20.3888	18.6998	18.1546	0	18.9359	18.1054	14.623	0	0	18.7409	0
F6RWK1	15.6014	15.285	16.7457	15.7311	0	17.9613	0	17.4357	0	0	16.8681	0	17.8398	17.5365	0	17.8061	0	0	16.798	17.1349	16.9782	14.6098	17.5889	17.7808	0	0	0	15.5538	0	15.5642	15.6929	0	0	14.8024	16.7719	17.9123	17.473	0	16.499	17.0584	18.3843	0	17.1337	17.2788	17.0139	17.9559	16.1226	16.4476	17.0103
F6RY99	16.9141	19.5652	18.9973	17.0667	15.0707	19.8467	19.5404	19.5177	17.9797	18.1681	20.5604	16.1582	19.8633	20.0892	20.8399	19.6114	17.8917	20.0543	18.1463	18.373	19.9994	19.0678	19.6535	19.807	18.7077	18.3693	16.5241	17.4032	17.7367	16.7629	16.3531	17.6205	17.7852	15.4796	18.4726	20.0698	19.5197	0	19.919	19.8592	20.1908	0	19.8889	19.9795	20.5081	19.3639	17.114	19.4217	16.4076
F6S1Q0	17.0059	16.6052	18.175	18.1979	17.8685	13.8995	18.3348	16.7501	17.1328	18.7443	14.6917	17.4099	18.3522	18.2504	16.3334	18.6814	0	0	19.2733	18.4282	14.5667	18.1401	17.2106	16.89	19.6709	0	0	17.4333	0	17.0156	14.7512	16.3554	0	15.6308	15.8206	13.9156	15.9787	15.2352	14.2921	18.7591	16.6763	17.6125	14.9697	0	16.8438	0	15.8451	14.2698	18.875
G3MX91	15.2595	15.9776	16.318	15.3096	0	16.883	17.2317	17.6077	0	0	16.4845	0	17.0111	16.4826	18.752	16.7088	0	18.2541	14.8917	15.9641	16.3092	16.1265	15.7169	15.6616	0	0	0	0	0	15.1938	15.4562	0	0	0	14.7333	16.8024	15.4737	0	18.1992	17.2676	16.7358	0	16.4001	16.3998	16.951	0	0	16.3082	0
G3MXK8	19.2516	24.1736	23.0036	20.7265	17.8005	23.7681	23.3906	23.9249	20.8081	22.6046	25.0694	20.5562	23.8659	24.0328	25.2928	22.6374	22.4821	25.3445	20.8111	22.8133	24.0175	23.2084	23.1264	23.631	23.9461	22.6891	22.2506	22.1859	22.2532	0	22.9835	26.4142	25.5893	15.6275	22.8807	24.644	23.754	19.2098	24.7864	23.3086	22.7237	0	24.7653	25.0956	22.1487	17.9847	20.3009	24.212	0
G3MZ88	22.7782	20.9849	23.0444	20.6918	23.8362	20.5899	0	20.0897	25.6404	24.6799	19.1541	24.9514	19.4454	19.5067	0	19.5166	23.6797	0	21.1679	20.6378	20.2883	20.6993	21.634	21.417	24.1858	23.7659	25.1285	22.8824	24.8446	21.3522	18.1369	20.1702	0	22.4766	20.9532	18.7333	21.8298	23.9416	16.012	20.4052	20.0875	23.8084	22.5958	20.4624	19.6527	25.0174	22.6594	20.4497	23.7495
G3MZH4	15.0332	17.7015	15.4465	13.1246	0	16.8443	0	17.3351	0	0	18.6473	0	17.1561	16.9985	0	17.3449	0	0	15.9472	16.4669	18.0694	16.9187	16.5822	17.9951	0	0	0	0	0	16.1468	16.7494	18.3894	0	14.0132	15.5909	16.9934	16.3681	0	17.6413	17.6353	17.1337	0	0	15.9312	17.25	0	15.5995	16.4986	0
G3N0X3	18.1362	18.0216	18.312	15.1367	18.9389	17.1115	0	16.5819	20.1422	19.286	17.3045	18.1138	16.0031	14.9206	17.3887	13.9013	19.9692	19.7567	15.0624	12.9676	17.1811	17.5134	15.3712	15.7276	0	18.8747	17.8519	0	15.9511	12.6582	0	17.2939	0	14.5887	0	17.1615	17.1351	0	0	13.6299	12.3459	18.1115	19.08	15.3908	14.8321	19.679	14.6422	14.9994	15.7889
G3N131	13.9324	18.8644	18.666	16.2883	0	20.2959	22.0553	19.2772	15.6563	15.1606	20.962	17.4107	21.0057	20.9553	21.9374	20.1846	17.3929	22.5072	17.2383	19.0332	18.8551	20.8851	19.7446	18.7814	19.9216	0	0	18.3482	0	0	17.3414	21.4198	19.882	0	18.6991	20.4005	19.4172	0	19.5059	19.724	19.8883	0	17.4069	19.7468	20.1406	0	0	19.1454	0
G3N2D8	20.2471	21.0622	20.7273	20.4702	22.2569	18.3579	23.629	18.7334	19.2495	18.4473	16.8746	19.3771	20.309	20.3489	20.4385	19.8279	18.8369	20.3908	21.3867	22.138	18.2168	18.6108	21.0894	19.7399	19.6694	20.5182	21.5798	20.3976	20.9361	20.0514	22.4774	21.7068	22.9596	23.1248	22.0391	18.7788	19.8733	20.8096	18.5605	19.8324	19.1815	22.286	18.5165	18.5617	18.184	20.4819	21.6792	19.8634	21.9569
G3X709	15.52	18.7261	19.7861	14.6296	0	20.1337	19.6077	20.8351	16.7727	0	19.9347	0	20.2223	20.308	20.7774	20.1129	18.6709	20.5297	17.7133	18.8398	20.2935	17.6033	20.4806	20.6517	16.8855	18.8064	17.8102	19.0105	0	0	17.7751	0	0	17.8764	19.1486	21.23	19.5783	0	20.4608	20.9757	20.6656	0	20.5509	21.1862	22.0963	21.0498	16.5665	19.8121	0
G3X7J5	16.1685	0	17.0968	0	18.0397	16.6046	0	15.9613	18.1978	17.5812	0	19.9938	15.672	14.9947	0	15.5099	18.2539	0	15.6155	13.0523	0	0	0	17.1146	0	0	17.3483	16.0607	17.8134	0	0	0	0	15.2016	0	15.1341	0	0	18.326	15.9411	16.5787	0	17.2544	17.3233	15.6915	17.6964	0	17.2009	0
G3X807	22.2647	25.397	24.8878	22.6329	21.0442	25.2347	21.4806	24.0991	24.4302	24.2304	25.8335	23.9639	24.2454	24.7956	22.993	23.9318	24.2778	23.2805	22.2321	23.4593	25.0623	24.732	24.8306	24.2409	26.2662	24.008	23.9505	24.2767	24.5938	23.7557	24.5024	22.7439	21.9571	21.4122	24.6506	25.079	25.1692	24.276	24.2533	23.5574	23.5034	21.2402	25.0377	24.9417	24.2268	22.5408	23.433	25.4199	22.3664
G3X8C3	18.4685	23.4807	21.7741	16.7603	15.1023	22.9565	18.2264	22.0551	20.2825	21.8544	21.5604	22.0047	23.1055	22.776	22.6992	23.0575	22.8966	20.7117	20.1276	21.6683	20.2957	20.8309	21.2318	23.5881	23.008	22.8998	22.8579	21.1203	22.1181	19.8403	19.4964	20.2221	19.2548	18.159	21.7837	24.2447	20.9397	15.096	21.0877	22.4076	19.8486	17.3018	24.3988	23.7338	20.2181	21.9219	19.0833	23.2297	18.4015
G5E531	16.3315	16.8381	17.3937	16.2433	0	16.1267	0	16.9987	16.3852	16.1106	16.5849	0	17.6454	17.3454	15.8998	18.0988	0	0	17.3466	17.3397	15.9294	16.8514	17.6345	18.5053	0	0	0	14.781	0	18.5144	15.8118	17.3224	0	16.7707	16.3913	18.1324	17.9737	0	14.5469	17.9112	18.2732	0	16.6818	18.247	17.8815	0	16.0872	17.2722	0
G5E5C8	17.1688	20.1953	19.9681	17.4987	15.4415	21.5107	21.0082	21.0588	18.2031	19.3184	22.2305	18.1069	21.3636	21.7249	21.2207	20.2118	19.8377	22.2363	18.5422	19.4944	21.0014	19.8618	20.4757	20.5675	19.9175	19.5862	18.5772	18.977	19.2585	17.8704	18.0049	20.6863	19.4648	16.2763	19.8502	21.154	19.7268	16.8738	20.5967	19.9717	19.7883	16.3667	20.7533	21.4481	18.6921	0	17.3855	20.6596	0
G5E675	16.3627	17.1579	16.7412	14.0046	17.0431	16.7776	18.0295	18.3657	16.6856	17.0994	17.7786	0	17.2956	17.6869	18.9195	18.1711	0	0	17.0373	17.309	16.2188	14.9499	16.3273	17.7096	0	0	0	17.1597	0	17.4822	15.4811	0	0	17.2621	16.7173	18.0881	14.7742	0	17.8702	18.5206	17.8555	0	15.3875	17.929	16.6519	0	16.5131	16.3454	0
I6YIV1	14.3213	0	21.6188	0	0	22.8307	0	19.7985	20.4484	22.1726	18.0436	20.2057	20.7177	22.4466	0	0	21.2337	0	15.2476	19.416	14.1823	14.4165	19.2919	22.0096	22.6733	21.4775	22.3398	22.1644	22.8573	0	11.3057	0	0	15.8289	22.257	22.3865	18.2005	15.4668	16.4504	18.9554	16.6816	0	23.2343	21.5549	20.4405	22.5227	0	21.4157	16.3295
L7R5X3	17.2662	17.0259	17.2267	17.4447	18.0761	16.5178	0	18.5299	17.9782	0	18.3384	0	18.2151	18.6706	19.7405	18.4764	0	0	18.1222	17.9542	17.8988	17.6427	17.3231	17.7393	18.4937	0	0	17.8747	0	19.4281	16.4619	19.8284	0	17.5724	17.5179	18.2405	18.4658	18.0896	18.2807	17.689	18.1663	16.89	17.0155	18.6041	16.8281	0	17.8554	16.9462	18.5297
M0QVZ9	0	14.2235	0	0	0	16.6065	15.7507	18.4367	0	0	18.3681	0	16.0624	15.1115	16.5466	17.1898	0	17.166	13.2831	15.527	14.6069	0	14.5799	17.3749	0	0	0	0	0	12.0179	11.9814	15.6297	0	0	0	18.6251	15.8621	0	17.3088	18.1874	18.0818	0	13.9966	18.0202	19.4502	0	0	15.969	0
O02691	20.4965	19.6461	20.2775	20.1811	19.3235	15.241	0	17.7046	19.7259	19.0276	14.685	18.152	17.4958	16.904	0	18.06	16.2447	0	19.2237	18.7323	16.5319	0	17.577	16.3798	16.6567	14.6175	16.6625	15.6377	0	19.2437	15.8049	16.689	0	19.4364	17.9129	16.4848	18.0603	18.7989	16.23	17.4154	16.0467	15.2021	17.3444	15.64	17.6409	20.237	18.8823	16.7143	19.0475
O02703	13.9596	16.9718	15.8371	15.1771	0	15.4797	16.5275	17.9921	0	0	0	0	17.0234	16.8079	18.5816	17.2442	0	17.2986	15.7501	16.1294	16.5382	0	17.077	17.3573	0	0	0	0	0	0	0	0	0	0	15.5084	17.7502	15.8	0	18.1975	16.0413	18.0906	0	16.2849	17.8705	17.6117	0	0	16.5453	0
O02739	17.5666	15.8046	17.3876	14.6886	17.3384	15.7127	0	16.7252	15.9738	0	0	0	18.5614	17.4062	19.579	18.3739	0	0	18.7591	18.7271	0	0	17.3345	15.3917	0	0	0	0	0	18.4468	15.5591	0	0	18.3676	15.9112	16.387	17.4154	0	18.1099	17.6403	16.2853	0	14.3106	15.7303	16.1333	0	16.7468	0	16.175
O46411	13.5934	15.8149	18.3639	14.6839	15.9237	18.6119	0	18.6967	0	15.8828	19.0676	0	18.776	18.4802	16.3123	18.2865	17.6209	0	15.8663	17.091	18.6617	15.2955	18.7781	19.6301	0	17.0703	16.5449	16.3435	0	11.7998	0	0	0	13.8076	16.5993	19.812	17.498	0	19.1309	18.9341	18.8419	0	18.2293	19.5477	19.2262	0	14.9367	17.9014	0
O46415	15.5629	17.7676	18.7524	16.0278	0	19.8523	16.9683	19.4667	0	18.7923	17.8511	0	18.8877	18.8257	19.3322	20.9846	18.3107	0	16.6965	17.905	18.8062	17.3091	19.3233	20.2562	0	18.5441	16.2058	0	17.7887	15.8207	17.1184	21.36	0	14.3771	19.8822	20.917	19.5117	0	18.8	19.1544	18.9346	0	17.8688	21.622	18.7363	0	17.1767	18.9152	0
O46631	16.3505	17.3159	16.3371	17.3966	0	17.1502	19.7643	15.2725	0	0	19.0589	0	17.1511	17.3431	21.2711	17.6811	0	0	16.4131	18.1977	18.0014	17.1228	17.9758	17.3401	0	0	0	0	0	16.6517	19.3516	19.871	19.142	17.9652	17.7665	17.2715	0	0	18.6973	16.5737	16.5376	0	0	16.8691	18.2091	0	16.66	0	0
O62829	14.8138	17.0137	14.9637	14.0768	0	16.3602	17.7016	17.6058	0	0	17.9784	0	17.6148	16.86	18.5882	17.4635	0	19.4323	16.3172	16.4759	17.5855	16.2847	16.6307	16.5081	0	0	0	0	0	15.5574	17.5391	18.5445	17.4387	14.7961	0	17.3742	16.739	0	18.1786	16.2283	16.5007	0	16.4807	17.8822	16.7923	0	15.421	0	0
O77775	12.227	18.0509	19.2289	13.8074	0	19.8648	0	20.0176	14.907	15.0716	18.6895	0	20.0169	19.851	18.5238	19.7997	15.7537	17.2456	16.7419	17.8989	17.1984	15.8713	19.6517	20.2547	0	16.4132	15.7377	15.0206	0	0	12.8805	17.0969	0	10.596	17.5801	19.8249	18.7705	0	18.7058	19.4089	20.1891	0	19.2329	19.2853	20.4531	17.5392	12.0634	18.1616	0
O77834	17.8692	18.8785	19.874	18.0241	17.4169	20.4186	16.2289	21.1339	17.9978	18.2875	20.439	17.6233	21.1546	21.4706	17.3978	20.4094	18.3462	16.001	18.9333	20.1339	19.2355	17.4705	19.9553	21.4807	19.8478	18.058	17.1474	17.6613	17.7013	18.8743	17.4135	16.7435	0	19.6406	20.5908	21.8083	18.6668	16.1987	20.2575	20.2394	19.7221	0	20.5056	21.5299	19.1219	16.9835	18.0923	20.4005	16.9221
O97593	13.2751	16.4575	15.5781	14.8525	0	17.2885	14.7714	18.3546	15.0479	14.2168	17.5464	0	17.1094	17.2708	18.7272	17.8463	0	15.9524	13.7263	16.1784	17.6857	16.3543	16.0568	17.1484	0	0	0	0	0	11.8081	12.0585	16.0404	15.5817	0	13.7707	18.3227	15.2695	0	18.3555	17.8684	18.1067	0	15.2582	18.1899	15.7334	0	11.7148	16.0203	0
O97680	18.7385	19.7562	19.7287	18.1483	18.5262	19.5647	19.1565	20.4744	18.6452	20.0826	19.752	18.9054	21.1161	20.7528	20.0087	20.2993	18.2789	19.6614	19.1606	19.4319	18.7131	18.9811	18.4112	20.0894	20.5	18.9684	18.7834	19.2541	19.6368	18.3192	20.0994	20.5988	19.6842	19.3828	19.8299	20.2632	18.4317	0	21.3625	20.0191	19.1033	0	19.8244	21.0021	20.3368	19.1433	20.292	21.033	18.8411
P00129	16.0994	18.5884	16.9424	17.9815	0	0	19.2067	16.4823	19.6144	17.2325	16.576	0	16.5373	16.8893	19.6162	16.5213	0	0	16.6395	16.3377	0	17.8058	16.5646	15.9979	0	0	0	18.0479	0	16.7318	16.7468	17.0838	18.8313	15.6441	16.3796	16.5867	18.6922	20.2987	17.6347	16.3156	16.3564	0	0	16.5248	16.6389	0	17.4785	0	0
P00423	18.7725	19.5036	18.4809	20.3642	16.3379	15.908	19.8586	16.4558	17.6127	16.8813	17.6963	15.7396	17.1504	18.2366	19.559	15.7553	0	0	18.9202	18.185	16.8883	17.0643	17.8594	17.0826	0	0	0	0	0	17.3223	16.8765	0	0	18.606	18.0129	17.988	18.6399	18.029	17.8999	16.1219	16.2893	0	16.5837	17.0301	18.6881	0	19.4878	17.5174	18.2423
P00432	16.3106	16.7565	15.7123	15.9671	0	16.7838	0	18.825	0	0	16.6511	15.0542	17.8139	17.5967	18.5036	17.7313	0	18.3222	17.0289	17.4366	16.8062	17.7197	16.6259	16.6499	0	0	0	0	0	13.8813	15.5315	17.0257	17.2747	13.3389	16.1162	16.9536	15.7429	0	18.1513	18.2014	18.1585	0	16.299	16.918	17.982	0	14.6783	16.6145	16.3173
P00514	14.6119	17.4774	16.9106	14.883	0	17.7132	19.3473	18.9794	0	16.1173	18.6195	0	18.1448	18.5503	0	18.5241	16.8342	19.7952	15.5993	17.1304	18.2453	16.3633	17.3057	18.2359	0	15.7919	0	0	0	0	0	17.3743	0	14.2152	15.8941	18.3471	16.5639	0	19.2512	18.4643	17.8033	0	18.057	18.5796	17.9506	0	0	16.7287	0
P00515	15.7574	15.3024	15.9726	15.5199	0	15.1115	18.3714	16.0146	0	0	15.327	0	16.6718	16.5173	18.2948	17.7533	0	18.7616	15.2944	16.6392	15.3751	0	15.9492	16.2795	0	0	0	0	0	15.9009	15.693	15.576	0	15.7335	15.6998	16.9443	15.845	0	0	17.5944	14.5928	0	0	15.997	15.9652	0	14.1293	14.1865	0
P00727	17.4512	16.8005	17.7035	18.0001	15.9988	15.1738	16.437	18.4278	17.675	14.1934	16.5063	0	17.8668	18.4053	0	18.0369	0	0	18.4896	17.849	17.4574	17.9687	17.2606	18.184	15.8902	16.4507	17.0728	16.297	0	20.1391	18.8007	19.1337	0	18.0453	16.2143	17.4161	18.6209	19.7633	14.53	18.4501	17.6857	18.6326	14.9641	16.9204	17.0122	0	18.0825	16.2497	18.0738
P00829	21.8502	20.343	21.8983	22.0137	20.579	20.2824	17.1028	21.1821	19.7108	19.842	19.8139	18.1134	21.2805	21.7865	20.0117	21.0933	19.6202	17.2068	20.9384	20.8067	19.6195	19.7609	20.7665	19.8542	19.0111	18.6416	18.1133	18.5496	18.8029	20.9295	19.1196	19.5886	14.8071	21.5886	21.7003	20.8565	20.8319	19.9918	20.1626	21.4891	20.822	20.0967	19.4544	21.3116	22.5448	21.3278	21.5319	20.8452	20.6959
P02253	20.8294	24.8328	24.6313	22.3386	19.9279	25.9225	23.2189	23.8664	22.0775	23.6331	26.6506	23.2693	25.1021	25.3918	25.7231	23.7489	23.5792	25.0504	22.1339	23.2598	24.8085	25.5833	24.544	22.984	25.4653	23.3066	22.5808	24.0905	22.5391	20.577	22.4409	25.3819	24.5014	16.6868	24.647	25.4162	24.9175	20.0524	24.4941	23.3216	23.0585	19.7151	24.8977	25.4999	25.071	20.3728	20.7669	24.4709	19.9922
P02313	0	20.4899	19.969	18.1772	0	20.0323	20.8475	19.9057	0	0	22.0787	0	20.8026	19.8493	23.9393	20.6995	0	22.3874	18.7303	19.6855	21.8138	20.4396	19.063	20.1242	21.8165	0	0	0	0	17.2935	19.4668	20.9508	0	0	0	20.6991	19.8809	0	22.5198	20.4819	19.4879	0	19.4355	20.1127	17.1982	0	0	18.8977	0
P02316	13.8696	15.8228	14.7358	15.511	0	14.5597	16.7142	17.7648	0	0	16.9224	0	15.1593	0	19.6823	16.6187	0	0	14.6118	13.9518	17.0679	18.095	15.1674	0	16.9872	0	0	0	0	13.6535	15.897	17.8938	18.8749	0	0	16.2554	15.2276	0	17.7424	16.2421	15.7234	0	0	16.7422	13.961	0	0	14.0341	0
P02510	15.6011	0	15.2977	16.9163	18.4674	0	0	14.3038	15.3942	0	0	15.7653	14.3376	15.2583	0	17.8321	0	0	18.4923	18.1812	0	0	15.02	13.3032	0	0	0	0	0	18.3067	15.8119	0	0	15.7597	0	12.1637	17.354	19.8249	13.0281	17.67	15.0122	16.8444	0	0	14.5156	0	17.3652	0	0
P02722	16.8171	18.9907	19.0652	19.3631	16.0926	0	0	16.466	17.834	17.413	17.108	17.6821	16.1357	15.3959	0	16.1349	0	0	15.9361	17.0173	16.6481	0	15.9244	16.0748	0	0	0	16.4427	0	16.3746	0	0	0	18.3374	17.4204	17.0334	17.7641	0	0	17.4245	14.539	0	0	16.419	16.5446	0	18.7041	15.9805	0
P04272	20.7488	19.8783	20.3489	19.9601	21.342	18.5908	19.4144	19.4423	20.8814	20.4147	18.8054	21.1689	19.9577	20.3789	20.1494	20.9167	20.8639	18.6425	21.4415	21.6068	19.3335	20.8291	20.2177	20.1358	21.3071	19.4443	19.6379	21.1051	20.0005	20.3916	19.9323	20.8615	21.9141	20.201	19.8309	18.0406	19.8488	21.2115	19.2617	20.3883	20.0702	21.6224	18.5688	18.625	19.6148	20.0108	20.5447	18.5087	21.1677
P05631	19.3069	18.8018	19.8985	18.1334	18.5176	17.5984	20.2962	17.3018	19.4344	18.752	17.7262	17.6283	18.5141	18.6206	21.1769	17.8404	17.4438	20.0069	18.1459	18.1665	17.8052	17.8123	18.3886	17.6274	17.1224	0	16.3888	17.3432	0	18.186	16.4544	19.7206	0	19.1374	18.5144	18.9887	18.8399	20.2053	15.1299	18.3591	17.5582	16.5757	16.0628	18.6207	20.7197	20.6678	19.0316	18.5787	19.3545
P06394	23.2195	19.2259	20.1043	21.254	23.9638	23.8374	22.4578	20.8844	23.9119	23.1965	20.2702	25.5299	18.6993	18.4783	18.2824	19.6243	24.0173	23.4599	24.1472	23.5176	22.025	23.4625	19.9669	20.0041	24.2703	23.8884	24.3457	24.6083	25.1711	22.9919	22.856	20.4472	19.4834	21.904	17.0176	20.1609	21.9574	22.0953	19.2002	23.9818	20.9976	22.6926	23.5175	20.0118	19.8986	27.0873	20.8622	20.5956	22.2619
P06623	17.6825	17.9951	17.6825	16.5292	15.2717	17.4253	17.0116	18.7706	0	14.6628	18.9767	0	18.2486	17.8077	17.1122	18.6711	0	15.9379	17.6421	18.1286	18.3987	16.2068	18.1156	18.5404	0	0	0	16.0324	0	16.8207	17.8417	17.2742	17.6876	14.6941	16.4943	18.6447	16.3444	0	18.9532	18.2649	18.7573	0	16.5355	19.0238	18.6384	0	16.1597	17.6118	0
P08037	19.0935	16.6815	18.7201	17.1072	20.5472	18.0884	0	16.2992	22.611	19.2068	0	21.5668	17.7602	16.8778	0	17.0129	20.5014	0	17.3064	17.0645	17.4398	18.8731	18.3939	20.2516	20.5291	21.9447	20.9673	19.2134	18.0851	18.5554	17.1403	0	0	19.4504	17.7456	16.8047	17.5949	0	14.4348	16.4587	16.314	21.1066	19.8554	16.7211	18.1277	21.4789	19.1105	16.0736	21.1686
P08728	22.3675	22.0502	21.8445	22.4149	22.0323	19.9988	21.3913	20.163	20.9541	21.1431	19.5279	21.6601	21.3501	22.132	20.327	22.3867	21.187	22.0343	22.7743	22.2807	19.9783	21.5139	20.7603	19.1961	21.3244	20.7529	20.6759	21.5439	20.302	21.689	20.485	23.446	21.7044	20.7961	20.9751	16.6073	19.2747	21.4564	19.9416	22.6626	20.3424	21.635	20.2399	17.5483	21.4927	23.5615	21.622	19.0897	22.5965
P08760	17.5035	18.6272	18.6435	17.8436	0	16.7444	0	17.7789	16.6645	17.0612	17.3935	0	14.8833	16.8087	0	17.0978	0	0	16.9135	17.7539	16.3623	0	17.8023	16.8717	0	0	15.1541	0	0	14.8996	15.1568	0	0	15.5796	17.9207	18.2209	17.5434	0	17.5747	16.335	17.2451	0	16.381	16.3483	12.6657	0	0	16.4757	0
P09867	17.7162	17.5705	19.5777	18.1968	16.7009	19.6742	18.893	18.83	20.2797	20.4077	19.5143	18.604	19.3808	19.5503	18.551	18.9912	20.7484	19.0098	16.9325	17.6998	18.5503	19.4196	18.0128	20.4294	21.1544	19.5287	19.3682	18.969	19.267	17.1177	16.6131	0	18.016	14.6238	18.3896	19.097	18.1569	0	17.7375	19.0075	18.151	0	19.6296	19.2836	18.948	19.4512	16.5695	19.2179	0
P10096	20.6959	22.7859	23.7867	20.3055	21.2601	24.8866	22.865	23.8397	23.9427	24.1483	25.0482	23.7375	24.4792	24.8885	22.2348	23.6172	24.3034	23.8761	21.5036	22.5215	24.4323	23.6018	23.8271	24.2818	24.7526	24.474	24.2799	23.4789	24.7351	20.8462	21.911	22.4536	24.0418	20.9244	23.5037	24.4813	23.0988	22.351	23.2992	23.6562	22.8277	21.0345	25.4518	25.0642	24.1878	24.444	21.3365	24.6159	21.6474
P10103	16.6921	19.6268	20.1037	17.5888	0	20.7533	17.7046	20.3144	18.6654	18.5858	20.7791	18.3285	21.4126	20.6435	19.3422	20.8157	19.2869	19.3356	17.7291	19.4074	20.9553	20.8622	20.0879	19.815	20.7785	19.2486	18.8943	19.3623	20.0475	17.1551	16.2374	17.9818	0	0	18.0019	20.3158	19.2146	0	21.3072	19.7995	19.6888	0	20.3128	20.3378	17.7397	0	14.1316	18.4129	0
P10790	24.038	23.9552	23.9204	23.1241	25.0687	23.6228	23.5946	20.7259	22.9278	24.059	20.7068	24.2049	24.1895	24.7907	22.2327	23.0727	23.6566	22.643	23.4062	24.5355	22.1683	23.135	24.0502	22.4094	20.1565	23.333	22.3921	21.8322	23.1776	25.1327	25.7013	24.0109	24.2425	25.7931	26.1573	22.6766	23.2505	26.3592	19.9005	22.3127	20.1894	25.4644	20.6227	20.4343	23.7046	22.8804	25.3374	23.6344	25.4081
P11017	19.254	21.6971	20.7633	19.0878	16.801	18.8656	0	21.268	18.7202	20.4153	19.4976	19.2673	21.0724	22.0183	22.5255	20.4014	18.9755	0	19.4144	21.2334	17.2322	0	20.2639	19.1268	19.2793	18.7416	19.3785	19.8891	0	17.4158	0	0	0	21.6123	22.9356	20.8058	0	0	0	18.8057	18.8999	0	19.9129	19.8617	20.7014	19.3456	0	20.357	20.1495
P11019	14.6958	16.3438	15.6128	15.6237	14.6153	15.9297	17.3363	18.037	16.2056	17.2393	16.5706	16.2913	17.3928	18.0554	17.986	16.9287	16.3868	0	16.8575	17.2297	17.36	18.2711	16.2116	16.699	0	0	0	17.2623	0	17.5858	18.0619	19.9442	17.6732	15.8717	15.8602	17.1244	18.0107	19.8283	16.2567	16.5007	16.714	0	0	17.8178	17.3908	0	15.0746	16.2879	0
P11024	17.6585	17.1229	17.8926	17.7606	0	16.8452	17.6778	18.6089	16.7464	17.078	18.1918	0	17.5596	17.6554	19.969	18.029	0	17.8597	17.4498	16.9935	18.3256	16.3106	18.2766	17.5225	18.0941	0	0	0	0	16.4434	14.8627	19.872	0	16.2397	16.317	18.3985	18.253	0	17.1928	18.9173	18.998	15.5954	17.8326	17.9662	19.8562	19.9161	17.9744	17.9282	0
P11151	22.2051	21.3221	23.1669	20.9799	24.5936	21.9027	16.6219	21.1235	26.2075	25.4278	21.5348	27.1088	18.486	18.1313	17.3512	17.946	24.2658	20.1609	19.3049	19.1248	21.4909	22.136	22.7619	22.3521	25.5518	26.2484	27.2253	25.2646	26.0942	22.2624	21.7015	18.9921	19.9785	23.3006	21.8686	21.3321	22.3302	24.9293	16.4445	18.8233	20.0265	25.7588	24.3381	20.4222	20.2245	27.7576	22.3923	21.4179	24.5643
P12344	19.4525	19.6364	19.9666	20.608	16.0222	17.4706	19.012	18.9453	18.887	18.7165	17.7792	17.8319	18.9094	18.9621	18.0865	18.359	0	18.8781	18.4412	17.7046	17.7416	18.5651	18.4583	17.5457	0	0	0	15.4343	0	18.1392	14.8141	18.5457	0	17.811	17.7086	19.1343	18.2755	0	16.3116	18.3696	18.4313	0	17.0904	18.2347	16.9611	0	17.8027	17.7978	15.8854
P12624	16.9568	18.7872	16.4501	18.3098	0	15.2047	20.8662	19.0174	0	0	19.0095	0	18.5898	17.3632	21.6082	19.6277	0	0	19.2072	19.6242	18.8685	17.366	18.2047	19.4773	0	0	0	0	0	16.627	19.1589	21.7611	21.7976	0	0	17.4009	17.42	0	19.9175	19.3914	20.5975	0	0	17.556	17.4497	0	14.9228	0	0
P13135	17.3439	19.4554	18.8592	17.38	0	18.6026	0	20.2484	0	17.768	20.0034	0	19.7906	19.4986	19.0294	19.6996	15.7701	0	18.802	18.876	19.4011	17.7684	18.909	19.6611	16.6483	16.9615	0	15.6327	16.5755	18.0779	18.7028	17.9007	0	17.9393	19.1624	19.7666	19.1012	20.2733	19.9128	19.1514	19.0503	0	18.927	19.5735	18.8959	17.7242	18.1068	19.1431	16.9073
P13214	19.33	20.2934	19.2469	19.7061	18.2861	18.5182	19.4369	20.0386	16.7534	17.8687	21.1183	0	20.255	19.9976	20.5879	19.9946	17.8585	19.675	19.8569	19.3007	20.968	18.7322	19.7075	19.7045	16.4424	17.1182	17.6385	18.9642	17.5001	18.9905	17.512	0	20.1255	17.6828	18.4017	20.0648	19.507	19.3344	20.9845	18.6349	19.7658	17.9295	18.8602	20.2441	17.4699	0	18.6982	19.6593	17.556
P13272	17.9816	18.9111	17.7405	17.0088	15.9979	16.0062	0	17.5494	17.5758	16.4249	16.2637	0	16.8848	16.4572	0	17.3197	16.8618	0	16.5456	16.0531	16.1957	16.0363	16.7492	17.1418	0	0	0	0	0	16.3848	0	17.3503	0	17.3365	15.0649	15.8627	16.1358	0	17.047	18.3117	17.1834	16.4548	19.1346	15.9397	17.5277	20.1818	16.6468	16.3448	0
P13620	17.6067	17.7857	17.3514	19.4458	0	16.6197	17.0917	17.0427	0	19.1903	18.3155	0	17.5587	17.9105	16.2762	17.3661	0	0	17.8539	17.6378	0	18.2928	15.7588	17.155	0	0	0	0	0	16.0545	17.021	0	0	17.4235	19.2485	17.5987	17.786	18.7527	18.0659	17.9863	18.0771	0	16.032	17.9375	19.3007	0	17.9034	0	0
P13696	18.5827	19.9956	19.5154	19.2304	20.0525	19.5758	21.2901	19.8995	21.0861	19.6384	19.0751	19.7669	19.7926	20.5151	21.6104	19.7854	19.5596	21.6806	19.0536	20.0442	19.2566	18.2129	18.8738	19.6999	19.4773	20.2133	18.8902	19.6224	20.1579	20.1332	20.3793	20.602	21.8458	19.7237	18.9312	20.076	18.9119	20.2311	19.1895	19.3198	18.052	21.3335	19.6781	19.9362	17.5807	0	19.8328	19.8426	20.6835
P14568	15.5515	19.4145	16.9686	11.8038	13.2319	20.9138	17.3853	19.0945	16.175	14.9672	21.1702	0	20.3781	18.4878	20.023	19.9371	17.551	19.2971	10.6229	14.3786	20.6292	17.8956	18.9537	19.4812	15.9708	16.3587	15.7563	16.7363	16.7521	0	13.7321	0	0	11.7428	17.2231	20.974	19.4757	0	19.3413	18.8756	19.2481	0	17.8604	20.984	13.1582	16.6806	12.7127	18.8948	0
P15246	16.7719	17.0644	18.3537	15.4339	16.0238	19.2947	0	19.2674	18.6634	18.2926	19.6099	19.1959	19.8941	20.1586	19.0683	20.0789	18.4368	0	17.1956	18.0225	19.0456	18.8351	18.6045	19.0227	18.4442	18.9522	17.154	17.3715	17.8341	16.5877	0	0	0	14.287	18.8928	19.7398	18.9514	0	19.7997	19.4846	19.3266	0	19.3254	19.9521	19.2749	16.9386	17.1567	17.8004	0
P15396	20.8242	18.4618	19.4852	20.3063	19.6728	18.4354	21.5515	16.1856	13.3742	18.3622	12.8724	17.0128	20.4244	20.0431	16.4352	19.1095	17.5731	16.7643	21.7219	22.1148	14.5749	13.1733	20.2193	17.8914	0	15.7338	16.9388	17.1679	16.3892	20.88	20.6474	18.242	19.6725	22.4911	21.6296	17.6864	19.0568	19.8361	15.0588	17.9232	16.7231	20.9918	16.2262	15.4327	17.1905	0	21.2347	18.8388	19.3332
P17248	18.2872	17.3858	19.84	18.3009	18.666	18.9032	18.3065	19.8782	19.8269	16.7622	17.9698	17.8537	19.4872	19.5115	19.6718	19.766	0	18.7015	18.2531	18.4886	18.4644	19.2735	19.5389	20.2571	17.8847	19.4955	19.3834	19.2885	0	21.1861	20.7769	20.7791	20.5805	19.8682	19.556	19.3299	18.6738	17.6835	17.2157	19.8839	18.5065	20.3577	16.7478	18.959	18.7487	0	20.0348	18.8215	19.8819
P17453	12.6181	19.77	18.0002	0	0	18.586	0	20.658	0	15.6981	17.738	0	19.6271	19.8016	0	18.7558	0	0	16.7973	17.7598	18.4612	0	18.7541	19.5818	0	16.226	0	16.7005	0	0	16.8798	0	0	0	18.2329	20.8553	16.5628	0	20.0138	19.746	19.4922	0	18.7218	19.6505	17.9242	0	0	19.5986	0
P18203	18.7475	19.6945	19.6554	17.877	19.2513	18.2292	20.1741	19.3666	20.4409	21.0158	18.7089	19.4847	18.6441	21.404	21.0029	18.956	19.4367	19.9692	18.6799	18.7914	16.3412	20.7978	19.0114	18.4349	20.9093	18.9522	17.5224	19.1523	20.236	17.2711	18.3226	0	0	19.4286	19.6724	20.6571	19.5238	20.7529	19.3055	16.4428	16.4293	21.0458	21.1827	21.1485	17.4793	0	18.2186	17.2366	18.5297
P18892	26.2821	25.8064	25.8838	25.3526	27.4067	25.8722	24.8128	22.2406	25.5301	25.2299	23.5858	25.8267	25.9503	25.8553	21.7777	24.6553	25.4222	24.1891	25.7162	26.5523	24.7419	25.0732	26.4969	24.2626	22.202	23.988	24.9209	25.8687	25.7689	27.3011	27.6343	24.4932	25.2393	27.6294	27.565	23.9946	25.4523	27.5979	22.0414	23.8624	22.0771	27.354	22.0252	22.8932	24.7553	24.9343	27.5433	25.7084	27.4828
P19120	21.5662	21.9251	21.8619	21.6852	22.8061	22.4552	22.018	22.6671	21.9699	21.7162	23.0844	21.9101	22.8571	23.148	22.6541	22.3165	22.2457	22.9468	22.195	22.5197	22.5622	22.1026	22.7023	22.4156	22.4604	22.3268	22.355	21.9265	22.4495	22.4516	22.7743	21.9182	22.5642	22.9307	22.5509	22.8153	21.8647	23.1883	22.583	22.3866	22.4706	23.2296	22.6249	23.106	21.628	21.2549	23.0175	23.0423	23.1728
P19483	22.0408	21.5671	21.8473	21.7583	21.4698	20.2601	18.561	20.6871	21.8699	22.2871	20.2169	20.9999	20.2638	20.7221	19.2171	20.5847	20.1833	17.1201	20.6893	20.7053	19.0623	21.0933	21.0913	20.313	20.6502	19.5768	19.2823	19.7042	20.0187	21.3123	19.1258	19.4639	18.4534	21.8256	21.1495	20.7957	21.6221	22.1591	20.0068	20.8494	19.8224	20.7957	20.2968	20.7281	21.9772	21.5348	22.0212	21.1567	22.3352
P19661	17.5129	24.6884	21.1239	20.6847	0	23.5918	21.7579	23.9634	18.4102	23.5657	25.9385	22.7222	25.5718	25.0007	24.8231	23.459	22.031	23.7112	18.9833	20.6583	24.4487	23.5018	23.1875	23.2614	19.1568	22.7016	21.5439	20.0116	0	0	22.1171	23.4245	26.1093	0	21.6321	24.1024	21.1254	0	25.7819	23.582	22.6321	0	21.7215	24.0517	20.3387	21.2144	17.4473	23.3014	0
P19803	19.7724	19.3356	20.2026	19.0215	19.3238	21.9069	19.8754	22.1195	20.5727	18.2878	22.5233	0	22.7161	22.8998	20.9668	21.8329	18.3919	20.5937	20.9452	21.8002	21.618	18.9933	21.2229	21.5383	18.3255	19.4056	17.5028	19.205	19.24	21.0321	20.347	21.3404	19.0251	20.603	21.1123	22.2321	20.1239	17.6215	21.6567	21.6565	21.2194	19.3166	21.1165	22.4812	20.4805	19.9472	20.1442	21.7205	19.2732
P20000	21.6398	22.0861	21.9455	21.3632	20.7571	21.8971	19.1598	21.681	21.5283	20.8994	22.6683	20.7339	21.7202	21.6955	19.8557	21.6768	20.079	19.7475	20.5518	20.8088	21.9757	20.4247	21.8359	21.4919	20.5746	20.8289	20.8496	19.6499	20.5415	20.1965	20.082	19.9177	19.6162	20.1648	21.2426	22.2223	21.7336	19.4885	22.2878	21.9546	22.1498	19.7339	22.3451	22.2775	22.4954	21.7912	21.151	21.5974	20.5362
P21146	16.3576	17.5396	16.2543	16.6043	16.9328	16.9328	17.4499	16.5795	0	0	16.7688	0	17.3026	16.5612	18.6757	17.7617	0	0	16.5975	16.8598	17.0118	17.5875	15.7002	17.5045	0	0	0	0	0	15.45	17.6644	16.0701	0	15.8529	17.3666	17.2205	0	0	17.7316	17.4072	15.7464	0	17.1464	17.1861	18.1305	0	0	16.4021	0
P21856	17.7603	19.264	19.5803	16.2341	0	20.1782	19.5628	20.5379	15.2257	15.1845	20.5247	0	20.9164	21.4793	18.194	20.8617	0	0	19.2369	20.0094	18.9377	16.2177	19.8155	20.4128	14.7177	16.252	17.0334	14.2318	16.945	18.0785	16.2664	19.8281	17.4253	18.4863	19.1715	20.5744	19.0694	0	21.1916	20.449	19.7053	16.5987	19.3325	21.3126	16.1545	0	18.3559	19.9642	0
P22292	17.811	18.2399	17.1999	17.9295	0	0	0	15.7772	15.7853	16.5941	14.7598	0	16.8238	15.5962	0	16.5353	0	0	17.0593	16.6247	0	16.4857	15.8552	14.8961	0	0	0	0	0	16.3907	0	17.029	17.1597	16.4225	16.4784	16.2149	15.346	0	14.5745	17.4282	17.0101	0	0	16.8484	18.9561	18.9299	17.1323	16.0782	0
P23196	15.7264	15.8754	15.3401	15.1678	0	16.8224	19.893	18.4204	0	0	17.8422	0	17.237	17.6722	18.9425	17.7128	0	0	16.325	14.6364	17.942	16.0953	16.5688	17.545	0	0	0	15.6675	0	15.337	15.6818	0	0	0	14.9018	17.691	16.8774	0	19.0689	16.6761	17.8909	0	16.6615	17.6116	14.9497	0	14.4156	15.938	0
P23956	20.5133	0	19.3595	18.4925	0	18.8114	0	19.3336	0	0	0	0	19.559	18.8258	0	20.4837	18.694	0	21.4648	21.133	0	0	18.6353	19.3844	0	0	0	16.4619	0	18.2487	0	0	0	16.6899	18.0742	18.7084	0	0	17.2065	20.976	19.7768	0	20.5349	18.4777	22.2044	22.281	18.8908	0	19.2317
P25708	17.1603	16.6942	17.3871	18.0701	15.4381	15.1735	0	17.4418	0	16.8459	0	0	16.7138	15.2838	16.0503	17.1968	0	0	16.8091	16.7572	16.4951	16.4966	16.3745	16.0688	0	0	0	0	0	16.7415	0	0	0	16.8876	15.6787	16.2704	15.8072	0	14.8106	17.5033	15.7426	0	0	15.6581	18.1833	0	15.0861	15.9912	0
P28782	18.5476	22.196	22.1896	18.6476	18.2271	22.413	19.7734	23.1174	20.9946	20.7548	23.5271	21.9683	24.2748	23.2454	22.5533	22.4845	22.2381	21.1976	20.6927	21.8471	22.7162	22.0256	22.7942	23.0695	23.5578	22.2736	22.386	22.886	22.9992	17.6412	19.6511	21.6355	21.2444	0	22.4594	23.7637	22.124	0	23.2634	22.9593	23.2795	0	23.8626	23.3956	22.9658	23.605	17.4807	22.2368	16.9811
P28783	20.3801	22.7294	24.7147	21.1614	21.191	24.2445	19.5123	23.96	23.9824	25.2639	24.1155	24.0511	25.2397	24.4437	21.9051	24.0201	25.177	22.0937	22.6117	23.1831	24.5047	23.3158	23.9866	25.2257	25.9103	25.2032	24.9211	25.042	25.1876	20.899	22.8436	20.457	18.6683	17.683	24.4562	24.962	23.1079	20.8387	24.3712	23.7035	23.7538	21.1476	26.2396	24.9412	23.8872	24.8745	19.4643	26.5222	21.3543
P28801	15.192	0	18.806	15.3189	0	19.2557	0	19.7791	18.5055	18.8209	20.5303	17.4531	19.9322	19.9668	19.0577	19.3129	18.1227	0	18.7394	19.0646	19.6075	16.8479	18.7828	19.8297	0	17.3983	0	16.6932	16.757	18.5676	16.6157	18.5385	0	18.5764	19.5683	20.4311	16.2858	0	19.325	19.1879	18.4616	15.3794	18.6566	19.415	20.3297	18.1332	17.4903	19.2238	15.9115
P30535	17.586	21.0739	19.1709	16.8537	18.6191	20.1632	20.7416	17.9814	0	20.6458	20.6267	19.0973	20.5005	18.7132	22.7784	19.7144	21.2111	21.5037	17.3784	18.2286	20.8809	0	20.1035	20.774	0	20.4879	21.3212	20.2909	0	0	0	0	0	0	20.2274	19.8543	19.583	0	20.5451	20.2637	19.4831	0	20.6976	19.0985	21.4273	24.1601	0	19.6905	0
P30922	17.4464	19.1194	20.6345	16.9753	18.28	20.296	18.9722	20.3957	21.4797	21.8349	20.3496	23.5742	20.7816	21.1868	20.9366	20.6551	22.2421	21.1234	17.2217	18.3635	20.1193	19.6216	19.7425	23.4309	20.895	22.9012	20.6249	20.1126	19.4789	13.9243	16.7418	19.8233	17.2338	14.9557	19.377	21.5413	16.5938	0	18.7194	19.7152	19.4223	0	21.4808	21.5851	22.4994	21.2833	16.8194	20.4589	16.8074
P31404	16.6824	17.9446	17.8377	13.4028	0	18.5476	17.5815	18.9466	14.3795	17.2821	18.3574	18.3385	19.3939	19.4514	18.3744	19.511	14.7495	0	17.4224	17.3549	17.4012	18.355	18.4349	19.1078	0	0	15.9189	14.5029	0	18.3599	17.1207	19.0671	0	16.6169	18.2042	18.7834	17.6994	0	17.1168	19.2692	18.9239	0	19.0216	19.2949	20.2336	16.2239	16.6788	17.7379	0
P31800	18.9894	18.3061	18.845	18.8453	14.8725	16.6012	0	17.7066	15.0719	0	18.0303	0	17.6353	17.8013	16.1977	18.1455	0	0	17.5668	17.8455	17.541	16.5096	18.0997	17.0421	0	0	0	0	0	17.0038	16.353	17.7795	0	17.9998	17.315	17.3888	17.3324	0	17.6696	18.6865	16.9762	0	15.1206	17.0788	19.3544	0	18.3513	17.0353	0
P31976	19.0762	20.4135	20.2548	19.8417	19.4986	20.6524	21.2522	19.4654	20.1659	20.5274	20.4011	20.9915	21.0322	20.7312	21.6175	20.3048	20.1054	21.8055	19.4437	19.778	20.9496	20.5117	20.2287	20.5069	19.415	20.638	20.2337	19.3452	20.3973	19.2878	19.6973	19.101	18.48	20.5851	20.0444	19.7031	18.487	19.5698	19.5991	19.388	19.1119	22.0797	19.9617	19.8618	18.1765	18.1795	20.242	19.7879	20.6724
P32007	21.6268	20.2252	21.3793	20.2709	19.7717	19.0144	19.4523	19.973	20.176	20.7008	19.5052	19.3141	19.8517	19.938	19.0807	19.765	18.6752	0	20.0254	19.9438	19.5096	19.3168	20.3465	19.7146	19.1219	19.1444	19.395	19.3662	18.9061	20.649	19.1879	0	18.8559	21.1944	19.885	19.7942	20.856	20.8591	17.6435	20.5517	19.7656	18.4751	19.0168	19.7849	21.4648	21.8478	21.5921	19.7962	20.1561
P33046	19.4929	23.3226	22.4233	21.7833	20.6541	23.2003	22.8436	24.8146	21.3358	22.4053	24.5146	21.88	25.2665	25.617	23.6165	22.8334	23.3436	21.3519	21.7561	23.7977	23.9429	19.5448	22.5471	22.4073	22.5884	23.0893	23.3613	22.0238	23.9419	0	23.1157	22.6461	21.1312	17.1085	24.0011	25.6423	19.9907	0	27.1539	24.6235	23.6534	0	24.2647	26.0088	22.47	23.3212	21.7756	24.8874	0
P33672	16.4021	0	17.3627	16.5043	16.809	18.6322	0	19.2621	18.1632	19.2822	17.9444	0	18.4818	18.9352	0	18.7674	17.145	0	17.3145	17.1825	16.8239	0	18.0708	18.4178	17.5883	17.6221	19.326	16.8044	18.2545	17.5873	17.8413	0	0	17.2045	17.321	19.2351	17.8312	18.4254	17.678	18.155	15.7127	0	18.0794	18.6667	16.458	0	15.9351	18.1492	17.7277
P35604	14.7204	0	16.4289	16.3656	15.1556	15.7778	0	17.0193	0	0	16.2901	0	16.4329	16.4618	0	16.754	0	0	16.2682	16.0584	0	0	16.9283	16.7283	0	0	0	0	0	17.9893	17.4307	18.054	0	16.2211	15.6933	15.926	16.889	0	17.802	15.7174	16.797	0	0	15.4176	15.1733	0	15.8256	0	0
P38657	20.6177	20.4033	20.9228	20.5808	19.0153	19.8872	19.7815	20.6844	20.4343	20.4162	20.4623	19.1602	20.3958	20.6089	19.9518	20.4769	20.2966	18.399	19.7375	20.3081	20.4186	21.0763	20.5385	20.7346	20.7563	19.9088	19.9153	19.551	19.5921	19.8877	20.3687	21.1129	20.7786	19.1254	19.9894	20.1638	20.2163	20.5961	20.6176	20.3716	20.9802	18.1766	19.8733	20.3642	18.933	17.4576	19.8039	20.204	19.4336
P39872	18.6906	19.1823	17.8451	18.106	17.3834	16.669	0	17.488	19.5215	18.7322	17.2382	0	18.0522	17.4408	0	16.2927	0	0	16.7001	16.6897	16.8138	19.1456	18.1142	17.8045	0	0	0	0	0	20.0782	17.8022	0	0	17.6961	17.2029	16.5093	18.4038	18.3552	16.1952	17.4883	16.7454	16.0765	16.9581	15.1794	16.2262	0	17.1473	14.5437	19.1038
P40673	18.5319	21.5577	21.9002	19.3217	16.2	22.9052	20.2573	22.0877	21.1098	21.4506	23.5338	20.4669	23.5856	22.5833	20.7994	22.3835	21.8213	21.5547	19.7456	21.242	22.5225	22.9588	22.1894	21.5961	23.0178	21.5682	20.8956	22.0788	22.3299	16.2764	19.9258	20.1349	19.5277	15.6527	19.8178	22.6582	21.5994	19.1689	23.045	21.5513	21.2094	17.5275	22.7096	22.4131	20.0318	0	17.8094	22.0835	14.9337
P41541	16.0948	16.5966	15.6442	16.6031	16.51	16.5356	16.8599	17.8984	16.4683	0	17.45	0	17.6783	17.7524	18.7374	17.7494	0	18.6294	16.5299	17.436	17.4964	16.6436	16.1759	17.0408	0	0	0	0	0	17.1484	16.8157	17.6684	0	14.6286	16.6671	17.3419	16.0363	0	18.2018	18.0073	18.3862	0	15.4905	17.4256	17.5188	0	16.7881	17.1827	0
P45879	20.3891	19.3817	20.017	20.8268	18.5806	18.598	16.1924	19.8252	19.5879	19.6907	18.297	18.4378	19.4298	19.3417	17.4781	20.2384	18.783	0	19.7446	19.4064	17.6744	18.5159	18.8388	19.5381	18.4195	16.8673	17.9888	18.1096	16.7487	18.7031	17.2023	19.8835	0	19.3893	19.0349	19.6357	19.3562	18.969	19.4005	20.8309	19.7731	16.3289	19.429	19.4877	21.4193	20.4895	19.6729	19.0973	19.3488
P46196	15.6662	17.6466	16.9389	16.1831	0	17.7977	0	18.0326	0	0	18.6882	0	18.7156	18.4973	18.3963	17.9455	0	18.4439	16.7608	17.9856	17.2821	17.445	17.7788	17.1168	0	0	0	0	0	16.2526	16.2264	18.6755	0	0	17.7846	18.9184	16.0664	0	19.8078	18.6268	18.6081	17.9619	17.8895	18.4417	18.5994	0	17.6082	18.0861	0
P48644	19.8418	17.8092	17.0562	16.1906	19.5863	13.1949	19.3696	16.5919	19.1057	16.096	15.3352	17.3784	17.8246	16.4884	0	17.2953	15.3375	0	18.979	17.2189	16.9491	18.0692	17.4873	15.9354	0	0	15.783	0	15.2553	19.6826	18.3041	20.1388	20.1825	19.4216	18.5616	14.6051	19.4706	19.9819	13.7464	17.2304	15.7821	17.7347	0	0	15.9637	16.4358	18.7478	15.9793	19.4912
P49410	19.8418	19.1469	20.3948	18.8782	0	17.1456	0	18.0272	18.7307	0	16.5626	17.7263	17.9677	18.6695	18.0697	18.2258	0	0	19.3227	18.4748	18.2174	13.7984	18.3062	18.1026	0	0	0	0	0	18.3035	16.1607	16.8652	0	17.8456	18.4705	17.4891	18.9159	0	18.8977	18.8757	19.3091	0	15.4903	17.7143	19.9445	0	19.2189	17.6825	0
P50397	19.4785	20.1474	19.7978	17.0281	17.0484	20.2305	17.7177	20.6528	18.593	19.2443	20.1158	18.1274	21.0837	20.7841	19.8905	20.2202	20.0136	19.012	19.8645	19.9152	19.6596	18.4842	20.0509	20.9074	20.0633	19.957	21.1017	18.21	19.5622	20.2887	19.2869	17.6304	0	20.4604	20.1732	21.1223	19.0059	16.5942	20.129	20.3756	18.8084	19.9339	20.5215	20.4592	17.862	17.5492	20.6665	20.2351	19.4221
P51122	14.6571	0	17.2826	0	0	16.8969	18.2734	18.7466	0	0	19.1473	0	18.4584	18.286	17.2882	18.3691	0	0	15.9392	17.5436	17.693	0	16.7886	19.1225	19.4099	0	0	0	0	13.0408	0	0	0	0	15.7385	18.8309	16.657	0	19.5908	17.8162	18.252	0	18.0146	18.4276	15.865	0	0	18.253	0
P52176	16.3885	20.3215	19.6837	17.0483	14.9587	20.5307	17.6139	22.8242	14.6945	18.6924	22.6207	14.4721	22.3219	22.3061	21.1719	21.2549	18.6358	19.8614	19.0341	20.1844	19.203	16.1796	18.2939	19.3436	18.3502	18.2649	17.5013	15.4156	18.0734	0	16.0434	19.9347	18.4511	11.9687	18.947	22.9432	18.9465	14.4563	21.9153	21.4433	21.3209	15.5513	21.6943	23.1109	20.2894	17.7913	15.8053	21.5852	0
P52193	20.2926	21.4852	19.139	20.3852	16.6182	18.0211	20.2622	20.7833	16.8088	16.7579	20.1904	0	20.0248	19.8999	20.6913	19.6851	0	19.6627	20.096	19.9911	19.5252	19.4259	20.1972	18.8886	0	16.9372	0	15.473	0	19.9979	19.2969	19.6462	20.0362	19.8214	19.38	19.7017	19.399	15.5095	19.8383	19.9152	20.8286	17.7561	18.1815	19.1297	18.9833	0	18.69	17.9218	0
P52556	17.7592	17.8182	17.1995	18.1392	17.7919	17.8914	17.7383	18.7488	16.9237	18.0798	19.3237	16.7895	18.6523	17.9489	16.7499	18.3426	17.8149	0	18.506	17.1579	18.0635	17.2371	18.4753	17.9201	0	0	0	0	16.0884	17.6794	16.5448	16.1906	0	17.8414	17.2427	17.2639	17.7981	0	19.2909	17.9906	18.8006	16.6847	17.3558	16.7934	17.6762	0	17.6335	17.1677	17.3128
P54149	16.1484	18.6609	17.985	17.0605	0	20.0234	16.4145	20.0564	16.3199	17.6282	20.4764	0	20.9751	20.1738	18.0223	20.1737	16.2599	17.911	18.194	18.554	19.7827	16.5495	19.1371	18.8061	0	0	0	16.586	0	16.9022	16.3945	0	0	17.3048	19.3272	20.0555	17.6831	0	19.2647	19.5409	19.7725	15.9905	20.2457	19.7233	19.7897	0	17.865	19.9432	0
P54229	18.2037	20.9864	22.2297	18.5454	0	22.8259	19.2958	23.6629	17.9429	23.4578	23.617	21.9554	24.1046	24.1505	21.9966	22.5612	22.3448	22.2399	21.0656	22.6256	20.0901	20.3589	21.0152	23.2641	23.6816	21.214	23.1164	24.0365	23.8676	0	22.5046	18.677	0	17.0309	22.1779	23.5395	21.6261	0	22.4257	22.5244	22.2097	0	21.2839	23.5112	21.8624	18.4424	19.4181	24.9056	20.4516
P55052	13.19	18.8952	17.2384	14.8255	0	18.6765	20.6208	20.757	0	18.7578	20.0046	0	19.8173	21.1836	21.6567	20.2155	16.4881	21.19	17.8446	16.0704	20.0446	20.5706	18.6953	18.9348	14.7416	19.1812	17.7977	17.6905	18.0149	14.9078	15.1649	21.2784	19.9753	12.7123	16.5707	20.1314	18.3797	0	20.8115	16.935	19.099	0	19.7922	20.3737	19.9835	18.1776	13.0621	16.6157	0
P55859	20.7693	20.5794	19.3768	18.9321	19.4207	20.1668	20.7226	20.3438	19.3323	18.5491	20.9253	19.0157	21.109	20.5006	21.0439	20.9099	18.4638	21.7907	19.8889	20.1013	19.9449	19.0063	19.6403	20.7757	17.4427	20.0714	19.8967	18.2219	19.3078	20.5373	21.1585	20.2688	20.9137	19.3919	19.2765	21.1295	18.9888	19.4752	21.6464	20.1096	19.4291	18.6992	20.6492	21.0332	18.6349	16.6254	19.536	20.1866	19.9107
P56425	20.2221	24.5827	23.91	20.312	0	25.0768	24.6488	24.4489	0	24.0252	25.481	24.2874	25.9485	25.2178	25.8079	24.3743	23.7552	24.3543	22.2595	22.9866	25.213	23.7151	23.7255	24.2717	25.761	24.2403	24.8598	23.635	25.1435	0	23.4833	22.3743	23.0152	0	24.1805	25.5529	23.006	20.0278	25.3933	24.9264	23.6538	0	24.4487	26.0499	23.3661	21.2199	20.544	24.7768	0
P56701	15.8532	17.027	15.8949	16.4268	14.8796	16.442	17.1193	17.377	15.8539	0	17.8616	0	17.6326	17.0725	17.9767	17.6946	0	17.5555	16.2845	16.8924	17.6293	16.1181	17.1329	17.2283	0	0	0	0	0	18.2373	18.2521	15.6949	0	14.4885	15.9465	16.6622	17.8656	0	17.69	18.039	17.4189	0	15.7154	17.0548	17.8542	0	15.4778	15.3459	0
P58352	17.4567	22.5122	20.7422	17.6099	23.1593	21.6324	22.6195	22.2651	0	20.3222	20.8232	0	21.2436	23.2131	22.2544	22.6581	17.4244	24.5493	19.6618	20.9417	20.3042	18.8619	21.4523	22.6589	20.3015	22.3695	22.6975	20.5905	23.0499	0	19.5276	22.2076	0	17.7551	20.7448	23.3326	20.5828	0	22.4363	22.8913	21.5074	22.3086	22.1969	23.1917	23.08	22.4526	19.0533	22.0902	0
P60712	19.8489	20.1823	21.9989	21.0159	0	20.8154	22.7281	23.5219	0	20.1724	22.5659	20.1099	22.0933	22.9129	24.3709	23.6142	0	24.5886	21.6087	22.8679	21.5758	21.5279	20.4363	21.8294	22.9887	0	0	22.1132	0	0	0	24.3544	22.6319	0	21.1164	22.3408	19.386	0	23.2613	22.4069	21.9647	0	0	22.5256	20.2915	0	0	0	0
P61223	19.29	21.461	19.8645	19.6092	19.5593	20.4117	22.0143	19.5143	20.5457	20.8423	20.9974	20.8113	20.0302	18.7055	22.9303	20.2651	20.3121	22.0082	18.6175	19.7135	20.9039	20.6224	20.9991	20.3434	20.2069	20.4256	20.895	19.0876	20.3329	19.6813	19.8811	20.7129	22.7662	20.9643	20.7637	20.3123	20.3984	20.2495	20.1571	18.5431	18.346	19.909	20.9948	19.9253	19.4178	21.4815	20.3159	19.6161	20.6707
P61585	21.3565	22.3227	20.6624	20.4233	21.195	21.8767	20.8688	21.5782	19.8834	19.3377	22.563	20.8502	21.6007	21.8905	20.6431	19.9116	20.7624	21.5769	21.4345	21.6384	22.4371	21.1964	21.7323	21.624	21.156	20.5759	21.4822	20.3838	20.5299	20.4233	20.3361	17.2661	0	21.569	21.8226	21.7655	19.8893	0	21.3226	21.0772	19.7396	18.5274	21.2796	21.5755	20.5386	19.6449	20.5964	20.2487	0
P61603	16.8527	18.9371	18.9919	20.064	0	15.9694	0	17.4376	17.6667	19.3187	17.4765	0	18.1549	18.4645	0	18.3648	0	0	18.4514	18.2808	17.4197	19.3494	17.1843	17.7499	17.0842	17.3428	17.1723	0	0	17.383	14.8966	19.7743	19.6883	17.3039	16.8997	18.2535	17.9769	0	18.075	18.0476	18.5373	0	15.2887	18.4506	14.2508	0	16.753	16.9553	0
P61763	17.1952	15.5438	14.5769	16.6006	13.6203	0	17.0024	12.0512	0	0	0	0	14.693	12.9502	0	13.5131	0	0	17.4989	17.386	0	11.4548	14.3174	0	0	0	0	0	0	11.5509	0	0	0	16.5678	16.8297	0	15.29	0	12.4311	11.2528	11.0212	0	0	0	12.6288	0	13.4718	0	0
P62157	14.1771	19.2675	15.7469	15.8213	0	0	20.5421	18.7151	0	17.0325	0	0	19.5632	17.9835	21.8879	19.9609	0	0	16.8749	18.8892	16.4054	0	18.1579	17.7538	0	18.1091	0	0	18.2105	0	0	20.3758	0	0	18.4993	19.9698	18.037	0	21.3498	18.3383	18.2509	0	18.3392	18.3374	14.9695	0	0	0	0
P62261	19.1308	18.2971	18.5964	20.0182	19.4219	19.5044	18.4282	19.1387	18.1413	20.1718	18.4071	0	20.3948	20.1274	20.4516	20.3857	19.7377	19.8376	20.1564	20.6864	18.8026	19.461	20.1727	18.9603	18.9199	19.5078	20.4644	19.4221	0	20.183	21.515	21.2415	22.4064	18.2511	19.7934	19.6344	20.0884	20.5547	20.171	19.8319	20.128	19.7873	18.9982	19.4015	19.9339	0	18.8619	17.8279	19.142
P62326	13.2829	17.5776	0	0	0	16.7495	18.2606	18.8507	0	0	21.5493	0	20.3205	16.3186	22.1823	20.3735	0	16.7143	13.493	15.9303	16.0768	0	16.4711	18.2207	0	0	0	18.5095	0	15.2571	0	17.838	0	0	14.5872	20.4329	17.7716	0	20.3346	17.7539	19.0462	0	19.4019	20.6755	17.0421	0	0	18.2552	0
P62871	20.7979	22.3873	20.5029	19.0508	21.4471	21.3796	21.8667	20.5775	19.4618	20.9531	21.1975	20.2438	21.8267	21.9742	22.3617	20.4585	21.0759	22.3244	21.0906	21.7658	21.0334	20.9672	21.6648	21.1531	19.6789	19.9575	20.1557	20.1178	21.1127	21.394	21.757	20.0591	21.7913	21.7226	22.6271	21.2702	20.9712	18.331	22.1351	21.4321	20.457	21.2024	20.3037	21.6783	21.2014	19.4735	21.2829	20.8137	21.4387
P62992	22.3476	23.5894	23.1533	22.3862	24.5301	23.4989	23.952	22.8518	23.539	21.996	22.8618	24.1056	23.6427	23.698	24.6111	22.6234	23.0182	25.2834	22.9324	23.1984	22.6992	21.7012	23.0832	22.9094	23.856	22.9869	23.0275	24.1278	22.6662	22.8086	23.176	24.3986	24.7754	22.9536	23.2336	22.9349	21.476	20.2988	24.0134	22.9325	22.1973	24.6109	22.7659	22.8525	23.7454	23.3903	23.8891	23.6234	23.5117
P63009	17.5789	16.5976	15.9868	15.9444	17.5963	16.9557	0	17.8994	17.8187	18.2285	0	0	17.9092	18.1958	0	18.6282	0	0	17.699	18.0835	16.5188	18.9738	18.707	18.9856	0	19.0067	0	0	19.5663	18.0852	18.3809	0	0	17.4512	17.5208	19.1258	17.2683	0	18.5453	17.9862	18.1341	0	17.6824	17.9414	17.7356	0	18.2624	18.8543	17.4872
P63243	18.1869	16.4956	18.6257	16.7645	17.2587	17.4851	17.1432	19.0404	18.8569	16.1774	17.9515	0	18.1	18.6502	17.226	17.1667	0	18.3952	16.9411	17.4887	17.9549	18.3793	17.6902	18.2977	17.8219	17.4241	17.5363	18.0136	17.4047	18.6319	17.4017	0	0	18.2692	17.7634	16.8581	17.9076	0	16.023	18.4804	17.8237	17.7843	16.4916	17.362	16.9717	0	17.4464	16.7973	17.9961
P63258	23.6211	25.5427	25.9062	23.4523	23.9022	26.6407	25.0869	26.1166	24.6074	25.106	27.0142	25.1809	26.3539	26.795	26.4461	25.3662	25.1501	26.6029	24.0902	24.8596	26.2152	25.8618	26.1437	25.6872	26.3215	25.5628	25.914	26.2479	25.5753	24.521	25.9128	25.9276	25.8031	24.121	25.5754	26.5857	25.1816	24.1361	25.9064	25.1511	25.2055	25.1666	27.0317	27.0157	26.4658	25.8949	24.9621	27.3613	24.9075
P67774	17.5083	16.4363	18.7943	15.1657	0	17.8501	20.6183	19.2106	17.2928	0	18.8812	0	18.6809	18.1745	19.7853	19.1878	0	21.526	18.0508	17.5973	18.7553	0	18.4581	19.2232	19.1534	19.4044	0	19.1596	20.2172	20.3948	0	0	0	18.5464	19.341	19.5843	0	0	0	18.1951	18.1542	16.8522	19.0643	18.4785	18.3998	0	17.4371	18.8596	0
P68002	20.7924	19.6962	20.5033	19.6821	18.5295	18.8579	15.9329	19.6739	18.6757	18.838	17.613	19.2041	19.7344	19.9155	20.2448	19.4944	17.6048	0	19.5827	19.6257	18.1383	19.1685	19.4871	19.1856	19.8143	0	0	18.1265	0	18.9671	15.5411	0	18.7403	19.5455	19.6533	19.2608	19.2401	17.6472	18.1736	20.5315	20.0308	18.0253	18.9166	19.3004	21.5006	20.7176	20.3039	19.7434	19.1502
P68103	21.3822	23.0008	22.3954	20.5423	23.3842	22.4772	19.9331	22.127	24.524	22.8982	22.8454	23.8439	22.6611	22.5094	20.3954	21.6946	22.3703	21.6767	21.2105	21.9655	22.6636	22.8487	22.6203	21.994	22.631	22.0732	22.1912	23.1237	21.6532	23.3695	22.8304	19.1703	19.9687	21.9461	22.5494	21.2623	22.5891	23.7218	21.4298	22.3916	20.8271	23.3219	20.8818	21.1846	22.0691	22.0904	22.3972	22.4219	22.7946
P68509	16.5159	17.0105	16.1958	17.574	0	15.1618	18.3684	17.8071	0	16.1938	17.3479	0	17.7846	17.4115	17.3361	17.6789	0	0	17.5001	17.576	17.409	16.8395	16.6916	17.1271	0	16.3103	0	0	0	17.3526	16.0783	18.7449	17.9511	16.2134	16.8106	17.2237	17.2413	16.6578	18.3435	17.4516	18.1142	16.9481	16.6799	17.4109	17.2053	0	17.5595	16.285	0
P68530	20.7293	19.7957	20.1912	19.7172	19.299	18.4743	0	18.241	17.4947	17.65	15.116	17.2522	19.3022	17.8582	0	18.1971	0	0	19.6801	18.9627	0	17.3101	19.4673	19.0255	0	17.362	0	17.0089	17.9386	19.7403	16.7847	15.8749	0	20.309	18.0066	18.1508	19.7585	17.944	14.7177	18.9169	18.9663	0	17.649	18.2541	20.2622	18.9522	19.9648	15.3323	17.0225
P79103	18.769	18.1971	18.0302	16.7302	16.3266	16.6903	18.0646	18.2827	18.06	16.708	18.2771	16.3654	18.2165	17.5675	20.0372	17.8039	0	0	18.1227	17.1474	17.5539	19.1474	17.9888	17.1423	18.3799	16.1329	0	18.5839	0	18.6154	18.1725	18.6805	18.2521	17.4281	16.0296	17.0388	18.632	17.6975	17.9439	18.2288	18.4608	0	0	16.511	16.7474	0	18.2059	15.7922	0
P79105	17.3931	22.5223	22.4944	20.3698	19.3972	23.4787	21.4661	22.0948	21.5881	22.0851	24.2479	20.3823	24.2671	23.8754	21.0963	22.513	24.0449	22.4961	20.1393	23.1735	23.1881	21.7603	22.0454	24.3652	22.4441	22.6485	21.9391	21.4482	22.9869	18.6739	22.285	20.9615	19.4526	18.204	23.6861	23.5979	21.2443	20.1959	23.1422	22.8233	22.3426	18.6563	24.3044	23.8391	22.577	23.2055	18.9891	22.3126	18.0638
P79121	18.4063	19.5308	19.4059	17.0668	20.9084	19.8893	18.3588	17.65	23.8382	22.7469	21.048	24.5619	14.8926	16.6936	0	0	20.7671	18.7213	16.5983	13.1209	19.184	20.0116	17.3114	20.358	21.4015	23.4799	23.624	19.9458	21.9923	18.9756	15.1857	16.6578	0	19.5601	15.5711	18.7075	19.1042	22.7453	0	0	16.2024	21.4292	22.2751	18.4153	16.114	23.9637	18.7664	19.0159	20.2512
P79251	15.1999	16.203	16.3434	14.5892	15.9525	16.2869	16.0685	17.3438	0	16.1507	16.7766	0	17.8495	16.6197	17.7606	17.8647	0	19.4265	17.0333	17.3234	15.2907	17.7552	16.4828	16.8719	15.1963	0	0	0	0	17.19	16.2846	19.9918	0	14.8728	17.5896	16.8389	18.2528	17.3332	15.5789	17.5789	17.1668	0	17.6048	17.2774	17.4781	0	16.1435	17.7776	17.3414
P79345	15.8472	0	17.8493	0	19.0252	17.883	18.3253	17.3371	18.0557	18.9765	0	21.0596	17.7521	0	0	17.0359	0	0	16.0176	14.9046	0	0	17.0417	21.7552	0	22.0991	22.174	19.5962	19.806	17.0168	17.0668	0	0	17.0063	0	0	15.587	0	0	17.2345	16.9614	17.0775	16.7008	0	16.3161	20.1884	17.2438	17.5792	16.0096
P80311	19.2516	20.8745	19.8752	18.3914	20.6311	19.3637	21.1062	19.2505	21.6564	20.8946	20.2754	21.6914	19.4667	19.7299	22.3994	18.8112	20.4691	21.6602	17.9717	18.6663	19.8029	19.8998	19.6134	19.7319	21.4634	20.7416	20.7284	19.9204	20.8551	18.9149	18.7963	0	0	18.9187	18.7047	19.3854	19.7834	21.3916	19.1385	19.2317	19.3417	21.3515	19.8727	19.8543	17.7982	22.3576	19.3179	19.6273	20.5164
P80724	13.9831	17.3082	14.9725	15.7223	0	14.7524	17.8873	16.861	0	15.5544	17.8104	0	17.7148	16.3602	20.9865	16.8411	0	16.6497	15.9506	16.9563	18.1728	15.4676	16.4039	18.4018	0	0	0	16.9666	0	0	17.7692	19.1409	17.8555	0	0	17.4274	16.3812	0	18.8419	17.5781	18.9945	0	16.6471	17.1202	15.1374	0	0	0	0
P81127	18.6545	18.3203	16.9999	17.4523	17.3435	15.007	20.0337	15.3742	0	14.0707	14.9164	0	17.0569	16.4645	15.6741	16.7155	0	15.8418	19.253	19.5923	15.8988	16.117	17.9918	14.786	0	0	0	0	0	18.2393	18.5588	18.1902	0	19.2239	18.9391	16.4901	17.988	16.4811	13.8273	16.0551	15.8081	15.6736	0	15.3376	16.3843	0	19.0259	15.9302	14.5137
P83095	14.8216	0	15.4224	13.9469	0	13.6004	0	15.8518	0	14.8687	16.6972	0	14.9266	14.3738	18.2541	16.0214	0	0	14.008	14.7386	14.2826	14.1082	13.6851	13.8563	0	0	0	0	0	0	0	0	0	14.314	13.5719	15.0158	0	16.3303	14.6326	17.3179	17.3539	0	0	14.5375	18.4247	0	14.6762	0	0
Q02375	14.0149	16.7956	15.8493	16.6097	0	14.8487	16.3467	15.4999	15.1209	16.3905	16.6219	0	14.4189	13.813	18.2348	15.1267	0	0	13.9422	15.5509	15.458	17.9873	14.9898	0	0	0	0	0	0	15.0171	16.2591	0	0	14.2751	0	13.8247	17.0031	17.2347	15.4205	15.1492	15.2761	0	0	0	16.9888	0	0	0	15.2006
Q04467	15.9021	16.8939	17.3735	15.5969	0	17.6805	0	19.5459	17.7131	16.6972	18.5102	0	18.6039	18.1311	18.2077	18.0517	0	0	16.934	17.0584	18.3512	18.8102	17.7795	18.2811	0	16.3579	0	0	0	16.7266	16.7164	16.8683	0	13.479	15.7543	17.9542	16.2567	17.1019	17.432	18.7606	19.2642	0	17.3693	17.7047	20.1214	18.4218	16.8996	18.2523	0
Q05927	20.5336	19.5561	20.502	19.8163	21.2133	19.2178	19.6872	14.0165	17.5078	18.1138	15.7431	17.4152	18.3623	18.0629	14.0523	17.5141	16.4655	14.7277	20.022	20.2746	18.4658	18.1722	22.1916	18.6634	14.3448	20.1944	21.3786	19.2289	20.4453	22.637	22.3464	20.4805	20.3364	24.1024	22.9457	18.1376	19.4442	20.8298	16.0027	17.7275	16.2228	20.7385	12.9016	17.2948	15.3945	17.5482	21.8172	18.9238	21.4274
Q08DP0	16.2213	18.9699	18.3775	16.2753	12.1471	19.8345	19.7948	20.2459	14.6036	15.127	20.9508	0	20.3059	20.2428	20.4812	19.6211	14.8428	20.0367	17.6455	17.9908	19.3521	16.2679	18.8416	19.764	15.2832	15.74	16.569	14.5132	15.1158	16.6727	16.9512	18.737	17.1943	16.4408	17.6346	20.8233	17.4142	0	20.7963	19.3834	18.6707	0	19.6251	20.4175	15.9297	19.0848	17.0346	19.4882	0
Q08DU9	15.9983	19.5568	18.7997	16.0835	0	19.6204	18.7558	20.3622	14.055	17.1454	21.0921	0	19.9934	20.2056	21.4369	19.0838	16.1597	20.0418	15.6231	17.6206	19.6229	20.1039	18.9581	19.0274	18.5905	15.2824	15.9574	16.4248	16.7979	15.7538	17.3927	15.8937	17.6391	14.5949	18.4316	20.7054	19.0321	13.7741	20.4578	19.5027	19.1881	0	19.296	20.5606	17.8236	0	13.9456	19.222	16.0728
Q08DX4	0	0	16.4139	12.25	0	17.1394	18.3843	17.3374	0	0	17.32	0	17.5408	19.0154	0	16.1016	0	0	15.1578	15.1058	13.7442	19.6629	14.8579	18.1853	17.4596	14.9717	0	0	0	0	0	20.1432	0	0	15.2101	17.6922	16.3933	0	15.9959	16.7373	16.6267	0	17.181	17.7845	14.5994	0	0	17.1902	0
Q08E01	14.4541	17.2653	16.2545	14.8744	0	17.47	0	17.972	0	15.8285	18.9705	0	17.5958	17.8508	16.9913	17.4882	0	0	15.8569	16.5036	17.4533	15.5258	17.3149	17.8449	15.5566	15.087	0	15.8003	0	15.0989	15.1183	0	0	0	16.6835	18.7038	15.7694	0	18.4724	18.0383	17.9353	0	16.8282	18.4803	17.5802	0	0	16.6132	0
Q08E20	17.8233	17.4574	17.1641	18.0567	16.4793	15.7785	0	18.6036	0	0	18.8262	0	18.4135	18.4918	0	18.3978	0	0	18.7626	18.5958	0	0	0	16.3668	0	0	0	0	0	17.8537	17.8628	0	0	18.4172	17.3681	17.9417	16.704	0	18.9578	18.1857	17.8451	17.8324	15.6246	17.3786	17.5032	0	18.8205	17.1954	0
Q08E32	12.4787	15.4563	15.3069	17.5043	0	15.5879	17.999	15.4659	0	0	17.7302	0	17.2209	16.6632	0	16.1278	0	0	17.4442	17.8027	0	0	16.7597	17.4917	0	0	0	15.9386	0	18.6694	17.4242	16.1656	0	17.706	17.0799	17.0379	17.7796	0	18.0438	16.2005	15.44	18.0555	16.0503	15.9928	15.5794	0	0	0	0
Q0II48	0	19.5382	18.6176	14.691	0	18.6572	19.0946	19.7111	0	15.5011	19.9135	16.1666	19.8273	19.8348	21.949	19.3178	17.451	20.9529	17.6008	18.5088	19.5959	16.8029	19.4663	18.746	0	0	0	17.0564	17.6381	0	0	20.8556	19.7211	0	19.4033	20.4112	19.3749	0	21.3669	19.3591	20.54	0	19.952	20.6981	19.863	0	16.1877	19.557	0
Q0II59	23.1444	21.9112	22.2108	21.1394	23.63	21.0504	22.7019	22.053	24.2485	22.5421	21.251	22.8491	22.2411	21.3965	21.6576	21.8277	22.5269	23.0815	22.5364	22.4343	21.7094	21.5318	22.0142	21.7873	24.2488	21.8151	22.0598	22.1403	19.9333	23.2068	22.3991	21.1114	23.246	22.8695	21.9393	21.3886	22.408	24.2268	19.3126	21.0347	20.4497	24.3438	19.5816	21.0661	20.3403	22.2887	24.1438	22.0192	23.3022
Q0II86	18.2441	17.6377	16.454	18.3414	19.0258	14.9489	17.847	13.6803	14.5238	16.1054	0	0	17.1111	16.0193	0	16.228	15.5734	0	19.3957	19.543	14.2585	15.7575	18.2921	16.166	0	0	0	0	0	19.2445	18.7478	16.2044	17.4421	19.9201	19.7461	13.9437	17.9212	17.5002	12.0712	14.2655	11.6477	17.1405	0	13.9732	16.1639	0	18.9607	15.3158	18.7311
Q0IIF7	14.914	0	16.0672	16.2011	0	13.776	0	16.0995	0	0	15.9207	0	16.5499	16.4141	0	15.9836	0	0	15.6352	15.8827	16.6799	16.2134	14.9794	16.7086	0	0	0	0	0	15.7613	15.567	17.4789	0	14.2427	15.6239	15.6344	0	0	0	15.8984	16.7046	0	0	15.9152	14.9501	0	14.8708	0	0
Q0IIG8	22.6876	21.8667	21.6983	21.6548	23.8608	21.4506	22.1236	19.8128	21.864	21.5637	18.8475	21.9139	20.9733	21.2446	19.5993	20.4916	20.9458	20.7509	21.6743	21.3779	20.6395	21.3268	22.9494	20.8847	19.0586	20.6915	20.9126	22.0022	22.5477	23.1842	23.5938	21.2093	22.8067	24.4367	24.0058	21.2358	22.4013	24.0204	19.3221	20.2857	19.3433	23.304	19.0065	20.4577	21.1337	21.4229	23.1894	20.8466	23.2638
Q0IIH5	16.1464	17.5379	17.3008	18.6394	15.2681	15.9678	16.8499	17.5241	16.2725	15.5138	16.3639	15.6419	19.4243	16.9756	18.2485	19.6666	15.5032	0	18.0281	19.4137	16.0487	0	15.4514	19.3958	0	20.3429	17.9068	0	17.2077	16.0849	19.0428	0	0	15.9311	15.599	18.4133	13.259	0	17.8064	18.4932	18.3317	15.6962	16.6358	17.8287	12.5432	0	14.0337	14.7598	15.32
Q0III3	15.51	14.455	15.4201	16.1324	0	15.2489	15.1487	16.0812	0	0	15.3078	0	15.08	16.4766	17.7929	16.6136	0	0	17.0647	17.0187	16.7687	15.7425	14.6449	16.0414	0	0	0	0	0	18.0379	17.8332	17.7119	0	13.8975	15.2066	14.378	16.31	0	17.351	16.2578	16.6296	0	0	15.8163	14.4888	0	15.8207	0	17.1523
Q0IIK5	15.9305	16.2301	15.915	16.3791	0	14.2926	15.8924	16.5873	0	0	15.6373	0	15.4788	14.5265	17.3132	16.2552	0	0	15.4477	14.8485	16.2526	16.2359	0	16.645	0	0	0	0	0	16.1208	15.2568	0	0	0	14.4515	15.8341	16.289	0	16.269	16.4119	15.9612	0	14.8744	16.447	15.2653	0	0	15.7026	0
Q0P5A6	15.6553	16.9143	15.2439	15.0156	0	17.1731	0	17.0907	16.0897	15.4696	16.7905	0	17.8793	15.3158	16.592	17.1702	0	0	15.9722	15.9953	15.3571	13.3362	17.2136	17.388	0	0	0	0	0	16.4783	16.4404	0	0	15.6126	16.4978	17.4316	16.3441	0	17.2657	16.7553	17.8528	0	16.1777	18.1016	17.0992	17.9961	15.4359	16.7344	0
Q0P5B0	16.1329	0	16.2696	16.8532	0	14.7116	0	0	0	16.0786	16.0053	0	13.9801	0	14.8906	13.4204	0	0	16.1272	15.9674	0	0	0	16.033	0	0	0	0	0	17.9024	16.2524	15.6804	0	18.7377	17.2238	14.3281	0	0	0	12.9492	14.475	19.0542	0	0	15.7845	0	19.0694	15.8291	15.6292
Q0P5B5	18.1107	15.0393	16.3536	17.4317	16.9603	0	0	12.1389	0	0	0	0	14.7867	15.9241	0	15.3493	0	0	18.8281	18.5225	0	0	17.0228	15.7404	0	0	0	0	0	18.568	14.4899	16.8269	17.8396	17.9924	18.0292	14.8421	14.9433	0	0	13.6469	12.3295	18.2784	0	0	12.1489	0	19.2125	15.0046	17.6889
Q0P5K3	16.8721	18.5228	17.1996	15.9746	0	17.7383	20.1163	18.2843	0	0	18.6632	0	18.9406	18.7105	20.9875	17.8568	0	0	18.018	17.9178	17.6285	0	18.3304	18.06	0	18.8942	0	0	0	17.16	17.0359	0	0	17.2587	16.0325	18.5013	18.208	0	19.0898	17.1044	16.4891	17.1296	17.8818	17.5706	14.6505	0	16.3614	17.8787	0
Q0V8F1	12.8637	17.9021	17.4615	15.3283	0	18.1917	16.6451	20.1406	0	15.2132	19.4677	0	19.8077	18.2531	18.7343	19.3153	15.3976	18.3328	16.3036	17.3764	18.6751	15.9634	17.463	19.8459	15.6502	14.7738	0	14.6886	0	12.3807	15.088	16.3942	0	13.1492	17.2021	19.361	18.4058	0	19.6302	19.0816	19.6317	0	18.8704	18.4484	18.3685	16.9194	11.5715	18.4945	0
Q0V8N4	15.3972	0	16.0649	16.2667	0	15.791	0	17.5855	15.6985	16.1171	0	0	16.252	17.0032	0	16.7824	16.4214	0	15.626	15.6896	16.1047	16.2405	15.7301	17.6287	0	0	0	0	0	17.9303	15.7103	0	0	14.6692	15.3367	17.1646	16.823	18.5909	15.3914	17.4484	14.8893	0	15.593	16.9626	15.6615	0	0	16.7296	17.4027
Q0V8R5	0	17.213	17.3667	12.5409	0	18.4032	16.7367	19.4563	0	16.4908	17.6816	0	18.7003	19.3958	17.7278	17.8215	0	0	14.9961	16.8169	18.0731	17.6513	17.2215	18.3503	17.8145	0	0	0	16.4005	14.4567	16.1228	15.6763	0	0	16.1156	19.0227	17.0406	0	17.7568	18.533	18.5407	0	17.9116	19.2252	18.0013	0	15.1146	16.7071	0
Q0VBZ9	16.6238	17.5295	14.9115	15.8459	0	0	18.3866	16.752	0	0	15.5848	0	17.212	16.7248	17.6052	17.6204	0	0	19.5946	20.0297	17.4479	16.8614	17.1046	17.0499	0	0	0	0	0	15.8336	17.6949	18.5682	18.7446	0	14.987	15.7239	17.0776	0	16.7123	16.5087	17.2063	0	0	15.6073	16.7023	0	0	0	0
Q0VC88	14.9868	0	16.4421	14.5995	0	17.3186	15.0022	18.8827	16.638	15.7851	0	0	18.462	18.1647	0	18.5923	0	0	15.2823	15.1824	12.8398	14.3974	16.7452	19.1275	15.4839	14.7227	0	0	0	14.119	14.6552	15.1039	17.3913	14.7185	12.9564	18.3663	18.1472	16.2846	17.122	19.484	18.4131	0	16.0999	18.52	16.4388	0	15.0282	17.0163	0
Q0VCA3	18.6018	17.4641	16.4344	18.1137	0	0	16.1152	15.9641	0	0	15.35	0	14.8011	15.2118	16.2249	15.5178	0	0	17.2931	16.6307	14.5299	14.6391	14.4341	0	0	0	0	0	0	16.2603	15.8068	14.7082	0	14.2725	14.1517	14.0604	0	0	0	16.4494	15.5161	0	0	0	16.5068	0	17.7462	13.6664	0
Q0VCG9	12.4018	18.0152	18.2861	13.4199	0	19.8171	0	20.1723	0	15.3454	19.0772	0	20.1002	20.0799	18.1922	19.5389	16.8695	0	15.5274	16.4432	18.0765	16.9098	17.4637	20.1066	0	0	0	0	0	15.1329	16.2677	16.6026	0	13.1946	17.3003	21.1583	17.9783	0	18.7631	19.2545	20.0228	0	18.1071	21.0524	17.3181	0	15.4269	19.2308	0
Q0VCH9	16.8336	19.7587	19.6713	18.8649	19.3508	19.8484	20.6173	19.7117	19.1242	19.7941	21.0351	19.5798	19.7503	19.863	19.9339	18.8583	19.1745	21.0651	18.2859	18.8587	20.4291	19.8872	20.2799	20.1944	20.8925	20.0377	19.6624	19.0818	20.307	19.576	20.772	22.8213	20.207	18.8315	19.7261	20.2374	19.6695	21.0464	21.438	20.2875	18.8187	20.0364	20.5595	20.027	19.7892	18.7188	18.7443	19.527	18.5921
Q0VCI2	17.8923	16.7299	16.8931	16.5252	17.1374	0	19.9184	0	0	0	0	0	17.0816	15.9328	0	16.0686	0	0	17.9291	18.8988	0	0	15.9272	0	0	0	0	0	0	17.6756	15.4092	18.1792	19.0602	17.7321	17.9043	16.3577	17.242	0	0	14.7999	13.851	0	0	0	13.5778	0	15.7366	0	0
Q0VCJ8	19.733	16.9884	18.232	16.4633	19.6973	18.1811	16.0282	16.821	15.7157	18.2074	15.1848	17.7028	17.944	18.9262	0	17.893	16.8071	0	19.3313	20.2226	16.6637	17.0304	18.9958	17.5818	0	15.769	17.1304	17.7442	16.8261	19.014	16.1969	14.676	18.2099	20.7358	20.4943	18.3681	18.951	17.9384	16.0828	17.1136	16.9065	16.353	16.7202	18.0084	18.0018	17.6187	19.322	17.4524	17.9875
Q0VCK0	17.3776	18.1606	18.6455	17.841	16.728	18.661	18.9047	19.477	19.5712	18.8919	20.3999	15.7317	19.6185	19.6124	19.0745	20.0139	18.1078	19.3162	18.0571	18.3283	18.8949	16.9811	18.4995	19.638	18.2711	19.4682	18.9896	17.6547	16.9867	19.4816	17.8529	18.7927	17.3179	18.9101	18.8772	19.9716	18.5737	19.4121	19.5423	19.2255	19.1156	18.4799	18.7765	19.8572	17.1622	16.4992	18.7307	19.1339	17.1771
Q0VCK1	15.541	0	17.3952	15.003	0	18.5319	20.3178	18.7945	0	0	0	0	18.703	19.9563	20.5799	18.8415	0	0	18.0587	18.0849	0	0	17.1579	20.0263	0	0	0	0	0	17.8314	18.6096	21.1217	21.0366	16.7325	18.324	20.4468	0	0	17.601	19.9284	19.354	0	18.3941	19.9641	20.1146	0	19.5522	21.9385	0
Q0VCM4	17.7851	21.2874	21.0318	17.7426	14.7152	21.8708	20.8042	21.9963	15.8928	18.2239	22.7212	18.0968	22.1718	21.7836	22.5314	21.3782	18.1284	22.5414	19.0887	19.9837	21.9295	20.092	21.1675	21.7985	19.4095	19.2568	19.2424	19.1349	18.9115	17.8176	18.3912	20.0026	20.9535	16.8153	20.7395	22.2307	20.4463	15.5256	22.6903	21.3338	21.1635	14.7612	21.7508	22.1972	19.6669	13.8566	18.8634	21.5581	15.9588
Q0VCU1	23.0234	20.4638	21.2606	20.3101	22.7346	19.593	21.1514	20.5368	22.16	20.6031	18.3118	21.2559	20.9836	20.0788	19.997	21.4879	20.6368	20.846	22.4839	21.6875	18.7338	20.772	21.7656	20.9464	17.1354	17.9788	18.5299	20.3994	22.789	23.2602	22.3785	19.372	0	23.3965	22.9233	19.0134	21.7746	22.4183	18.0523	20.8663	19.5893	22.5334	0	16.8226	19.7652	17.8781	23.4575	19.6172	21.6685
Q0VCY1	15.9395	16.6543	16.8385	17.9671	0	15.97	0	17.6153	0	0	0	0	18.4428	17.1083	0	18.2732	0	0	17.8928	18.29	16.8581	16.8103	17.4183	15.3828	0	0	0	15.2886	0	16.225	0	0	0	16.0803	16.2181	15.6553	17.0413	0	0	17.4346	17.5064	0	14.3564	0	18.2746	0	17.3746	16.7502	0
Q0VCY7	17.059	18.0169	17.8323	17.8313	0	17.3749	15.5921	18.1602	0	15.9659	18.141	0	17.3547	17.6652	18.528	18.3767	0	17.3236	16.9193	17.0006	18.53	18.4423	17.2352	17.9187	18.6193	16.3392	0	17.4548	0	14.4521	17.464	15.4376	0	0	14.7632	17.8051	17.2841	0	19.4325	18.5412	17.984	0	17.6628	17.9179	16.4069	0	0	16.5871	0
Q0VCZ8	22.7374	21.5622	21.5	20.7912	23.3173	21.4362	20.2331	18.2192	20.8783	21.1757	18.2875	21.5766	21.3205	21.4804	15.4277	20.9403	21.0567	16.9711	22.6324	22.6506	18.4928	19.2449	20.8542	17.9785	19.0755	17.0664	20.6688	19.6973	17.7482	21.5074	21.2496	18.2208	0	22.9591	23.0226	19.1237	21.7442	22.3712	17.0728	18.9866	17.0033	21.1915	17.8471	17.4678	19.9301	20.5149	23.3261	20.8982	22.2716
Q0VD48	17.1459	0	17.3063	16.1668	17.6672	17.3298	0	17.9623	0	17.7055	18.8368	18.0663	18.2261	18.373	0	18.5419	16.9857	0	17.0677	17.8041	17.2323	17.5283	17.7295	18.0948	0	16.4348	0	17.6471	0	17.8217	15.4865	0	0	18.8167	18.4857	18.2882	17.1419	0	18.5567	17.9509	17.0823	20.0122	18.1634	17.831	18.5637	0	18.8853	17.9425	16.4273
Q0Z7W6	16.5612	17.3462	16.1092	15.7021	0	17.6369	0	17.8679	0	0	19.0353	0	15.5682	16.792	0	17.2818	0	0	14.5672	16.2148	18.2269	0	17.5944	17.4854	0	0	0	0	0	15.2792	0	0	0	0	15.7304	17.2662	17.1685	0	17.5018	18.3551	18.3177	0	0	17.7298	15.8793	0	0	16.3547	0
Q148C9	18.6979	18.2759	18.6296	18.7006	17.8915	18.5306	17.3433	19.1259	0	18.0099	18.8567	0	19.7459	19.4902	15.931	19.829	18.3973	0	19.5895	19.9	17.3142	17.0602	19.8383	18.2645	0	16.167	0	16.4548	0	17.4184	17.227	17.3576	19.6256	20.2406	20.8669	18.5776	19.593	19.3087	18.3053	18.4182	18.6696	16.7536	17.4363	18.3519	18.7254	0	20.4298	19.091	18.2741
Q148F2	14.0309	19.5903	19.0293	14.5774	0	20.4743	19.813	19.7674	0	17.5576	20.5763	0	18.6313	19.2809	19.012	18.417	0	0	16.9527	18.1533	19.1919	17.8054	19.9778	19.8952	0	18.3609	20.7359	19.0563	0	0	0	0	0	0	17.7116	0	19.9688	0	19.3186	19.9897	19.1119	0	20.7091	19.7412	19.3643	18.2149	16.4616	20.1442	0
Q148J6	18.9064	20.359	20.6707	17.089	16.7551	21.6223	15.0546	22.0523	20.1667	21.4311	21.9379	20.0434	22.0235	21.9266	16.5767	20.9237	22.0166	0	19.4021	20.0338	20.6861	19.85	21.1715	21.1939	20.7616	20.1474	20.8523	20.4424	21.3197	19.3834	18.2956	0	0	18.5545	21.1043	22.5141	20.5209	19.7914	20.5367	20.7143	20.6811	18.5783	22.1799	22.4459	19.6073	19.597	19.2077	21.7677	19.4873
Q148K7	17.8587	15.6481	17.5682	17.0279	17.0268	15.1881	0	14.9033	16.8528	0	0	0	0	16.2694	0	15.3189	0	0	16.9285	17.2931	14.3801	19.2958	16.5233	16.253	0	0	0	0	0	17.9129	0	0	0	15.5965	0	0	18.5259	17.95	14.4922	16.6251	14.6533	0	0	0	13.5414	0	0	13.7158	0
Q17QG2	14.4555	15.1545	15.3175	15.0316	0	0	16.5024	17.0514	0	0	14.9452	0	15.5783	16.4193	18.7902	16.2602	0	0	13.3623	15.8958	15.0566	14.8071	15.1232	15.0022	0	0	0	0	0	16.2331	17.1957	17.3299	18.5423	13.3798	0	14.5541	14.4108	0	17.6451	16.5512	15.7849	0	0	0	14.982	0	0	0	0
Q17QG8	0	20.8698	19.1326	16.2953	0	19.0712	22.6327	20.7552	20.2048	20.0152	20.6466	0	21.8288	24.6556	22.5487	19.7684	23.9863	22.1307	18.7167	20.8202	19.8423	20.2286	19.5503	21.5014	24.3794	21.0096	18.8659	20.5348	22.5781	20.6233	20.8371	0	0	16.4292	21.1641	21.964	19.7843	18.7619	20.2265	21.5532	20.1969	0	22.8231	22.9338	22.1121	24.8187	19.9245	19.0032	20.5255
Q17QH2	16.7279	18.2515	17.3556	16.7745	17.4553	18.0516	17.5201	18.8472	0	17.0465	19.0131	0	18.7455	18.0763	0	18.2889	17.3586	19.2927	16.5479	17.4232	18.378	17.5	18.6491	17.1713	17.4574	15.6736	0	17.0927	0	16.8157	16.7058	0	0	16.7168	17.9242	18.1134	18.0479	0	18.8489	18.488	19.186	0	18.2035	19.3666	19.1377	0	17.3482	17.7794	0
Q17QL7	20.219	19.1654	19.7528	21.0233	20.6953	15.9764	20.1808	19.9547	19.6698	18.5803	14.1626	16.928	20.1982	21.3294	17.7867	20.9053	17.2701	0	21.4892	20.771	14.4705	18.9259	18.6876	17.2555	0	0	16.4347	0	0	20.2933	17.7768	20.7207	21.0788	19.9144	20.1498	13.4071	15.2544	0	16.7173	21.4741	19.526	19.4951	17.5643	0	20.1703	16.988	17.7741	16.722	20.7731
Q17R06	18.4062	18.79	18.8845	16.0231	17.9624	18.8506	20.0998	18.8251	16.5234	16.4876	18.605	0	18.6152	19.5027	18.8242	18.7479	0	21.2872	19.2239	19.0438	19.0203	14.5573	19.2083	18.3938	17.1347	17.7647	0	18.433	18.2081	18.9143	19.5384	21.6176	18.9985	19.6912	18.479	19.6353	18.9577	0	18.0483	19.4756	18.4378	16.4029	19.9516	19.7011	19.3242	21.6849	19.1987	18.751	17.6216
Q1JP95	14.7919	0	16.5058	14.815	16.8081	16.3633	0	18.2693	17.4862	16.8843	16.4857	0	17.7258	17.6975	0	18.3363	15.8923	0	16.1373	17.1406	15.6984	0	16.9614	18.003	0	16.1413	0	0	19.396	17.9631	17.8328	0	0	16.3805	17.1708	17.4196	17.7964	16.4953	15.5129	17.0833	17.9618	16.1595	16.1408	16.4819	17.091	0	15.3953	16.7771	15.8734
Q1JPA0	16.0083	14.841	16.5253	12.4845	0	18.7817	19.4893	19.4006	0	16.2359	17.8802	0	18.1229	18.763	18.5642	18.9953	0	20.0315	15.3835	16.9929	17.9811	16.6403	17.4542	18.4676	0	14.446	0	0	0	0	12.9002	18.0428	19.0694	0	16.998	19.6339	16.8179	0	18.1476	19.5366	18.8237	0	18.068	19.2096	19.6127	0	0	17.84	0
Q1JPA2	19.4777	16.8255	19.7697	19.6084	20.3837	19.7978	20.1726	19.7104	20.9285	19.2927	19.4613	19.0846	20.1819	19.7546	19.685	20.374	19.2431	20.4553	19.1289	19.3369	19.1605	19.5316	19.9516	19.1295	20.3585	19.2893	0	20.1721	19.461	20.9632	19.4421	21.6068	22.1406	20.0435	19.6186	19.8031	20.3694	21.3139	18.5164	20.1252	19.9179	19.7641	19.7052	19.5118	19.7695	19.0184	20.0244	19.8905	20.2972
Q1JPB0	20.9159	24.0777	24.2788	21.221	20.5042	25.5505	22.6289	24.6339	22.8762	23.5585	25.3933	23.6305	24.9731	24.8869	25.2237	23.888	23.5817	24.9378	21.9301	22.9514	24.4423	23.4775	24.2564	24.737	24.8605	24.3285	24.0833	23.5684	24.7602	18.3263	22.5703	24.3907	22.8037	19.5446	24.1154	25.6693	23.6943	19.1312	23.9587	23.7628	23.3929	17.1417	25.734	25.7782	23.7457	23.376	21.15	25.0934	20.4845
Q1JPD9	20.2664	16.8214	19.7316	20.6958	17.004	17.4425	17.556	14.6691	0	17.3031	0	19.9231	14.3268	13.7326	16.7971	14.7382	20.2707	19.5411	18.1596	17.7969	15.8264	17.245	19.0318	18.8055	20.8007	21.4269	21.6234	20.4447	20.236	20.322	0	0	19.8205	22.5006	19.1028	16.6528	17.5407	0	15.5538	17.7099	16.3224	23.9237	16.7508	0	18.1401	22.5364	22.6098	19.5165	20.4236
Q1JPH2	19.1599	17.8047	15.9514	17.6675	17.2644	15.8439	20.4438	15.8399	15.968	16.3692	0	0	17.7759	18.7796	18.1529	17.2695	0	18.4023	19.4506	19.816	0	16.8142	18.6131	16.3792	0	0	0	0	0	18.8289	16.8593	18.5198	0	20.3346	19.0103	13.9566	15.3082	0	16.2584	16.1092	15.4735	19.0196	0	0	17.5958	0	19.3273	16.3037	17.8924
Q1JPJ2	16.7326	17.0929	18.133	15.3895	0	18.4805	0	20.1225	0	0	18.2919	0	19.9456	19.0368	0	18.843	0	0	17.0047	16.8076	21.1588	17.3225	19.5326	18.5845	0	0	0	0	0	18.443	0	0	0	18.2909	18.4254	20.4857	17.1344	0	19.1431	17.3273	19.672	0	17.3684	18.5786	15.3267	0	0	16.937	0
Q1JQD4	19.9083	18.4803	18.746	19.3472	20.5728	18.2604	17.5905	14.9797	19.2662	18.5433	0	18.0643	18.5868	18.6217	13.4189	17.9065	18.3255	0	19.9308	20.1921	17.2472	17.9256	19.6668	17.6342	14.2537	0	17.4661	17.0636	17.713	20.0281	20.0004	13.8909	17.9731	21.1635	21.0809	16.6195	19.9112	21.4587	15.4903	16.7512	14.7883	20.702	13.4844	14.7153	17.8301	17.6692	21.1256	17.9819	20.4261
Q1LZ81	15.9602	18.431	15.9679	15.4952	17.2571	16.7701	0	18.0184	0	0	17.4576	0	16.726	16.8012	0	17.2294	0	0	14.7863	0	16.3324	0	17.3682	16.8532	17.4093	18.0194	19.0199	0	18.5035	16.7195	15.6257	0	0	16.501	18.3725	18.139	18.1211	17.5333	18.2564	16.1922	17.5157	17.8277	16.5422	17.6439	16.4264	0	15.4747	17.1148	17.4633
Q1LZA3	17.5973	17.5868	15.683	16.3057	17.7834	16.3739	17.6201	15.18	16.9027	16.0786	16.2199	0	16.3609	14.3236	0	16.1981	0	17.2522	16.4096	16.1676	0	0	17.7555	0	0	0	0	0	0	17.8549	17.5723	0	0	17.0645	17.3334	13.7635	18.1155	19.2773	14.6751	16.0349	13.3279	0	0	16.2987	16.9669	0	17.0799	0	0
Q1LZB5	18.4162	0	17.7169	16.9969	0	0	0	17.6454	0	0	16.9845	0	16.6529	16.0498	0	17.4254	0	0	17.6767	17.3664	15.5796	0	14.1248	16.4764	0	0	0	0	0	16.4151	0	20.8403	0	16.4959	15.9177	16.2706	15.5529	0	14.7621	18.315	15.8838	0	16.2068	15.0492	18.7798	0	16.6217	15.1196	0
Q1LZE9	17.5773	0	16.2955	14.1825	20.3175	15.5286	0	0	21.9734	20.3072	15.8335	20.807	0	0	0	12.4054	18.0336	0	0	0	0	16.4192	0	15.4359	16.2722	16.491	21.3868	16.8802	19.0349	17.4778	0	0	0	16.1738	0	0	0	19.0151	13.4484	0	12.3052	17.582	17.6814	0	0	18.3168	15.3492	0	17.2348
Q1RMH8	16.5063	17.8855	16.3621	16.3085	0	16.626	18.215	18.0715	17.5377	17.871	19.1689	17.7117	17.0082	18.006	18	17.4148	17.336	18.8372	17.5217	17.3271	17.2779	18.6509	17.7543	15.5935	17.5234	0	0	16.5566	0	16.2668	15.7192	17.423	0	17.1274	17.4287	18.1617	18.0165	18.8953	18.4455	17.1731	17.4448	15.9994	16.8201	17.265	17.4755	0	17.1256	17.7044	17.4279
Q1RMU4	19.5778	18.1898	17.1401	18.3595	0	15.8473	18.4891	15.7626	0	15.4774	15.3404	0	17.3938	16.5391	17.363	17.524	0	0	19.3353	19.5356	14.4399	0	19.2042	14.1901	0	0	0	0	0	20.0764	15.798	19.3368	20.0941	19.6714	17.6357	16.2397	16.9863	0	16.0513	16.757	17.0545	0	14.5467	13.6622	17.5991	17.5573	19.8695	15.6544	15.3661
Q1RMW9	18.3557	16.1692	16.5775	15.9982	0	0	0	14.8962	16.3498	15.8021	0	0	17.1846	16.5188	0	15.1589	0	0	16.7569	17.2066	0	0	17.0568	18.426	0	0	0	0	0	17.9802	18.6326	0	18.0632	18.8271	18.7493	16.662	16.3779	0	0	16.4278	15.4569	0	0	16.683	14.6199	0	15.9587	16.0428	16.2028
Q1RMX7	16.526	16.3699	17.3061	13.3717	16.2778	17.3407	0	18.5219	17.0521	17.4573	17.8929	16.388	18.6746	18.6247	0	18.9235	17.3592	0	17.1057	17.3056	14.7006	16.6277	17.537	17.9783	17.3888	0	0	16.0186	0	17.6742	15.9988	0	0	16.8753	16.9261	18.2623	17.6046	0	15.1769	17.9261	18.44	0	17.5542	18.0572	18.3487	18.6263	16.295	18.0763	17.407
Q24JY1	17.4407	17.7542	17.5829	14.5116	0	16.1616	0	17.3218	0	16.9058	0	0	17.5755	18.1117	0	18.2989	0	0	18.2028	17.1928	18.2106	19.298	17.3057	18.3197	17.9815	18.5401	18.0553	17.5076	0	19.5707	19.5697	0	0	17.0639	17.0387	16.7239	18.0394	19.6777	17.0182	17.83	17.4944	16.236	0	16.7385	15.3556	0	15.3705	0	16.9766
Q24K14	17.0153	16.9296	16.4904	16.5862	0	15.4905	0	15.7778	0	0	0	0	16.4173	16.3871	0	16.6447	0	0	17.044	16.5833	16.0498	0	15.9243	16.2041	0	0	0	0	0	16.9944	0	0	0	14.9508	15.3649	15.9454	16.7521	0	16.6155	16.5974	17.6125	0	0	14.6666	16.9093	0	16.3289	16.076	0
Q27960	22.4254	22.0566	21.7901	21.9387	22.1479	21.4498	24.1538	17.8284	19.976	21.3402	18.1414	20.5698	20.57	20.6086	17.3964	21.0498	19.6756	19.7221	21.9673	22.1992	20.6825	20.5417	22.9004	20.9139	18.5181	20.7025	21.7746	22.168	21.2763	24.0692	23.9754	21.7631	24.6555	24.4555	23.3311	19.837	22.2032	23.5447	19.0305	19.7386	18.6738	24.0647	18.8851	18.8937	20.1277	21.6682	23.6907	21.4547	23.4605
Q27965	19.3208	19.5338	19.5114	18.4415	20.9621	19.6542	19.9663	20.5705	18.9718	19.6754	20.1316	19.1884	20.7978	20.8669	20.7552	20.7439	19.5985	22.1773	19.5168	19.6956	19.9797	19.5384	20.1086	20.5812	20.6834	20.6572	19.3363	19.455	19.6485	20.4986	19.1686	20.4758	18.6962	19.5009	20.139	21.3129	19.86	19.6733	20.259	20.6533	19.9907	20.144	20.3359	21.3493	19.7159	18.4702	20.5715	20.73	20.2944
Q28024	20.3443	20.7515	18.394	19.369	19.5789	19.0338	0	0	0	18.364	15.4827	18.4857	19.8281	19.6059	0	17.9291	18.1169	0	20.5172	20.429	16.5253	17.6712	20.0047	18.1593	0	16.3205	0	17.7941	17.4873	18.4897	17.9365	17.5061	0	20.4458	19.7351	15.0024	19.5486	20.7954	14.6867	0	13.0035	18.831	0	0	19.2981	0	19.3872	0	18.7016
Q28046	11.0684	13.3645	17.1955	15.4021	0	12.7769	0	21.6848	13.3718	16.2776	0	0	19.7847	20.3159	16.9831	19.2366	14.1696	0	18.3459	18.2781	13.0664	19.5162	15.7561	19.215	0	0	0	0	0	12.9654	0	12.511	0	14.6641	16.1805	15.3131	13.606	0	18.1092	21.355	21.5132	0	16.0385	16.6501	21.3277	18.3884	18.41	17.79	0
Q29423	13.357	16.6264	15.2504	13.3176	0	16.7746	17.8874	18.3112	0	0	17.9719	0	17.8381	18.2525	0	16.9493	0	18.817	17.1416	17.4811	17.4942	16.2631	17.2373	17.6318	0	14.4181	0	0	0	0	15.5856	17.1993	15.6385	0	14.4186	16.8052	15.2462	0	18.5174	18.5062	18.8699	0	0	16.8809	18.0133	0	0	16.0585	0
Q29460	15.8989	17.8107	16.9969	16.6774	0	17.9559	18.0389	18.6173	16.8575	0	19.0162	0	18.9935	19.0013	0	18.7904	0	0	17.8335	18.7754	16.594	16.5624	18.0145	18.2401	0	0	0	0	0	17.9242	0	19.9622	0	17.1128	18.4995	18.7948	17.7238	0	19.4198	18.3535	18.3225	0	17.5109	18.3114	18.9398	0	16.2133	17.6476	0
Q29RI6	16.9895	16.5809	17.4242	16.0926	15.0782	15.7456	17.6233	16.7223	0	16.2589	17.5539	0	17.6876	16.4397	17.8528	16.8458	0	17.8813	16.9649	17.4072	16.4834	0	16.2866	16.7619	0	0	0	0	0	16.582	16.8086	0	0	17.4393	17.0089	16.8621	15.2131	0	16.1297	16.7205	15.8599	17.1452	0	16.6902	15.5969	0	17.3814	16.6358	0
Q29RL6	0	18.0463	16.8171	14.6056	0	18.4575	20.1147	17.8668	0	0	18.8032	0	18.0983	17.5902	20.417	18.5694	16.2233	19.6027	14.6694	16.9968	18.6732	16.5409	17.2728	17.0123	0	0	0	0	0	0	0	15.9828	17.8053	0	16.2079	19.2988	15.1261	0	19.4776	17.1368	17.5598	0	17.9333	19.1532	15.768	0	0	17.4687	0
Q29RM3	17.8684	17.8371	16.9612	16.5215	0	16.961	18.2966	18.2265	0	16.4582	16.3454	0	17.3727	16.0995	18.5291	17.7755	0	0	17.5308	17.7686	17.916	16.769	17.5368	17.692	0	0	0	0	0	18.1409	18.2172	17.2573	0	17.6561	17.8901	17.2446	17.464	18.5277	17.0736	16.8253	17.4992	15.4983	16.8941	17.3325	16.9791	0	17.4022	16.9944	0
Q2HJ33	15.7963	15.5135	17.1604	14.8057	0	16.3275	0	16.4452	17.7144	0	16.6361	0	17.3622	17.0507	0	17.293	0	0	16.3934	16.6392	16.3518	0	15.1193	16.1566	0	16.7002	0	16.5136	0	16.624	15.7675	16.0626	0	16.941	17.993	16.759	15.3731	17.5035	15.6296	16.8192	16.4487	17.3616	15.6415	17.3244	17.0028	0	16.2062	14.6327	16.6109
Q2HJ49	19.7752	22.1033	21.6676	20.012	19.3742	22.5655	22.9717	22.5977	20.2676	21.4926	23.1384	21.3864	22.7406	22.5454	23.9533	22.1596	21.5292	24.1343	20.6355	21.3854	22.6767	21.619	22.0046	22.2149	21.6998	21.6756	20.6376	21.0136	21.5503	19.6034	20.4503	21.7682	21.9359	19.6983	20.8935	22.6552	21.0347	18.4034	22.8952	21.6617	21.3457	21.366	22.5327	22.5144	18.9013	19.8604	20.2754	21.8834	19.7075
Q2HJ57	15.7661	18.533	17.5784	15.5701	0	19.3878	19.959	19.6397	0	16.9201	20.5794	0	20.3001	20.155	20.8363	18.7653	16.3902	22.3575	17.4563	17.756	19.5196	17.7561	18.7727	18.4386	16.2201	0	0	0	0	15.4297	14.85	20.3185	18.7403	15.8789	18.6638	20.5343	15.8275	0	19.284	18.5001	17.1432	0	19.8193	20.3261	16.6662	0	0	18.5926	0
Q2HJ65	17.4232	20.0509	20.0942	17.087	0	20.6045	19.0426	21.0215	18.237	19.6593	21.1257	0	20.7326	21.2917	21.4678	20.7795	19.6361	0	18.0355	19.7078	20.0789	19.5109	19.8826	20.595	20.1103	19.0093	18.5627	18.7051	18.6436	17.097	17.6608	20.9006	20.2141	14.2168	19.8012	21.4208	19.3099	0	21.1653	21.3302	20.2773	0	21.3318	21.4404	19.9226	19.1089	15.4186	21.3425	0
Q2HJ94	17.944	15.8794	17.2862	15.5504	18.9992	16.0151	18.1408	16.9076	0	17.4364	16.8492	0	16.8328	16.5147	17.5188	17.1806	0	0	18.2559	18.0763	16.8268	17.3093	17.3993	17.2377	0	0	0	0	0	17.8485	14.9966	0	16.2055	19.1664	17.4808	17.6812	18.2266	18.33	17.3629	16.9612	17.0637	0	16.1767	16.6981	15.2979	0	17.9901	17.0431	17.2271
Q2HJ97	19.7149	19.6269	19.027	18.9562	17.1023	16.1364	18.5876	18.0073	18.6723	18.3933	17.3736	16.6066	17.9048	18.4111	19.6261	18.1533	0	19.2104	18.2794	18.0824	17.66	18.648	18.3866	18.005	16.3248	0	16.9556	16.6007	0	18.4944	17.335	18.7725	18.8193	19.0804	18.0401	17.3897	18.6196	20.2129	17.0649	18.6462	17.0985	16.5464	15.4241	17.6905	20.1899	17.6515	19.2998	17.8768	18.891
Q2HJD0	18.1965	0	17.5007	16.4117	17.034	16.1377	18.8079	14.5254	0	15.5385	12.2646	17.5069	16.3205	15.3158	0	17.4502	0	0	18.1205	19.2892	14.415	15.6355	17.0082	17.4168	0	0	0	0	0	17.1998	14.456	0	0	18.6726	18.2316	14.6687	16.4375	0	12.9915	16.0223	14.0135	0	0	0	16.706	0	17.0793	14.5935	0
Q2HJD7	20.2514	19.16	20.0593	20.0466	16.4588	13.5506	13.7692	15.8017	19.7002	16.164	14.3471	15.8766	15.7155	16.7809	0	16.4669	0	0	17.6973	17.4255	13.6297	16.3547	16.6235	0	0	16.9071	0	0	0	17.5728	16.3618	16.4365	0	17.0003	15.9475	12.6167	17.0385	16.3958	14.3656	16.36	15.3279	16.0708	0	0	16.9579	0	19.0821	14.8245	17.226
Q2HJG5	18.5052	19.8029	18.9745	17.0782	18.2937	19.5536	18.1968	19.8886	18.5391	18.7361	19.0021	21.2577	19.6295	19.4643	20.0994	19.5243	0	20.209	19.2465	19.3748	19.5321	16.6699	19.2326	19.5078	0	16.0141	0	20.0573	0	19.1266	17.2955	21.7805	20.349	18.8773	18.6162	19.6797	19.5209	17.9016	19.2431	19.5992	20.4461	17.5565	18.6551	19.7405	19.8045	17.5375	19.638	19.5928	18.4067
Q2HJH2	20.0462	18.1122	18.9391	18.6945	20.308	19.659	22.8568	19.3379	16.6681	19.4191	18.8209	0	20.0974	18.8709	21.6831	18.9438	19.1711	21.0099	20.253	19.5365	18.6447	19.1316	20.7688	19.8895	17.1198	19.4676	19.5287	17.1782	0	20.7549	20.1103	22.9656	23.8088	22.2482	20.8332	19.7383	19.9187	20.5994	20.072	17.4443	19.1095	18.4215	19.2506	18.7283	18.1528	19.8558	21.6621	20.4465	20.6151
Q2HJI8	14.9334	17.6303	15.5859	16.1102	0	16.7285	18.6055	16.9425	0	0	18.5003	0	17.3983	16.3923	20.0331	16.6195	0	19.9188	16.1011	16.2889	18.1339	16.6025	17.1049	16.1736	0	0	0	0	0	17.5708	15.7277	19.2242	0	17.0569	14.7886	16.9741	16.2137	16.5295	18.5175	16.7744	17.6125	0	16.7616	16.9188	15.7967	0	17.095	18.286	0
Q2KHU8	16.873	16.6799	16.9084	16.7587	16.4944	17.3249	18.673	18.831	17.5231	0	18.671	0	18.8348	18.3521	0	18.1974	0	0	16.8476	17.3394	18.6206	17.4103	17.7665	18.2354	0	18.6116	0	16.4284	0	19.0302	18.7101	19.0495	20.2118	17.1277	16.9428	17.432	18.1848	18.219	18.7598	18.2207	18.552	0	17.4705	17.0731	18.4799	0	17.1291	16.9217	17.5699
Q2KHZ8	16.7295	17.6035	15.9627	13.576	0	14.9044	0	17.101	16.8806	17.5858	0	0	16.1778	15.8798	0	16.9814	0	0	16.4866	16.4035	0	0	15.6458	17.5543	0	18.0135	17.7129	0	0	15.6122	0	0	0	15.9009	16.1675	16.5869	0	0	17.114	17.4295	16.7743	0	15.9831	0	15.868	0	16.9695	15.837	0
Q2KI07	15.0753	19.156	18.6648	14.7362	0	19.2072	0	18.1884	16.8475	18.0412	19.2858	0	18.1618	18.1876	0	19.0535	18.3275	0	15.2685	17.0648	19.0707	16.5092	18.5465	19.2206	17.0959	17.5243	16.8269	17.9453	19.2329	14.8153	16.4815	0	0	16.2653	18.5148	19.4078	0	0	19.9367	19.1807	17.4326	0	18.967	19.0599	19.7563	20.2489	0	18.6002	0
Q2KI18	19.8465	0	18.4107	17.4507	19.1512	16.5554	0	15.384	0	15.7963	0	0	18.7042	18.2709	0	17.1671	0	0	21.2215	20.3802	0	14.6866	15.6617	0	0	0	0	0	0	17.4384	0	0	0	19.377	19.4358	0	19.5303	17.8933	0	15.5663	16.5368	0	0	0	16.4798	0	19.0883	16.8243	17.7057
Q2KI42	16.4505	15.6362	16.7372	16.5917	18.414	16.533	16.9024	17.6839	17.0101	0	15.1969	0	18.1342	16.9515	0	18.2536	18.1764	0	17.4874	16.7749	14.1256	17.5059	17.1748	17.0372	0	16.4882	0	15.3436	0	18.7497	17.5262	15.0291	15.5141	17.8359	16.4398	16.8376	17.8505	17.9336	17.4717	17.6964	17.8962	0	0	16.5739	17.6037	18.9326	17.3898	16.6019	17.101
Q2KII5	22.0986	24.4596	25.5461	21.6361	22.0989	26.253	22.9722	24.5385	24.5884	25.6072	25.9342	25.3936	25.3885	25.2093	23.4469	24.1199	24.9	24.8967	22.0233	23.1784	25.4579	26.0596	25.4637	24.7098	27.7291	25.5728	25.9561	26.5182	25.6763	21.8029	23.2281	23.4857	23.231	20.3354	24.8026	25.6621	25.3593	23.277	24.3654	23.8856	22.9584	21.2931	25.9158	25.5933	25.8034	24.6676	22.1268	25.3681	22.6073
Q2KII9	14.2529	15.1072	15.0288	15.2135	0	14.1549	0	16.9402	0	0	0	0	16.73	16.2177	0	16.0688	0	0	15.6896	15.9074	0	15.9839	14.8149	16.0781	0	0	0	0	0	15.944	0	17.8405	17.5481	13.8631	14.1273	15.5417	14.1444	0	16.6326	16.6617	16.912	0	15.1729	15.8307	16.7644	0	13.9165	14.2869	0
Q2KIS4	20.8551	20.1695	20.0177	20.0013	20.8965	19.6811	20.9095	17.5908	19.163	19.6501	16.3026	19.5313	19.4504	19.2043	16.531	19.1059	18.9014	0	21.1496	21.4045	19.2379	19.5585	21.5034	18.8564	16.4643	18.4819	21.4328	20.0982	21.1141	21.279	19.9599	18.8338	21.5852	22.0524	22.4861	18.3417	20.4445	21.1075	16.9512	18.5073	17.1792	20.2523	17.0117	16.6765	19.1072	19.552	21.3647	19.0701	21.1512
Q2KIT8	17.4625	16.0227	17.2856	17.3777	16.7633	15.6221	0	16.7093	17.93	16.8753	17.8305	0	16.9519	16.8233	0	17.8883	0	0	16.7571	16.9047	17.6357	17.4549	16.8547	17.7254	0	0	0	17.0536	0	19.2707	17.1732	0	19.0064	19.075	17.8839	17.6242	17.9802	20.3089	16.1281	17.6791	16.0376	18.6505	16.9115	17.6508	15.8217	0	18.2891	17.4052	18.3009
Q2KIV8	17.987	18.5123	15.7113	15.5383	17.3906	13.7978	0	16.0288	19.1702	0	14.4585	0	17.0124	17.2336	15.641	16.284	0	0	16.3755	16.1421	18.0799	16.7344	17.4712	17.4608	0	17.2773	18.5897	15.6914	16.928	19.6413	17.8361	0	16.6772	19.5281	18.2841	15.6367	19.5822	18.5477	13.6253	17.3667	16.1073	16.8324	0	13.1493	17.1873	16.672	19.1566	14.3551	17.8324
Q2KIW9	17.6644	18.2657	17.1184	17.9037	19.108	16.809	19.9576	16.8621	17.631	14.5992	17.6536	17.2685	17.68	17.5589	18.6501	17.562	17.3323	19.7381	18.1771	18.0997	17.1889	17.0566	18.1579	14.9183	0	0	0	17.1495	0	18.4421	17.3898	18.6543	19.5265	18.2741	18.6185	17.022	18.4721	19.775	17.6973	16.809	16.7006	18.5104	16.1825	16.7786	16.1122	0	18.3501	15.7579	18.4357
Q2KJ25	15.4405	0	15.854	13.3436	15.4028	16.3873	17.7431	16.7253	16.4416	0	17.6764	0	16.6629	16.2386	17.3176	17.4377	0	17.9371	15.9219	15.6814	17.2048	14.1143	16.0204	15.2672	0	0	0	0	0	17.2621	16.6832	16.5859	0	15.9302	15.2095	16.1554	16.9514	17.1021	16.3348	16.9452	17.7413	0	16.4862	15.3901	16.9796	16.9395	15.1094	15.6326	0
Q2KJ32	18.3616	16.4143	16.4292	15.8661	17.0639	14.8852	0	16.6586	15.8881	16.8576	0	0	16.3503	17.3461	0	17.562	0	0	17.6483	16.7075	12.2653	14.0277	17.2229	17.1931	0	16.779	17.6357	17.3222	0	19.961	19.4452	18.4625	20.6399	19.8017	18.4941	15.6446	16.7389	16.8504	14.3789	16.4037	15.0494	18.4316	15.9289	13.3932	16.5409	0	19.796	17.7208	18.6293
Q2KJ42	15.0839	15.9519	18.0602	15.9414	0	18.4752	16.3801	18.8403	16.8167	0	18.6799	0	18.8053	19.0811	18.5596	17.868	0	19.579	16.2001	16.7213	17.5059	19.667	17.7867	18.1497	17.5634	0	0	0	0	15.1088	14.8779	0	0	0	15.8389	17.8751	15.6851	0	18.0019	18.4059	18.4461	0	17.1969	18.0231	16.7833	0	15.4974	17.7784	0
Q2KJ81	14.4315	16.6837	15.7281	14.8491	0	16.079	0	18.4717	0	0	18.3084	0	17.1253	17.6468	0	17.1681	0	0	16.582	17.1267	17.1577	0	16.887	16.8192	0	15.7081	0	16.5678	0	17.2028	16.579	0	0	15.4931	15.2501	18.3067	16.9315	0	18.5099	17.8227	17.7323	16.1385	16.292	17.9651	16.4027	0	16.075	16.8582	16.6862
Q2KJD0	18.8776	20.2953	21.009	18.8862	20.1747	20.8326	16.0703	22.2431	21.1999	19.9746	21.754	20.2867	22.0947	22.026	19.1075	21.8073	20.0869	0	20.3733	20.6094	21.3416	19.8409	21.018	21.7856	21.2319	20.7146	20.7338	21.0012	20.1206	18.3087	20.0918	20.0224	0	17.499	20.8435	21.917	20.4009	16.8796	22.1311	21.9232	22.0187	19.2504	21.4774	21.292	21.92	21.8208	19.9999	21.2347	18.7802
Q2KJE0	18.1992	17.9014	14.0189	16.0574	18.0814	0	0	0	0	0	0	0	14.0526	11.9106	0	14.1226	0	0	15.7945	15.8526	16.2485	16.1579	15.1708	0	0	0	0	0	0	12.3202	13.8545	15.5047	0	13.7283	14.0009	0	16.4367	0	14.1187	12.0318	11.208	0	0	0	12.894	0	16.429	0	0
Q2KJG3	16.0028	0	17.5258	15.6762	0	16.8676	0	17.9647	16.269	0	16.7435	0	17.4803	17.0024	0	17.1551	0	0	15.5191	15.5099	16.2579	0	16.8051	17.8795	15.1607	16.244	16.8218	15.5699	0	17.7435	15.9475	17.9677	0	16.4542	16.3892	16.3637	17.6073	0	16.3696	17.8687	17.2538	0	16.3116	18.0353	17.8812	0	15.3285	14.6185	0
Q2KJH4	17.6248	20.6755	20.2908	17.4779	15.6376	21.9045	18.6955	21.5856	18.22	20.0158	21.8527	15.9564	21.753	21.9279	20.8239	21.0827	19.1891	20.7749	18.6708	19.6552	20.7799	19.0823	20.2976	20.9359	19.054	19.3228	19.4934	18.439	19.4919	17.9014	17.5549	17.5434	0	17.5725	20.2789	21.7514	19.1209	14.1355	20.7532	21.1205	20.1848	15.3645	21.1241	21.9502	20.7135	18.0725	18.1868	21.4043	16.6128
Q2KJH9	16.3143	17.2695	17.3001	17.1422	17.1813	17.392	19.8206	18.4132	16.6548	16.7772	18.8636	0	17.9057	18.4257	18.2496	18.4288	15.4893	21.4246	17.2465	17.4994	16.0769	16.5295	17.7197	18.0933	16.0456	0	17.0526	17.2652	16.4645	18.6033	18.189	19.5043	18.7998	18.1052	18.3381	18.5897	16.5438	18.6658	18.9415	17.9772	17.4297	18.0422	18.3866	18.528	16.9693	0	18.3281	18.5017	17.7613
Q2KJI2	18.1415	16.1782	15.8474	17.1226	14.7943	15.3192	16.9428	16.9954	0	15.858	0	0	16.4005	15.4783	18.9497	15.8668	0	19.0827	16.0926	15.4969	18.0572	16.1217	16.4008	16.7044	0	0	0	0	0	17.715	17.0956	19.8969	20.451	15.9099	16.0218	15.8033	16.1275	16.714	17.0931	16.8186	17.2685	0	0	0	16.7904	0	17.195	16.482	0
Q2LGB5	17.5867	18.5438	17.5062	16.4222	18.9174	16.639	20.3	16.9447	18.2313	16.7831	17.5905	0	17.584	16.8535	18.4084	17.1863	16.4807	0	18.0855	18.696	17.1026	17.0892	18.156	17.8841	0	0	0	16.7818	0	17.9724	16.863	20.3634	20.9206	18.7647	18.4277	17.1878	18.7165	19.2796	18.0409	16.9289	17.6079	18.9542	17.6755	16.9817	17.3331	18.6358	19.2021	16.1478	18.3112
Q2NKT5	0	18.952	17.3558	19.0144	18.0342	16.9875	18.8812	18.2258	18.1153	16.7425	18.2097	16.8971	17.6571	18.3844	20.0368	17.9904	0	18.8213	18.0609	18.4774	17.9123	18.9259	18.2658	17.2016	0	0	0	0	0	19.6583	20.6673	18.8221	20.2896	17.7922	17.347	17.3125	19.3149	20.7932	18.7557	18.1768	18.281	17.5723	16.3472	17.6305	19.0853	0	18.6709	0	19.113
Q2NKU4	16.5792	0	17.2698	16.4085	17.5148	17.9187	0	17.488	16.5729	0	16.5693	0	18.2245	18.8895	0	18.2712	0	0	17.5934	17.6733	18.8004	0	17.5331	17.6347	0	0	0	0	0	14.8985	0	0	0	16.2507	17.3699	18.441	18.0477	19.8925	18.1153	18.4027	18.2263	15.7483	17.5715	18.2481	17.9346	0	16.0344	16.5258	16.6844
Q2NKV1	19.823	0	21.4821	0	24.8062	21.1016	0	17.817	25.7769	24.2043	20.9003	27.4811	19.1406	17.2714	0	0	24.016	0	13.9864	0	20.302	22.0355	19.9314	20.2455	23.9981	24.5193	25.514	24.5398	24.7468	18.1076	0	0	0	19.3332	17.905	18.6476	20.5071	20.3249	0	0	0	22.2512	21.7543	19.0302	17.8819	23.7346	17.2836	19.0418	22.5579
Q2NKY7	16.5416	16.4064	18.0393	16.4194	0	17.4318	0	19.4281	0	17.7702	17.3625	0	18.9587	19.1819	0	19.4305	0	0	17.8966	18.0645	17.6611	0	17.7592	17.9042	0	15.9189	0	0	0	17.077	16.7599	0	0	16.3058	17.9541	18.634	15.6499	0	18.6713	18.0234	17.1805	0	17.8186	17.7447	17.6332	0	16.5261	17.4623	16.1177
Q2NKZ1	16.5302	17.8825	17.0409	16.705	16.5087	16.5753	0	18.7211	16.9929	16.8362	18.5593	0	17.7024	18.246	0	18.1739	17.0246	18.3281	17.1598	17.6508	18.5164	18.3998	17.4148	18.3581	17.2026	18.6881	0	15.7311	15.4989	18.9665	18.567	0	0	16.7173	16.6872	18.6409	18.5023	18.8548	18.6441	17.935	17.4607	15.2249	17.3644	18.5821	18.173	0	16.5911	16.9756	15.4915
Q2NL22	15.3326	14.7728	16.5333	16.1962	0	15.4477	17.6066	18.1896	16.1244	13.815	18.0744	0	17.4184	17.148	18.1668	16.8574	0	17.7276	15.5094	14.9969	17.4805	15.8307	15.7944	17.5358	0	0	0	14.7193	0	14.5716	14.1037	18.1825	0	0	15.0965	16.8444	15.1787	0	17.7518	17.7628	18.0371	0	15.5781	17.4975	17.694	0	14.1954	15.7076	17.5692
Q2NL31	15.5157	0	15.3068	15.2272	0	15.8211	16.2395	16.9901	0	0	0	0	16.9841	17.5743	18.6416	16.6222	0	17.5617	16.5288	16.8737	0	0	0	15.7285	0	0	0	0	0	17.0126	14.6919	0	0	15.5259	15.1247	16.2901	0	0	16.0856	15.3876	16.2105	0	0	14.7847	16.2456	0	16.5252	15.3708	0
Q2T9L8	17.2313	16.8697	16.4159	16.2997	0	15.8362	0	16.9374	17.3689	0	17.1695	0	16.2635	15.4378	0	17.2369	0	0	16.388	15.8189	16.4493	16.2254	16.1364	16.8626	0	0	0	0	0	17.3525	15.6032	18.4637	17.4571	15.0716	0	16.8142	16.2861	16.1429	16.7754	17.7223	16.481	0	0	15.628	15.9175	0	15.0152	15.9114	0
Q2TA46	18.7414	16.3381	17.8984	16.0449	15.1805	0	18.2234	13.9412	0	0	0	0	16.8296	16.7638	0	16.9486	0	0	19.2998	19.1	0	0	15.9841	0	0	0	0	0	0	18.3115	17.2795	0	0	19.6245	18.9841	13.3434	15.7228	0	11.7727	13.5873	14.0036	15.6847	0	0	15.2191	0	19.038	14.8396	16.0717
Q2TA49	15.0157	19.4138	19.0351	15.9113	15.1303	20.9252	20.2885	20.2557	17.8812	19.1763	20.9172	17.272	20.4077	19.6195	21.3917	19.8667	19.1231	21.9459	17.0072	18.6681	20.4119	20.466	19.5486	20.2213	19.6156	18.6308	17.3792	18.9976	19.7405	13.7179	17.6366	18.4957	19.3267	10.8033	18.1894	20.2964	19.1382	13.7144	20.5854	19.4605	19.917	0	21.0187	19.7407	19.0014	15.0098	13.8997	19.5432	0
Q2TBG8	15.8991	15.6818	15.7913	15.8291	16.6002	13.684	0	15.3365	0	0	16.5376	0	17.1958	16.7453	0	16.7694	0	0	16.7553	16.6624	15.7372	0	16.6311	0	0	0	0	16.1947	0	16.6936	16.3449	0	0	15.213	17.3794	15.8981	16.2457	0	16.5804	16.3555	17.8754	0	0	16.0327	16.7562	0	16.67	0	0
Q2TBH2	19.9307	18.274	18.853	17.8161	20.2188	17.8469	18.2278	16.0068	0	17.2238	15.6687	17.3203	18.4455	18.0434	0	17.6076	17.7195	0	20.1206	19.8257	16.2521	0	19.5618	16.0095	15.6902	0	18.4368	18.8963	0	19.3583	16.7966	0	0	20.5542	21.2672	17.7377	18.9556	0	0	16.8795	14.601	20.111	0	14.9514	18.9169	0	20.406	17.0707	20.3073
Q2TBQ5	18.6859	16.0425	17.8486	18.2368	16.1845	16.2893	20.0765	18.0072	18.238	18.2399	16.9216	16.6115	17.689	18.182	0	18.088	0	0	17.9982	17.8414	16.8861	18.7549	17.4453	17.9884	0	0	17.1707	18.5041	0	20.6274	19.9236	0	0	17.6791	18.2307	16.9969	19.131	21.7844	13.3725	18.0861	16.753	18.6032	16.3932	17.3773	17.7385	0	18.867	17.4561	18.1599
Q2TBU9	15.5633	18.0936	16.724	16.4249	0	17.1111	15.6038	19.4549	17.4632	16.6531	18.7492	0	18.1834	18.8858	17.4435	18.6803	0	0	16.6062	16.6618	18.2361	16.6718	17.255	18.5419	18.0362	0	0	0	0	18.3502	18.0945	19.7159	0	0	14.7627	19.249	17.6819	0	18.7112	18.9818	18.6353	0	16.5616	19.0567	17.9832	0	16.7444	17.6876	0
Q2TBV3	16.9113	18.7361	18.1896	18.4457	0	17.0918	0	18.0249	17.4892	18.2752	17.5578	0	17.6383	17.63	20.2104	16.1491	0	0	15.7593	17.4382	17.7691	18.5686	15.9004	17.2201	17.028	0	0	0	16.6893	15.7985	0	0	0	16.1114	16.1573	17.2795	18.5646	0	18.5051	17.5637	18.1503	0	16.7161	17.3549	18.0197	0	17.6767	15.79	0
Q2TBX1	0	17.4867	16.9664	15.9134	0	18.2261	16.8936	18.807	16.9754	18.1147	18.4327	0	17.892	18.5376	17.3022	17.7688	0	17.9636	15.9332	17.1572	18.1193	18.968	17.5527	17.7137	19.3872	17.4088	0	17.6402	0	0	0	19.1182	0	0	16.1675	18.649	18.1171	0	18.36	17.1978	17.4686	0	18.1807	18.9755	15.8641	0	14.1705	18.0675	0
Q2TBX5	20.6215	19.6772	18.91	20.0808	19.335	17.2961	0	17.8977	17.7978	16.6399	17.6986	17.6491	18.6591	18.1497	17.1523	18.7906	0	0	19.2205	18.8317	17.6911	17.2416	19.2797	17.5779	0	0	0	17.235	0	20.5239	19.8163	0	0	19.7752	19.034	17.0317	18.9755	20.1854	15.3681	18.1876	18.0358	16.5043	15.0378	16.7443	18.4914	0	19.3829	16.8627	18.6517
Q2TBX6	16.6219	16.8379	18.5546	15.1742	19.729	18.4004	0	18.031	20.5322	19.2845	19.2022	20.6335	18.5127	18.6622	0	17.9395	19.7257	0	16.9411	17.1051	17.747	18.1742	17.2618	18.164	19.661	18.2591	19.1647	18.1959	18.4034	17.8435	16.6472	0	0	17.1419	17.3062	18.4546	18.7267	19.9595	19.0967	17.9132	17.8588	18.0056	18.2685	18.4106	15.3387	19.2911	17.1684	18.504	19.689
Q2YDE4	16.137	18.0401	17.6498	14.8754	17.3155	18.0549	0	17.8125	17.8169	17.9195	18.925	17.1241	17.254	18.8206	18.6493	18.2858	18.1484	0	17.0212	17.2247	17.7327	18.248	17.0977	17.8256	18.4136	18.5122	0	18.7161	0	18.1317	16.3634	0	0	17.5395	17.6012	18.6254	18.2886	18.607	18.14	18.3207	16.5262	18.1963	19.1946	18.9552	16.8265	0	17.4505	18.1705	18.8191
Q2YDE9	14.1823	16.4771	15.7525	15.3542	0	16.3756	18.1589	16.3563	0	0	17.2457	0	17.0376	17.3338	19.2624	16.149	0	19.484	16.2837	15.6778	17.4799	17.0485	16.7385	16.6867	17.0818	0	0	0	0	0	0	16.8603	0	0	15.5403	17.0579	0	0	17.7241	16.8927	17.9061	0	16.5803	16.4005	17.1781	0	15.836	0	0
Q2YDJ9	15.3383	16.2323	15.4597	13.3423	15.0099	16.7635	0	17.2685	16.1685	0	17.6854	0	17.6243	16.8308	0	17.4906	0	0	15.1964	16.1645	17.8638	15.5041	17.0773	17.8579	0	17.0208	0	15.061	0	17.9792	15.3615	0	0	16.5399	16.6982	17.5769	17.4228	0	17.7901	17.86	17.5159	0	16.0008	17.7775	17.1801	0	16.8938	17.2416	15.9887
Q2YDM1	17.8381	0	16.9849	13.2783	0	17.1665	0	16.2065	16.4131	0	16.8569	0	16.5473	16.7021	0	17.1527	0	0	17.07	18.076	0	0	15.8614	16.525	0	17.8861	0	0	0	17.3415	17.1365	0	0	17.1747	16.845	16.9839	16.8922	16.083	0	17.3303	14.7572	0	17.1224	14.6647	17.0714	0	17.2689	15.209	0
Q32L99	16.847	16.7618	16.2365	15.7513	0	15.9469	0	17.1072	16.7144	0	17.2859	18.2102	17.4828	16.9097	0	16.5321	0	0	17.4728	16.863	17.0893	0	16.3866	16.8065	0	0	0	0	0	17.4717	17.6949	0	0	17.0659	17.6462	16.6978	16.5322	0	17.9887	15.8732	17.4067	0	0	16.7731	16.4112	0	17.532	0	0
Q32LC3	14.8512	15.587	14.4828	16.0319	0	15.1734	0	15.6605	16.5216	0	0	0	15.9438	16.053	0	16.0734	0	0	15.6708	15.2437	15.4846	17.178	15.2177	16.7705	16.3941	0	0	0	0	16.4171	16.9927	0	0	0	0	0	15.2107	18.8679	15.4088	15.5031	16.516	0	0	15.6847	14.0986	0	14.3183	14.7121	16.012
Q32LE5	17.0158	21.0789	20.2912	17.6002	17.5971	21.4007	19.1398	21.9007	20.6593	21.52	22.2594	18.6682	21.8804	22.0202	19.746	21.8975	18.9819	18.848	19.4562	20.354	21.2356	21.3882	20.8333	20.6176	19.7597	20.2794	17.2676	16.3189	17.6397	16.852	18.9225	20.2389	17.6478	16.4748	20.5396	21.5515	20.3952	14.9417	20.9674	20.2853	20.756	0	21.0045	21.4144	20.4975	20.0018	18.8612	20.3641	0
Q32LG3	19.674	19.9996	21.0109	20.6965	18.9498	19.0648	19.6975	19.0439	21.3869	20.6029	18.7516	21.2391	19.3912	19.9085	21.2131	19.1774	19.9393	19.9398	19.2685	19.3101	19.8717	20.1001	19.7113	19.84	19.9263	19.2427	19.1074	18.3328	19.4398	18.5782	18.6525	19.3577	18.6416	18.9194	19.7865	19.5849	19.3247	20.0752	19.2035	19.2371	18.8053	18.1726	18.9765	19.1956	19.6863	0	19.4478	19.951	18.2889
Q32LK2	19.3563	17.6289	18.7272	18.0827	0	18.8125	0	15.1103	0	0	0	0	18.5393	18.1402	0	15.7457	16.7332	0	18.6577	19.9683	18.5508	18.2047	19.436	18.1178	0	0	0	0	0	19.9248	20.071	0	0	20.4617	19.5401	17.0837	18.7866	20.9309	0	18.2662	16.9276	20.6813	17.1438	0	18.9318	0	20.2407	18.6905	20.0215
Q32LM0	0	16.6821	14.9483	14.6826	0	15.0536	0	16.4557	15.0211	0	16.9833	0	15.8831	15.4282	16.5193	15.8039	0	0	16.2252	15.6877	16.4481	15.4436	15.4721	0	0	0	0	0	0	15.7512	0	18.6794	0	13.2884	14.7074	14.855	14.4729	16.8933	14.6777	15.7488	16.6637	0	14.605	14.6648	16.3203	0	15.0186	14.8713	0
Q32LP0	15.7507	20.0226	20.6251	16.5528	17.8759	21.3859	17.9704	21.7988	16.9621	18.6608	21.9433	18.7012	21.5093	21.3186	20.7306	20.7533	17.6277	20.0042	18.4383	19.2834	21.1597	17.0841	20.7421	21.362	18.9895	19.503	17.4722	16.7557	16.8647	17.3052	17.0995	20.418	0	14.0595	19.3292	21.6669	20.2472	16.8546	21.5708	21.2194	21.9867	0	21.2002	21.7388	21.2691	17.5132	17.5587	21.4434	19.8699
Q32LP6	16.8544	17.5107	17.7374	16.5432	16.3038	17.9722	17.2283	18.8032	16.3902	16.1625	18.23	17.8324	18.8499	18.3772	18.5999	18.4695	0	17.8634	16.5764	17.6225	18.1132	16.9218	18.09	18.0759	0	0	0	0	0	16.4467	14.3536	19.0851	17.5407	14.5376	16.2997	18.3721	16.9904	0	18.5809	18.7801	18.7031	16.7436	17.103	18.4031	19.6496	0	15.4906	17.4002	0
Q32PA4	18.083	18.0293	18.5285	18.8624	19.6495	17.1463	22.2621	19.9018	0	20.0499	20.5705	0	19.0331	18.4589	22.1141	17.8281	17.7717	22.107	18.3913	18.4076	18.7413	17.0522	18.9918	18.8106	0	0	0	0	0	19.6267	19.2793	22.5039	20.8127	19.8247	18.9848	17.8976	0	19.3644	19.2011	16.5206	18.535	0	18.2066	18.3157	16.928	0	19.5555	19.0444	18.9113
Q32PB8	15.8386	16.5166	15.9596	17.5076	0	16.514	16.3766	18.6426	19.4011	0	18.0352	0	18.3935	19.0704	0	17.6397	0	0	17.6773	16.1331	17.9865	18.4832	17.4051	17.135	0	18.1338	0	17.2604	0	0	0	20.9282	20.6208	0	17.2531	17.8107	18.1993	0	17.7716	17.4499	16.6198	0	16.125	17.1937	15.4664	0	0	0	0
Q32PD5	16.7434	16.6513	17.9162	15.8878	17.6992	15.6196	0	18.4034	19.4879	17.6488	18.9466	17.7393	17.8518	18.4943	0	17.8135	15.6465	0	17.1836	17.3415	18.0618	20.0705	17.2124	17.8159	17.4931	0	0	17.8132	18.229	18.4986	0	0	18.8182	17.6294	15.3555	17.1886	17.7808	20.7146	17.2929	17.623	17.0731	0	0	16.9717	15.6511	0	17.109	15.5776	17.1842
Q32PF2	15.1209	18.4239	18.5304	14.9223	0	20.2677	18.2997	19.8482	14.421	16.9074	19.7396	0	20.4082	20.1954	20.0625	20.2856	17.5778	20.2563	16.7168	18.3667	18.3207	17.2787	19.5679	20.1619	17.0388	17.1896	16.4118	16.5264	16.6065	16.305	14.1416	19.1107	0	13.7216	18.5996	20.6583	19.0626	0	20.6061	20.3697	20.3504	0	19.216	20.7682	20.6066	0	14.504	19.4173	0
Q3B7L6	16.2972	17.2919	15.6566	17.432	0	16.7516	17.4756	17.0542	0	0	16.7307	0	15.4656	16.8384	17.9179	14.6397	0	17.3569	15.5301	15.8457	17.5973	18.2287	15.4756	15.4049	0	0	0	0	0	13.7252	14.3945	0	0	0	15.9643	16.2331	15.4616	0	18.5272	17.6813	17.9411	0	17.0269	16.6954	14.97	0	13.6443	0	0
Q3B7M9	15.0354	15.2547	17.0407	13.4954	0	17.8541	17.7463	18.576	15.1471	0	17.3737	0	18.4259	18.3207	18.9281	18.5867	0	18.5409	16.4552	16.7903	16.6578	0	16.7986	19.1021	0	0	0	0	0	14.8945	0	18.0836	17.3109	14.8561	17.232	18.7172	15.7576	0	16.1333	18.7019	17.8826	0	17.1466	18.017	18.9817	0	13.8058	17.0287	0
Q3B7N2	19.1351	21.2828	20.9388	18.71	17.9248	21.7876	19.9321	21.8222	18.8443	19.679	21.4515	17.0508	22.2041	21.9215	21.1855	22.2689	19.9966	20.2864	20.1997	21.2251	21.5478	19.8645	21.5211	21.9223	20.1528	20.254	20.3168	19.5867	20.292	19.2824	19.131	19.9564	19.3831	18.244	20.7364	22.2312	20.6723	16.3085	21.636	22.3225	22.0251	17.1412	21.7178	22.393	21.3719	19.7749	18.987	21.7875	16.8762
Q3MHE8	17.478	17.7569	17.5936	17.6453	18.9122	16.7024	0	17.4386	19.0196	18.7276	18.5712	19.1163	16.7714	16.5163	0	16.832	18.0126	0	16.402	16.6218	18.5985	16.9294	16.7162	15.4006	18.4886	16.5032	17.9783	17.3208	0	17.9723	15.8665	0	0	16.6773	15.6977	16.3232	18.1644	19.4814	16.3679	16.968	16.3573	16.3912	17.5718	16.4591	17.5174	19.4845	17.7094	15.6481	17.6263
Q3MHF7	15.481	0	18.524	16.735	18.4795	19.0879	0	19.4297	17.9154	18.4527	18.5298	18.8633	19.588	19.7506	0	19.5692	0	0	16.9176	17.9893	0	17.0376	17.989	19.1555	0	17.3451	17.7422	18.3932	0	15.5971	14.7335	0	0	15.5457	18.7556	19.9315	0	0	19.8747	18.2417	17.4259	17.736	19.1961	19.4239	17.6721	0	0	19.3305	0
Q3MHL4	17.0666	19.5092	19.048	18.1102	15.6489	20.2053	18.884	20.6487	16.8877	17.4851	21.8983	15.2215	21.3045	20.7193	20.0747	20.2468	16.745	19.8909	18.5758	18.9497	21.0082	19.4623	19.4294	20.2219	19.0896	19.6203	18.1664	18.4606	18.6913	18.5073	17.3538	19.4786	20.3117	16.7918	18.9699	21.0563	18.5549	16.632	21.0773	20.1033	20.0041	19.7768	19.7282	21.34	18.1246	0	17.6267	19.2523	0
Q3MHL7	16.7992	17.667	18.1848	16.2939	16.5915	17.484	0	17.6719	18.5622	18.1393	18.6422	0	18.4426	18.4469	0	18.5886	17.957	0	17.7481	17.7269	18.3025	18.1475	18.1664	18.9024	16.7892	16.9695	15.7812	16.761	16.8164	19.3308	17.4939	0	0	18.2603	18.1013	18.7055	18.2703	18.3535	18.949	18.5305	17.9831	16.3318	17.8252	18.0531	18.1708	0	17.8887	18.942	17.2258
Q3MHM0	13.514	18.19	18.2348	14.6528	0	19.8186	19.6503	20.3319	0	18.0725	19.9881	0	19.3894	19.9371	20.5316	19.0826	16.8708	21.2731	16.0619	17.2166	19.1247	19.1593	18.15	19.131	18.705	19.0138	17.128	17.6909	17.619	0	16.0633	19.4781	18.2655	0	16.865	19.3977	18.4993	0	19.8796	19.3217	19.1808	0	19.6697	19.632	19.4426	0	13.372	18.9225	0
Q3MHM5	19.9182	20.9783	21.5726	19.6018	20.4871	22.1593	20.1947	22.3314	21.7911	20.452	22.9513	20.6961	22.4511	22.926	20.3198	21.7881	21.0164	22.0573	20.9013	20.9496	22.3474	20.5509	21.3214	22.2886	21.685	21.2066	20.9668	21.1703	20.4042	20.4066	19.602	21.4213	20.5654	19.7531	21.7997	22.4334	20.7211	17.9483	22.0436	22.1104	21.6666	19.1912	22.0191	23.0947	21.9401	20.3528	20.1017	22.0815	19.3534
Q3MHM6	17.0926	12.7349	14.4959	16.6862	13.9284	0	0	12.6264	13.8949	0	0	0	15.0448	15.1529	0	16.2721	13.6431	0	18.5702	18.3543	0	14.568	13.5974	0	0	0	0	13.6064	0	17.5625	13.3576	0	14.6519	13.8105	0	0	0	0	0	14.7642	13.5383	0	0	0	10.8039	0	16.2022	12.9238	12.4466
Q3MHR7	18.0247	19.6108	19.9154	16.7929	15.3721	20.9044	18.6222	20.7868	18.1609	19.7311	21.4053	16.1605	21.2195	20.82	19.9122	20.4405	19.7308	19.437	18.8092	19.3609	20.5544	19.6257	20.5188	20.5686	18.8608	19.3607	19.1376	18.3472	19.6635	18.7992	18.2456	16.3336	0	17.0127	18.8554	21.0699	20.0177	17.119	20.7424	20.2457	19.8568	16.3868	21.0333	21.0201	19.096	19.2332	17.6456	20.4739	15.4437
Q3MHW6	16.5918	16.1762	14.8799	18.3085	0	0	16.3495	12.398	0	0	0	0	14.0263	0	0	14.9212	0	0	17.6357	17.9037	13.4993	12.6828	17.6244	14.0513	0	0	0	0	0	18.8041	19.6756	15.6662	18.9067	17.7798	16.338	11.0643	0	0	0	14.5744	14.3687	15.7511	0	0	13.4595	0	18.0403	0	0
Q3MHW9	17.2054	17.5861	16.3493	16.2032	0	16.5982	0	16.2582	0	0	18.3574	0	16.4695	16.0015	0	16.3383	0	0	15.7335	16.0338	17.3037	16.4335	16.7407	15.8791	0	0	0	0	0	0	16.3899	0	0	16.1011	15.4418	16.7004	16.043	0	18.2649	16.5146	16.5122	0	0	16.1529	17.2979	0	17.1696	15.4241	0
Q3MHZ0	19.5508	19.4423	19.4102	18.9074	19.5466	19.6194	18.7479	19.5015	17.332	18.3163	19.7099	17.1791	19.8619	19.0013	19.6422	19.8453	18.7772	19.1025	19.796	20.2734	20.2278	19.2218	20.4896	19.9912	17.3402	15.9462	16.7425	17.0331	16.7102	19.0171	18.3375	17.1218	19.6919	19.5624	19.9349	19.7896	19.4347	19.7458	19.3015	19.4996	19.0307	18.5478	19.3003	19.6497	20.6518	18.2866	20.4551	20.0277	19.5771
Q3SWY2	14.773	15.3989	15.442	0	0	15.0353	0	16.864	0	16.3951	17.3175	0	15.2335	18.3543	0	16.324	0	0	16.4368	13.9238	16.9296	16.7396	18.0484	16.1416	0	0	0	0	0	12.6072	0	0	0	0	15.3921	16.5463	17.6636	0	18.0965	16.401	18.4895	0	16.5604	17.7458	18.7019	0	0	0	0
Q3SX32	20.5302	18.7993	20.2483	20.2232	21.0113	18.7843	22.7509	17.418	18.1808	17.6012	14.1571	16.644	19.5664	19.8422	18.2492	19.5536	18.7692	19.1029	20.551	20.4416	17.5688	17.2057	19.705	19.1537	16.8926	18.9576	17.479	16.2324	18.3492	21.7492	21.4934	18.7978	21.6644	21.8375	21.8646	17.4922	19.5313	21.2184	15.8263	17.9933	16.853	20.4857	15.6378	16.7252	18.5707	19.0784	21.828	19.1132	20.4321
Q3SYR8	20.074	21.9079	22.382	20.9793	24.3698	20.1634	22.7318	18.893	0	0	20.899	0	19.4675	21.5558	21.7292	0	0	0	22.1328	22.2894	20.936	21.2659	21.6613	22.9047	21.4655	0	22.3275	23.4866	21.3486	22.1857	0	24.6745	0	0	21.4295	21.7001	20.2349	0	0	20.3179	20.0394	20.3559	0	21.544	21.9717	0	21.7473	0	23.6882
Q3SYS6	18.6631	17.5741	17.5086	20.4834	19.612	16.5859	20.0981	15.4682	0	15.8459	14.5995	0	18.2784	16.9904	13.7974	19.093	0	0	21.2115	21.6468	14.1437	0	17.9965	14.492	0	0	0	13.7285	0	19.8731	21.2227	15.5451	18.0248	21.2583	20.8219	17.3275	14.6924	15.0429	13.2289	17.5042	14.1336	16.6113	0	15.0842	16.7337	0	19.4878	17.003	19.8666
Q3SYT8	17.2147	17.1522	16.0458	16.3338	0	15.0337	18.7086	16.3563	0	0	16.8283	0	16.7353	16.6291	18.6505	16.4853	0	17.9058	16.8794	15.9269	16.7862	17.0822	16.5679	15.5849	0	0	0	0	0	16.5345	0	0	0	16.2241	16.2167	15.9023	18.0816	0	15.4726	17.2168	16.0616	0	0	15.4017	17.8721	0	17.6267	15.5104	0
Q3SYU2	19.6654	20.286	19.9012	19.1806	20.3735	19.7492	19.3219	20.468	20.6049	19.2604	20.791	18.8667	20.5829	20.1263	19.8009	20.0753	18.1411	20.5508	19.7458	19.5186	20.4338	19.8077	19.977	20.3149	19.6845	19.3916	18.691	19.4019	19.5872	20.963	19.4578	18.77	18.9493	20.5083	20.1637	19.8825	20.4194	20.809	19.5465	19.6821	19.485	20.4631	19.451	19.9833	18.8666	18.7641	20.5921	20.0689	19.8954
Q3SYU6	15.7734	19.9886	19.9739	16.1056	0	21.6142	19.4584	21.0517	17.3426	20.3448	20.992	18.3809	21.4419	21.2824	20.0728	19.8833	18.66	19.7017	17.3583	18.8419	20.2335	21.0555	19.7837	19.843	20.3042	18.8649	18.1636	19.6487	19.9497	11.8645	15.9711	20.4423	0	14.9668	19.2226	20.6841	19.7091	0	20.4471	19.6906	19.4741	0	21.4088	21.0393	21.4495	20.3911	17.0188	20.7519	0
Q3SYV1	20.0189	19.8463	18.9423	17.1978	20.3876	16.4651	18.6612	15.4934	15.0504	18.2389	0	0	17.8166	18.5708	0	18.1345	18.082	0	19.4454	19.7591	17.2978	18.7708	20.064	16.4993	0	0	18.2375	17.5625	18.9682	19.7658	17.5896	20.9032	20.683	21.5753	20.6854	17.7928	18.0587	22.8454	0	16.087	14.5543	19.0631	0	16.9002	17.4831	0	17.5423	15.5924	17.6637
Q3SYW3	14.4777	19.0984	18.5869	17.358	0	20.8504	19.3665	20.5033	17.2712	19.0662	20.7298	14.9199	20.0372	20.6337	20.6404	18.4189	16.9773	20.8595	18.2487	19.0772	20.5554	20.5335	18.8984	19.6412	20.2521	18.5524	16.7531	16.6672	19.7749	13.9986	18.7214	18.7523	18.3181	0	17.5979	19.4302	19.4192	0	20.1356	18.751	19.3274	0	20.124	19.8843	16.9519	0	13.9297	19.9105	0
Q3SZ00	13.2003	16.1518	16.8986	12.9311	0	14.8201	15.4269	18.5019	0	16.2453	16.6819	0	17.212	17.3512	16.884	18.2451	0	0	17.1713	17.8407	16.244	16.4444	17.521	15.5905	0	0	0	0	0	0	14.7626	17.9826	0	12.7909	17.1453	17.2446	15.3396	0	15.6947	18.7115	18.2369	17.9596	15.3723	15.8083	19.72	18.0944	16.9656	15.6182	0
Q3SZ18	16.5681	0	18.3306	0	0	17.5215	0	19.66	17.1141	17.8032	0	0	18.5297	18.7326	0	18.2761	18.3625	0	17.5672	16.9579	0	18.1773	18.0225	18.8131	0	0	0	17.0716	0	15.9713	16.0932	0	0	0	16.7974	18.7224	16.5932	0	17.3412	18.1566	18.2278	0	18.6326	19.6499	16.6141	0	0	18.4425	0
Q3SZ52	15.6545	16.1985	16.5797	17.1645	16.2546	16.9112	0	17.6257	15.8171	0	18.8958	0	17.8594	17.4354	18.0741	16.9945	16.7325	0	16.4403	16.6488	17.1937	17.6783	16.7963	17.2374	18.7404	0	0	17.0406	0	17.0126	15.6424	19.2193	0	15.0866	16.1006	17.7331	17.2087	17.3924	17.0133	16.2808	16.6568	15.8164	16.8475	17.9189	16.5917	0	15.8174	16.4158	0
Q3SZ62	18.5338	20.0134	20.8263	18.3455	16.3983	21.8465	20.4862	22.1362	20.2548	20.8176	22.3042	21.1756	22.3717	21.7586	22.4813	21.8293	20.4244	22.355	19.6667	20.4431	21.2302	20.7244	21.2811	21.0424	21.166	20.2693	20.1479	20.2558	20.2921	18.6493	19.0243	18.9374	18.6462	18.3887	20.9918	22.4439	20.5425	19.7938	21.509	20.7345	20.6438	18.5238	21.7961	21.7341	19.3455	17.926	17.9366	20.1858	18.4674
Q3SZ65	16.2445	18.8009	16.6894	15.7982	0	15.6463	0	16.9832	0	0	20.7765	0	18.6845	18.6597	0	18.1595	0	0	16.9236	16.179	17.7312	16.8724	17.4592	16.726	0	0	0	0	0	17.9923	16.4859	0	0	15.5127	18.3159	16.2824	17.3938	0	17.2519	17.8653	18.0872	0	17.6226	16.8722	16.4162	0	15.695	16.6046	0
Q3SZA0	15.1398	14.8616	14.1728	14.8054	0	14.3434	15.5842	16.1859	0	0	0	0	16.1377	15.4536	16.4137	17.0715	0	0	15.8606	15.681	0	0	14.4012	14.9083	0	0	0	0	0	17.0491	17.0448	17.2108	0	14.2437	14.8803	16.057	15.9941	0	16.5371	16.7187	16.5078	0	0	15.1243	15.9138	0	0	14.951	0
Q3SZA1	18.1314	19.3192	0	17.3961	18.4912	16.0222	20.6825	13.7624	0	0	0	0	17.2952	15.55	0	0	0	0	16.2896	16.393	0	0	19.1135	15.6473	0	0	0	0	0	18.9605	17.2567	18.9785	0	19.9398	18.9307	16.3299	18.4138	0	15.9277	14.8574	15.0402	17.7794	0	0	18.3845	0	19.5097	15.8009	0
Q3SZA6	17.7973	17.4931	18.8918	17.0872	18.4141	18.0534	18.7249	18.3675	17.6769	19.0765	18.3482	19.688	19.1662	18.7123	19.1735	18.9029	19.1408	19.2669	17.9901	18.3226	17.4246	18.0451	19.3106	19.976	21.1455	21.9183	21.3074	20.2034	20.3865	21.1673	20.3847	19.9991	21.84	21.2992	18.9134	18.959	18.0239	20.1361	17.7082	19.5773	19.3705	23.027	17.7631	19.3045	18.4022	21.5628	22.0083	19.3262	19.8985
Q3SZB4	18.0226	0	18.9511	18.5727	0	15.2089	15.7512	17.7338	17.3915	17.3592	0	0	16.0718	16.8288	0	17.4988	0	0	17.5244	17.3599	15.4725	16.9705	16.8284	15.4767	0	0	0	0	0	15.6285	0	0	0	16.0699	16.6134	17.389	17.4264	0	17.1256	18.1093	18.0007	0	0	16.262	19.3169	0	18.173	16.2162	0
Q3SZB7	18.613	16.1221	15.6947	17.351	17.3547	0	0	11.7171	16.0628	15.3639	12.8493	0	16.4505	14.8848	0	16.2159	0	0	19.0996	18.5409	0	0	13.1443	15.9541	0	15.6134	18.1543	0	0	18.5916	17.5276	0	15.2547	18.4508	15.802	13.2538	14.8417	19.2156	0	16.1533	12.7089	18.7724	0	0	12.6917	0	17.6275	14.2794	16.34
Q3SZF2	19.2575	21.2079	19.257	19.4755	20.8067	17.9346	21.1011	19.2072	20.3046	19.8664	18.8937	17.2416	19.4403	19.4603	20.3662	19.0023	19.7392	20.3505	20.9248	20.7062	18.6507	17.5448	20.2427	19.9561	0	0	0	17.093	19.7732	21.6398	21.4778	20.0906	22.6645	21.4369	20.5677	19.3139	19.9948	20.9003	20.1071	18.715	18.931	21.2219	17.5628	19.6891	19.1917	18.0536	20.4322	18.3066	21.2932
Q3SZI4	18.6526	19.3723	18.1387	18.2389	18.5997	18.3764	19.1725	19.3219	18.1512	17.0755	19.7517	18.0374	19.5157	19.0901	20.1925	19.0303	17.4135	18.8161	19.1265	19.3195	18.9288	15.7551	18.593	18.4011	18.491	0	0	18.6553	0	19.3237	18.8543	19.7105	19.4151	17.2017	17.8624	18.5676	18.3269	18.5549	19.3885	18.5496	19.7443	18.8677	18.2628	18.8478	19.421	0	19.2855	18.6981	17.9125
Q3SZI8	18.2128	18.3257	18.818	17.6589	16.3694	16.0109	18.0854	16.8515	17.8787	0	17.5254	0	16.2659	16.4574	19.0281	17.2201	0	18.7406	16.9972	17.1452	17.2887	17.8188	16.8465	15.5825	0	0	0	0	0	17.3901	0	16.6865	0	16.6857	14.6136	17.0708	17.5401	0	17.2869	17.0171	17.7452	0	0	16.0959	17.4584	0	17.8876	0	0
Q3SZK8	17.8078	19.1594	17.9532	18.8806	0	18.5612	20.6128	19.5241	14.6499	0	19.6693	0	19.8935	19.3936	20.46	19.1797	16.6976	21.0128	19.0727	19.1451	19.3576	16.7556	18.0602	19.3649	17.2098	0	0	16.7246	0	17.5048	18.5852	19.4788	19.3114	17.3239	15.7938	19.3391	17.739	0	20.7355	18.6584	19.4927	20.6049	17.9472	18.9772	17.1665	0	18.4197	17.5925	17.0929
Q3SZN2	15.3568	15.9025	15.7074	16.4178	17.2035	15.4234	17.6431	16.4294	17.1706	0	0	0	16.9718	15.3965	0	17.8934	0	0	16.6446	17.0987	16.3166	0	16.9414	18.3748	0	0	0	0	0	17.5615	17.45	19.7693	0	18.0406	18.6782	14.9192	17.2834	0	14.6545	18.4931	15.2257	0	0	0	17.4066	0	18.0347	16.0673	0
Q3SZN8	18.3086	0	18.1487	18.5717	0	18.3244	0	17.2751	18.1039	17.0341	19.7107	0	18.6262	17.7471	0	16.9699	0	0	18.1939	17.2655	18.5927	16.7371	17.2113	17.6985	0	0	0	0	0	17.7782	15.7236	0	0	18.7295	18.3217	17.5087	17.4052	0	18.3316	17.0211	18.2416	0	17.4629	17.6563	17.9869	0	17.4251	18.4169	0
Q3SZU5	18.6045	21.0992	18.955	17.6736	20.9942	16.9469	0	18.3755	21.6458	20.2543	19.707	21.6714	17.917	17.4644	0	17.5257	19.8779	0	18.9824	18.4055	17.9958	18.0252	18.7612	18.697	19.1363	20.5251	19.1233	18.2687	17.5231	18.5399	17.3751	0	0	19.5868	18.2477	18.5616	19.0025	17.7558	20.0074	16.2162	18.4727	19.1526	19.3868	17.9419	18.477	20.5918	19.4102	17.7671	19.6067
Q3T000	19.3992	19.2631	18.5157	18.8169	19.3967	17.815	20.3517	15.0962	18.3324	18.1364	13.4569	17.9434	18.0141	18.2266	15.8804	16.9513	17.6283	17.0436	19.4514	19.7964	16.6842	15.2237	19.963	18.0566	0	17.4447	18.439	17.4862	16.7815	20.6779	19.4724	19.8229	22.3792	22.4025	21.2233	16.6823	19.0418	20.7966	15.0177	16.6201	14.9508	19.4196	14.5828	16.3279	16.727	18.6722	20.6815	17.2928	19.8802
Q3T030	13.8905	16.0273	15.4253	14.4787	0	15.8025	17.1861	16.9216	0	16.1021	17.6446	0	17.1235	17.0909	0	17.5055	0	17.9297	15.6483	15.8332	16.2857	0	16.0314	17.2543	0	0	0	0	0	15.4274	16.8283	0	0	15.8745	15.5342	15.6533	15.079	15.9262	0	17.1888	15.0356	0	14.5505	15.7291	16.089	0	15.2663	0	15.2461
Q3T035	16.3416	19.8095	17.1685	14.5135	0	19.6894	18.7185	20.0045	18.2665	16.4791	19.4027	18.1133	20.7897	18.2207	22.0322	19.3882	0	19.9721	17.9597	17.9494	19.2441	18.2254	19.4001	18.1186	18.4289	0	0	17.7673	0	17.7395	18.8903	0	0	0	18.3286	20.0658	18.9258	0	20.2551	18.0047	19.7159	0	20.4028	18.4608	17.7135	0	18.55	19.1495	0
Q3T054	17.2934	19.4532	19.5606	17.9711	15.8006	20.4687	19.0304	19.8587	17.4261	19.4193	21.5788	18.3724	20.5375	20.9408	18.9987	20.0321	18.2158	20.4947	16.7886	18.2538	20.8837	19.9495	19.8174	21.0134	20.1113	19.6683	19.3963	19.5701	19.6458	17.808	17.7364	18.5964	0	17.3528	19.9426	21.4261	19.9198	18.2554	20.1371	20.6261	20.7919	16.4902	20.5534	21.6141	20.3585	0	18.0306	20.3748	16.8506
Q3T0D7	21.7273	20.0446	20.5724	19.8752	21.9507	20.2012	22.1798	18.6107	20.1828	19.7719	17.9295	20.1933	20.9774	20.4093	17.2812	19.7635	20.1628	18.0062	21.1775	21.6686	18.703	19.2912	21.9355	19.3413	0	0	19.0357	20.1716	0	21.6444	21.0134	0	0	22.4404	22.6048	19.673	20.9347	20.4667	16.019	19.3012	18.9567	20.6312	17.9476	19.0868	20.22	21.0621	22.2565	18.9838	21.2787
Q3T0E5	20.0439	20.0257	19.4682	19.5216	18.9623	18.9908	17.3756	19.4266	17.0982	16.9419	18.4872	17.135	18.6608	19.1003	19.7706	19.0992	16.7456	18.3591	18.8246	18.9628	17.889	16.4689	19.6632	18.8524	16.7347	17.2509	18.2998	15.8106	17.1937	19.8314	18.4961	17.4569	18.8925	19.2772	19.0751	19.8753	19.9761	18.577	19.8164	19.3974	19.5705	15.8115	19.3443	19.9085	17.3912	19.2783	19.3621	18.2879	16.5702
Q3T0E7	16.4282	17.1725	18.2113	16.5045	0	18.2464	0	17.7791	0	0	18.5681	17.0191	19.1255	18.7634	18.6502	18.6869	0	18.5915	17.4034	17.2974	18.3494	0	17.7527	18.9559	17.2195	17.409	0	15.7826	0	16.8507	0	0	0	16.8225	18.0026	19.0206	17.3631	0	17.9525	18.2619	18.2117	0	18.5744	18.2273	19.3832	0	16.9319	17.8571	0
Q3T0F0	18.4123	17.5597	17.9012	17.4575	15.831	15.2727	18.7537	15.917	16.2502	14.816	13.9887	0	16.8446	15.7314	16.1244	16.8664	14.8113	0	18.1942	18.5084	14.917	0	18.6143	17.5638	0	15.9161	0	0	14.5094	19.4464	18.4171	17.3284	17.3955	20.6082	20.0351	15.9041	17.3157	17.4118	16.1538	17.0077	16.6644	15.9988	14.9413	15.1158	16.311	15.0845	18.8406	15.6357	16.5559
Q3T0F9	14.7497	17.5367	17.1789	15.9687	0	17.6404	18.2375	18.0196	0	0	18.833	0	19.2416	19.1189	19.4777	18.6447	0	17.8082	15.1422	17.2146	17.9885	17.2118	18.1205	17.924	0	0	0	0	0	0	0	0	0	13.9546	16.8285	18.7355	16.952	0	18.0868	18.5791	18.6857	0	18.3554	17.9937	18.0502	0	14.9619	16.5211	0
Q3T0K2	18.0674	18.1382	18.8405	17.6736	18.3383	19.2194	18.969	20.7839	18.9297	17.9166	20.7536	17.4949	19.9169	20.0283	20.325	20.2294	17.6804	20.3147	19.4249	19.3545	20.191	19.8376	19.4636	20.6088	18.5978	17.1456	0	17.4828	0	20.5894	19.4507	17.2846	16.8256	18.9178	19.3138	20.7899	19.6861	19.239	20.0482	20.0723	20.4128	17.872	19.1234	20.4705	19.8293	18.438	17.7704	19.5271	0
Q3T0L2	18.5786	16.2073	18.0564	17.0264	0	16.4837	0	17.699	0	16.7938	17.8708	0	16.6544	16.1982	0	18.1149	0	0	16.9366	17.1691	15.952	0	17.605	18.0969	0	0	0	0	0	17.9883	0	0	0	17.3279	16.7863	17.9795	14.7109	0	17.8303	18.1788	18.2785	0	0	17.9449	17.8019	0	18.6749	18.1886	0
Q3T0L7	17.7266	18.1271	17.5066	18.42	0	15.4909	18.9293	16.8509	0	17.0672	15.9602	0	17.6274	17.3101	19.7005	16.5946	0	18.0383	17.2333	17.2072	17.7212	19.5529	17.8493	16.7158	0	0	0	16.5069	0	18.1922	19.2557	16.4859	21.3623	13.8905	0	15.9252	18.793	0	17.6499	17.4945	16.9722	0	0	15.9648	17.2882	0	15.4767	14.3485	17.5966
Q3T0P6	17.964	20.8805	21.0398	18.3972	17.6963	22.7927	20.0104	22.4644	20.5777	21.329	23.6801	21.041	22.9237	22.9171	20.6076	21.928	21.0147	21.4742	19.798	20.4245	22.2929	20.9982	21.5631	21.8189	21.6175	21.2835	20.5241	20.821	21.408	18.3878	17.7982	19.3622	0	18.0921	21.1315	22.6681	20.469	14.5541	22.2115	21.437	21.3944	17.2099	22.755	22.8199	21.4434	19.1443	18.4965	22.0259	17.106
Q3T0Q4	19.4016	19.2992	19.441	18.744	19.5958	19.7515	17.5957	20.5666	20.4903	19.3306	20.618	19.9171	20.5877	20.1591	18.1798	19.4677	19.7814	0	18.8118	19.3134	19.258	19.6792	19.547	19.3247	20.107	19.3622	19.2645	19.9606	19.3948	20.89	19.0651	16.9002	18.4283	20.1146	19.518	20.8058	19.7481	21.5011	19.5221	19.4529	17.7568	21.3758	19.7146	20.2219	17.1193	17.2933	20.1193	20.9278	21.0026
Q3T0R7	18.4171	18.179	18.9844	18.9739	0	17.4035	18.9207	19.0489	18.6838	0	17.0716	0	18.1451	18.5249	18.7298	17.4416	0	17.6233	18.1825	17.7971	17.7525	16.5117	18.0765	17.5189	0	0	21.0157	0	0	17.3574	16.0584	19.3199	17.3762	16.4783	17.3604	17.4911	18.5767	0	17.4322	17.9398	18.8562	0	17.5502	17.9297	18.9818	20.4703	17.0972	18.1578	0
Q3T0T7	18.68	17.3385	18.1718	18.1912	18.8469	17.9007	0	15.9193	0	0	0	0	17.623	17.3908	0	16.5336	0	0	18.8793	19.607	0	0	18.1966	16.6031	0	0	0	0	0	19.9743	19.574	0	0	20.2344	18.8777	15.2937	18.986	19.7403	0	15.7726	16.5228	18.0838	0	0	15.2388	0	20.5194	0	18.0255
Q3T0U5	0	17.9099	16.5786	0	0	16.8233	20.0287	15.1064	0	0	17.0107	0	14.6957	15.6547	19.5092	13.6445	0	20.1546	17.4388	18.0651	16.2039	18.5945	16.763	0	0	0	0	0	0	15.9854	0	20.1474	19.4042	18.5538	17.2544	15.0388	18.8281	0	15.2197	15.2766	14.1686	17.8518	0	0	14.6518	0	16.0453	0	0
Q3T0V4	17.3641	17.5771	16.0912	17.6671	0	16.9256	0	17.0126	0	0	16.8692	0	16.1164	16.6602	0	15.941	0	19.0957	17.2045	15.5892	17.0135	18.9741	17.8744	15.2891	0	0	0	0	0	18.0366	18.502	0	0	15.9092	15.6178	14.5519	17.2899	16.7605	16.3712	17.321	14.4725	0	0	15.5846	17.4391	0	15.5362	0	0
Q3T0V9	16.1272	14.8157	17.4373	14.4815	0	0	0	17.9214	16.9635	16.806	0	0	17.5532	17.4248	0	18.0464	0	0	16.6341	16.2602	0	0	16.7998	17.9839	0	17.0762	18.7213	0	0	16.8418	0	0	0	15.4378	16.5042	18.3827	16.324	0	16.6943	17.5874	16.8197	0	16.7558	17.3727	17.8334	0	0	16.9207	16.4737
Q3T0W4	15.2796	14.3686	15.3334	15.8649	15.1316	15.6239	0	15.7655	0	0	0	0	16.2533	15.6148	0	16.4491	0	0	15.9267	16.0167	15.4787	0	16.6508	16.6066	0	0	0	0	0	15.8882	17.1002	0	0	16.0384	15.2029	16.146	15.4717	0	15.4601	16.0176	16.9332	0	15.1338	16.1644	16.6437	0	15.6958	14.8591	0
Q3T0X5	15.59	16.7077	15.4194	15.9653	0	17.3434	19.43	17.1961	15.6477	16.7164	17.96	0	17.8984	17.5891	20.3385	16.702	0	20.5868	16.1827	16.368	17.0872	18.0428	17.6757	18.4376	17.12	0	0	17.0119	0	17.8088	17.527	19.0117	19.7818	16.8045	15.6261	17.3067	17.8541	19.0385	18.3191	16.8772	17.8177	15.9266	17.2679	17.2398	16.3954	0	16.1922	17.5284	15.6331
Q3T0X6	18.143	19.2532	18.0912	19.2246	17.4334	16.3786	0	17.8775	19.03	17.7336	18.7103	0	17.8191	18.0842	17.9492	17.661	17.048	0	18.3773	16.6736	18.3614	18.096	17.5863	18.4015	19.8764	0	0	18.6195	17.0485	19.684	18.9593	0	0	17.1797	16.3937	16.4001	17.2169	19.2638	16.8293	16.5089	17.3826	16.8609	17.2802	16.2263	16.9122	0	18.7701	17.4579	18.3917
Q3T0Y1	14.8068	15.7587	15.8751	16.3935	0	15.2058	17.5434	16.9811	0	0	16.9814	0	16.6002	16.7446	18.0146	17.5243	0	18.2152	16.4775	16.5688	16.7528	0	16.8065	14.8545	0	0	0	0	0	16.2408	0	0	0	15.5899	16.9469	16.3913	15.999	0	17.4526	17.0551	18.0953	0	0	17.0989	16.2055	0	0	16.7967	0
Q3T0Y5	15.9498	17.0746	17.5949	15.2408	18.0218	17.7661	0	17.3062	18.3799	18.4684	18.0273	18.9109	18.6487	18.3012	19.5295	17.5168	18.1393	0	16.7059	17.111	17.8082	17.6276	17.3978	17.7663	18.579	17.6792	17.6304	17.6709	17.9524	17.9517	16.9769	0	0	17.0789	17.2093	17.6091	17.5494	19.8825	17.5912	17.5086	17.7863	0	19.5656	16.5397	14.3254	0	16.7499	16.7418	18.5913
Q3T0Y8	18.4951	18.8264	18.1616	18.3692	18.9193	17.5174	20.4599	17.6788	0	18.2027	17.9013	0	18.4576	17.7762	20.0568	18.4695	0	20.9586	19.8664	19.9464	18.8519	17.7878	18.2638	17.7276	0	0	17.919	0	18.5526	19.087	19.4225	21.2326	21.0264	18.7025	18.5064	18.8829	18.7463	21.0828	19.1155	17.3012	17.5919	19.4607	17.3657	18.3031	18.1316	0	18.9254	18.3812	19.864
Q3T105	18.0277	0	17.0422	17.3271	17.297	16.4423	0	16.4838	19.2799	0	0	16.7545	16.9897	15.9501	0	17.1917	15.8969	0	17.4956	17.2393	16.3419	0	16.9853	16.2551	0	0	17.1746	15.3241	0	19.335	0	17.092	0	18.6491	18.5304	16.3395	17.355	17.3455	15.1398	16.752	16.7642	15.641	0	0	15.392	18.3786	18.8441	16.3161	16.3978
Q3T108	15.2876	18.6809	17.3795	16.7972	0	17.9685	0	18.6658	15.5168	17.2728	17.5868	0	19.0657	18.3812	0	18.8688	16.8367	0	16.985	17.3201	18.392	17.4319	18.2872	18.4775	0	16.6662	17.2253	0	0	17.7382	16.6199	16.2793	0	15.5599	17.2996	19.3302	18.141	0	19.4059	18.6611	18.3462	0	18.0293	18.8126	16.6145	17.8301	0	17.3522	0
Q3T114	16.401	20.5685	20.0316	16.9627	15.7132	20.2539	18.0995	22.6341	18.2872	20.4974	23.0314	17.9323	21.1227	22.0279	20.283	20.5562	19.5566	19.5625	18.5893	19.0442	21.8519	19.0867	20.1944	21.3541	20.0139	19.6936	18.7378	18.4873	19.517	16.6872	19.5852	20.2223	0	16.1897	21.1603	22.9414	20.1221	17.2616	22.8025	20.6513	20.2582	14.4653	21.778	22.6522	14.7283	16.4371	17.9135	21.3081	14.8758
Q3T132	0	16.0949	0	15.1247	0	17.2812	18.9409	18.0779	0	0	18.8614	0	18.3364	15.6572	20.939	18.0511	0	19.446	16.1065	0	17.6446	0	16.5137	17.0226	0	0	0	0	0	0	0	19.4442	0	0	16.3032	18.1958	17.7427	0	19.5058	17.1723	0	0	17.7724	18.6484	14.5646	0	0	17.4028	0
Q3T133	20.8003	17.7652	19.9586	20.451	19.8323	18.8373	0	19.6222	18.2076	17.9024	0	18.8542	19.3811	19.4705	20.7557	20.1195	22.0828	0	18.8825	20.1802	20.413	20.6058	19.628	19.4548	16.4038	0	0	17.2853	17.3197	19.2584	17.1003	19.1547	0	19.4629	20.2881	18.7477	19.3161	20.5523	17.5234	20.4107	18.9334	0	18.0194	20.0455	19.7804	0	18.5278	18.8683	19.3876
Q3T140	12.2734	0	13.1197	14.9938	0	0	0	17.5834	0	14.776	0	0	16.8966	14.9971	0	14.926	0	0	16.6753	16.2899	17.4043	0	14.0407	16.0131	0	0	0	0	0	16.8949	17.5558	0	0	17.3434	17.4411	17.6829	16.9434	0	16.4779	15.7203	16.9194	0	15.1339	0	13.2973	0	14.5434	14.779	15.1354
Q3T149	19.7222	21.4734	21.3617	20.4654	21.0761	22.0424	21.1355	21.8677	20.4875	20.8559	22.447	19.2199	22.8092	22.9463	23.272	22.3635	20.5679	21.591	20.7426	20.9823	21.9051	21.1844	22.1617	21.8316	20.7198	21.315	21.5787	20.777	21.1597	21.4423	21.5827	21.5491	22.1226	19.6411	21.5789	22.1668	21.026	21.0016	21.9765	22.2895	21.6249	20.8579	21.9949	22.9913	22.6148	22.0424	20.0622	21.5433	21.3701
Q3T165	20.7473	20.1117	20.0325	21.0544	17.9773	15.0191	21.2295	18.3204	18.8822	17.6979	17.3528	18.6551	18.4168	19.1966	19.9825	19.2372	16.8119	19.0026	19.8816	19.1967	18.0543	18.9888	19.2484	18.6011	16.3546	17.2566	16.8018	18.1661	0	20.2414	18.9179	20.289	20.6298	20.0482	19.5799	18.3544	19.52	18.6393	17.7367	19.4903	19.5181	18.7271	16.1713	18.2264	20.4747	20.3274	20.901	18.6246	19.4106
Q3T168	14.8091	0	15.8285	0	15.4119	15.9152	0	17.5033	16.0279	15.5646	15.1561	0	17.3314	17.6133	17.4293	17.0422	0	0	15.5626	14.4041	0	18.2595	15.7459	17.3321	16.5191	0	0	16.6081	0	16.225	16.1253	16.9096	0	0	14.5504	16.621	17.3836	17.8181	0	17.1046	17.3135	0	15.6038	16.5907	16.2487	0	0	15.3244	0
Q3T169	19.2512	16.9646	19.7291	18.9834	19.2961	16.8504	14.2866	18.4611	20.5338	19.0781	18.2446	17.7682	18.3383	18.8768	17.2605	19.1587	18.3348	16.6099	18.777	18.7928	18.7301	19.6755	18.6641	18.8099	19.3994	18.227	19.1877	18.9699	18.727	20.2807	19.2587	20.8303	20.7673	18.6362	17.8382	16.1421	18.7487	20.6302	15.6349	19.5252	18.5327	19.2236	15.4935	17.3182	18.8788	0	19.1999	17.5141	19.6071
Q3T178	17.5823	0	17.3537	18.8877	0	15.5106	0	15.1133	0	0	0	18.2184	16.1686	16.2121	0	16.233	18.6513	0	17.6657	16.4479	0	0	0	17.2636	0	0	0	0	0	17.0295	16.9176	0	0	17.3124	17.7486	0	0	0	16.2614	17.3609	0	20.1509	15.6233	0	0	17.5834	19.4603	0	15.8793
Q3T189	17.4	17.9632	17.744	17.8554	15.7171	15.179	0	16.256	16.9089	16.146	0	0	17.0318	15.7992	0	16.9028	0	0	17.16	16.7234	0	17.3757	15.5098	15.2838	0	0	0	0	0	16.7861	13.8639	0	0	16.8856	16.734	15.909	17.5913	17.1596	0	17.1991	16.2476	0	0	0	16.7095	0	18.1743	0	16.6098
Q3YJH9	16.0819	15.6511	16.4305	0	14.0903	17.8015	0	19.2207	0	16.2363	18.3213	0	18.8613	18.7251	0	18.3527	0	0	17.9606	18.2929	18.7827	17.8379	18.4339	18.8607	0	16.0784	18.883	18.0438	17.8307	20.0885	15.289	0	0	0	17.3926	18.9555	17.2837	0	14.9205	19.5935	19.6292	15.3988	16.8684	19.4054	20.2161	0	15.129	16.8761	0
Q3ZBA6	17.1239	13.3782	17.4144	16.9884	17.5263	16.0393	0	16.466	18.0637	17.1475	0	18.1168	15.9178	16.2483	0	16.2492	16.6422	0	15.7535	15.698	0	0	15.8269	16.8046	17.0736	0	0	16.2435	0	16.2075	14.0813	0	0	17.5995	15.4813	16.3546	0	0	0	15.7648	17.1056	15.2435	16.1506	0	12.5016	17.9997	0	15.0195	17.0779
Q3ZBE9	20.3951	18.4036	19.5082	18.071	20.691	18.677	19.7213	14.8085	18.7507	19.1356	0	18.9892	18.6177	18.593	0	18.4293	18.9333	0	20.7002	20.9619	14.5814	16.9267	19.8771	17.3259	0	0	0	16.8895	15.0344	20.1551	19.3635	17.3048	18.1797	21.3095	20.8831	16.2098	20.1861	20.4902	13.9184	17.1803	15.4998	19.9665	16.3155	14.2885	17.7898	19.4522	21.2158	17.0931	19.5536
Q3ZBG0	16.5246	18.232	18.095	15.5207	16.3817	18.2827	0	18.5839	17.1505	17.4039	18.3261	16.5968	19.228	18.6796	0	19.0097	16.3496	0	17.1513	17.9387	18.757	17.03	17.8128	18.5707	18.2114	18.0321	16.6984	0	17.7827	18.2674	17.0159	0	0	16.9908	18.181	18.9547	18.6813	19.929	18.3297	18.4339	18.5245	17.8661	18.4226	18.6788	17.1061	0	17.8155	18.5001	19.2273
Q3ZBH5	16.3156	16.9662	16.1647	17.1691	0	16.2899	17.8248	18.8312	16.1746	17.3667	17.6601	0	17.4384	17.0251	19.0321	18.1403	0	18.6004	16.8847	17.1698	17.5398	17.3429	15.7893	17.6696	0	14.8025	0	17.2318	0	17.6806	18.03	19.6391	17.1516	14.7107	15.0967	17.6866	16.812	16.3662	18.5841	17.4988	18.4439	0	16.3403	17.7039	16.5806	0	16.1642	16.6007	0
Q3ZBH8	15.5976	15.8379	14.9316	16.895	0	16.0545	0	16.5244	17.4071	17.506	0	19.0163	17.4843	0	0	16.8031	0	0	17.0096	15.4197	16.8547	18.8356	16.8375	14.6201	0	0	0	0	0	15.0266	0	0	0	15.49	15.9714	14.4386	14.2824	19.2637	16.3283	15.0739	15.6664	17.2269	0	0	16.2389	0	15.5466	15.7551	0
Q3ZBT0	11.6566	17.7034	14.9234	14.6836	0	15.6968	18.8648	19.1497	0	0	18.6035	0	17.2582	15.6855	20.4925	16.9041	0	20.4437	15.4961	15.8176	18.1301	17.0673	15.8634	17.1349	0	0	0	15.3583	0	0	15.1628	19.3332	18.4318	11.3978	14.7692	17.3076	15.8357	0	19.2435	17.4483	18.6147	0	17.4881	17.9352	15.7152	0	0	15.9838	0
Q3ZBV8	18.4673	20.4244	20.3055	17.3671	16.4634	20.6354	19.8269	20.8062	18.625	18.0878	21.1996	16.8131	21.0182	20.6001	20.8374	20.5955	19.0841	21.1889	18.6876	19.4913	20.4996	19.2182	20.3351	21.2357	18.3129	19.9817	20.1454	19.4028	19.9765	19.9705	18.644	19.0332	18.3109	18.8249	19.5487	21.4224	20.2881	17.8481	20.6525	20.6494	20.5337	16.8118	20.8848	21.6096	20.8741	19.7449	18.5858	20.7568	16.3314
Q3ZBX0	16.5219	17.3032	15.8314	18.2016	14.0561	0	16.5067	14.0038	0	0	0	0	15.8773	15.5848	0	15.3441	0	0	18.7464	18.2929	0	0	16.2796	14.5446	0	0	0	0	0	18.6408	19.3261	0	0	18.5326	16.8787	13.1837	14.3775	0	16.2366	16.4192	15.4937	0	0	0	0	0	18.0422	14.6639	0
Q3ZBX5	16.3353	0	16.1128	13.2257	0	16.9385	0	17.9248	17.6023	16.5027	17.627	0	17.3327	17.7549	0	16.8199	0	0	16.1521	15.4202	17.5257	18.4315	15.2736	16.8677	0	16.3751	0	0	0	17.499	0	0	0	15.1082	15.6635	0	17.0592	17.8722	18.2024	18.294	17.2471	0	15.4818	17.6773	16.2675	0	15.3708	16.2664	17.855
Q3ZBY4	18.0069	18.8743	16.6105	16.7501	18.7729	17.9375	18.9286	19.162	17.895	16.629	19.0956	16.5136	19.2333	19.2403	16.8978	19.3071	16.0999	0	18.2852	18.7297	19.2731	18.1303	17.9568	19.6832	16.3862	18.6015	16.7796	0	15.6109	20.048	19.9376	17.2063	21.2921	18.5102	17.2777	19.4396	18.8849	20.6288	20.2333	19.2335	19.087	20.0862	18.412	18.9092	17.2036	0	18.9361	17.8657	19.6537
Q3ZBZ8	18.0089	19.0309	18.9091	18.4164	18.9124	19.0065	18.9254	19.4851	19.9609	19.0327	18.9297	18.6214	19.3422	19.9441	18.9711	19.2177	19.8778	20.4875	18.9652	18.8773	19.744	20.2179	19.0396	19.5409	20.0766	19.1724	0	19.055	18.5624	19.2867	20.002	18.3417	18.9898	17.9254	17.6998	20.396	19.6369	20.613	19.8471	19.0866	19.1316	18.7712	19.0305	19.85	17.7949	21.092	18.637	18.932	19.5957
Q3ZC41	16.25	16.6809	16.4209	15.8455	0	15.9504	18.174	17.2566	0	0	17.7736	0	16.7327	16.6809	18.4723	17.0005	0	0	15.6898	15.6148	15.2553	16.4183	16.8811	16.6504	0	0	0	0	0	15.9829	15.5646	18.9678	0	13.5996	0	16.0122	16.2746	0	15.2186	16.3122	17.7116	0	0	16.683	17.4964	0	16.1109	16.464	0
Q3ZC44	16.2304	17.3903	18.8268	16.6646	0	19.2763	18.8777	19.9931	17.824	18.0712	18.4079	0	19.6566	19.8537	0	18.0703	17.7232	0	17.5464	17.9377	17.5272	20.1304	18.2628	18.4977	19.921	18.4317	16.642	0	0	16.8291	14.654	18.1616	0	0	16.5146	19.6782	18.3313	0	18.8786	19.6854	19.2476	0	18.9415	19.9536	17.6211	0	15.7091	18.7491	0
Q3ZC65	24.7171	22.9216	22.2571	23.4603	24.8121	22.1889	23.0655	20.0586	22.071	21.7588	0	22.8057	23.514	23.0789	21.7129	23.4019	0	0	25.8698	25.2673	18.204	19.581	24.2806	19.5219	22.3263	0	27.5556	21.2834	0	24.3999	23.8166	22.1352	21.6363	25.4567	25.8527	20.6148	21.9376	21.805	18.8167	21.4873	20.8431	23.4142	19.2764	0	23.0084	24.9627	25.0777	21.0332	21.9474
Q3ZC84	17.8072	19.6787	19.1373	17.6207	18.1973	19.325	18.1054	20.7044	18.8054	18.889	19.7596	18.1654	19.7442	20.5915	19.0279	20.4835	17.4491	17.6702	19.1792	19.5611	19.4528	19.2409	19.7031	20.8775	18.7282	19.0919	18.1204	17.4618	17.8974	19.0309	18.4332	16.8757	16.7568	18.584	19.6918	19.8993	20.0717	17.9957	20.8799	20.0958	20.8201	17.5955	19.003	20.3368	20.153	0	19.3458	19.5785	18.5385
Q3ZCD0	20.0117	0	19.2327	21.8042	0	16.236	20.3969	18.7512	0	16.4588	18.1119	18.7508	16.6999	18.4898	18.6027	17.8733	18.9022	20.6008	18.1157	18.9665	18.3374	0	16.8665	21.0841	17.4099	21.5126	20.147	17.229	0	20.8509	19.0203	20.7769	21.07	20.1791	19.414	14.9268	0	0	14.9938	19.6565	19.6014	22.3256	0	0	18.0444	19.5624	22.1717	20.3587	18.33
Q3ZCD7	17.6962	16.2341	16.5691	17.5266	16.9098	15.0164	0	16.0133	0	0	17.0885	0	16.3069	15.7762	0	16.2253	0	0	17.1601	15.4326	16.9404	16.7189	17.393	15.4377	0	0	0	0	0	17.5945	17.4754	0	0	16.9218	17.1778	15.3073	17.95	0	15.8115	16.0259	16.0448	0	0	0	16.2425	0	17.1991	15.6564	0
Q3ZCF5	17.0196	17.8697	18.6147	17.729	18.7595	15.2653	0	18.3294	17.6591	18.0267	16.3859	18.741	16.1496	17.2399	0	16.426	17.7952	0	17.2781	17.4098	0	16.1404	16.8234	17.5219	0	0	0	0	0	17.0606	0	0	0	17.242	17.9174	15.5557	16.7944	0	16.08	18.4167	18.5049	0	17.0229	17.2319	18.1278	16.6684	17.8969	16.9047	15.5686
Q3ZCH0	19.5555	19.5751	20.0375	20.1192	18.1259	17.6207	18.3227	19.3355	19.21	16.2082	18.0946	17.3785	18.5695	19.5086	20.4204	19.1231	15.6274	18.363	19.3216	19.0733	18.5227	19.2682	18.7193	18.3195	18.8184	18.3624	0	17.9907	0	18.397	17.2336	19.1818	18.8859	18.1462	18.3964	18.2661	19.0694	15.6688	18.3643	19.5663	19.2084	16.0803	16.0669	18.3933	20.3488	0	19.794	18.4981	17.0267
Q3ZCI4	18.7288	20.7749	21.2343	18.8997	16.7293	21.5528	17.9197	21.2786	16.4244	20.1293	22.5193	15.8037	21.9228	21.9233	20.8304	21.4551	19.7762	19.8209	19.495	20.2791	21.4474	19.8634	21.0388	22.0065	19.5185	20.8643	20.3153	18.4932	19.0553	19.4482	20.4206	19.3509	18.4843	19.5758	20.6524	21.7495	20.3978	15.5815	22.2983	20.8914	20.8109	16.9767	21.8615	22.0984	21.1796	20.7045	19.6481	21.1605	17.5583
Q3ZCI9	16.424	17.7276	17.2282	17.2565	17.2848	17.8292	18.4877	19.5244	15.4307	14.2087	19.0441	0	18.7409	19.0289	19.168	18.7045	14.5904	18.7959	18.1519	18.1775	19.0657	17.668	18.0894	18.5813	16.9259	15.2014	0	16.2576	0	19.4022	18.5924	19.1749	18.5939	17.6046	17.311	18.7272	18.5156	17.6459	18.9894	19.2545	19.309	14.8401	17.7135	18.452	19.1814	15.9839	17.369	17.9699	15.5581
Q3ZCJ2	18.1723	16.799	17.8673	17.5113	18.465	17.2108	0	18.8595	18.9158	16.1086	17.3444	18.1812	18.5979	18.6455	18.6922	18.6932	18.2056	0	18.5822	18.7502	18.2344	17.904	18.0861	17.0783	0	0	0	16.4394	0	18.284	16.9704	0	0	19.2881	19.4728	18.1884	17.7869	18.9506	16.7959	17.7487	17.1957	19.2725	15.8938	17.4977	17.3813	0	19.6759	18.3202	18.6465
Q3ZCJ6	19.166	18.3062	17.4433	18.8895	0	15.6881	0	14.4209	0	0	0	0	16.4868	16.2453	0	17.4886	0	0	19.2289	19.3618	14.8944	0	16.1932	12.8643	0	0	0	0	0	18.3236	16.1599	0	0	19.1947	16.6354	13.3943	16.2652	0	14.0477	16.0983	15.4572	0	0	0	16.1943	0	16.8221	0	15.9219
Q3ZCK1	17.187	0	16.0083	14.1302	0	15.2455	18.8396	17.2275	15.4701	0	0	0	17.1846	16.4095	0	17.6627	0	0	16.865	16.2191	0	0	16.0857	16.6961	0	0	0	0	0	18.8883	16.7969	18.5399	0	16.385	14.1606	16.8513	0	0	16.2927	17.5155	16.6437	0	0	0	16.7983	0	16.0812	15.784	0
Q3ZCK9	15.5284	18.3227	16.9317	0	0	17.8567	0	17.8927	0	0	18.54	0	19.0736	17.6955	0	18.2602	0	0	15.1455	15.7427	17.251	17.9725	17.797	18.7804	0	16.6496	0	0	0	18.0358	0	17.9123	0	0	0	17.4829	17.8795	0	16.9739	17.6846	16.293	0	0	17.8281	0	0	16.9081	17.6292	0
Q3ZCL0	22.1862	23.2154	22.5028	15.7006	24.0299	22.3431	21.2531	20.6545	26.039	25.2979	22.1859	27.6317	20.1571	21.2891	21.8017	17.7758	25.8336	24.6322	20.2653	18.8396	20.5297	21.3053	17.9099	20.501	21.5278	23.2644	22.4154	20.8058	21.4882	16.0605	16.5168	0	0	19.6945	19.441	21.3975	22.7153	24.9999	20.9144	17.1985	17.7704	23.2428	23.6538	20.5639	18.2394	22.7984	20.7472	20.0961	23.611
Q3ZCL8	17.548	19.3306	18.4141	18.1391	0	19.6876	21.447	20.8917	16.5836	18.5045	21.5216	16.8321	21.5765	22.1871	21.2187	21.4817	17.9429	21.4807	19.0802	20.072	19.9062	18.932	19.6579	19.6732	0	19.5723	18.9616	17.7217	18.5679	17.6432	18.9629	19.4065	0	15.8016	20.3283	21.3312	18.5294	0	20.7369	20.2887	18.9659	0	21.1805	21.0596	20.5684	0	16.923	19.8981	0
Q4GZT4	23.1439	23.0358	23.0706	23.054	24.3935	23.1227	23.4825	19.3576	22.6055	23.2887	19.0366	23.0998	21.775	21.5936	18.3778	22.0769	22.2203	20.9926	22.6892	23.1086	22.0019	22.1097	24.7159	21.8066	20.2329	22.1774	22.7673	23.7021	23.1783	24.653	25.0747	23.0444	24.4229	25.6353	25.2602	21.6856	24.2271	25.3384	19.6141	21.3307	19.4366	24.7253	20.0762	20.0562	22.3925	22.2093	25.1792	23.3782	25.1376
Q4U5R3	15.3606	15.7697	17.0146	17.4503	16.5132	16.3145	17.782	18.7371	17.2981	14.5326	18.0898	0	18.4703	16.5021	18.6192	18.5443	16.7143	0	17.0957	17.508	17.9073	16.129	16.6924	18.7461	0	15.7342	0	0	0	18.0518	16.7321	17.1444	18.382	15.8188	15.0603	17.71	17.1256	0	18.3387	17.3122	18.1257	0	16.3835	17.6605	15.7159	0	16.2485	16.7845	16.993
Q56JV6	16.3671	13.8958	14.9575	16.1043	0	0	0	14.8352	0	0	0	0	15.1317	14.8071	0	15.9017	0	0	17.4342	17.5068	0	0	12.5125	0	0	0	0	0	0	17.1478	16.1443	15.733	0	16.4629	14.8587	0	14.8347	15.9701	13.8087	15.7266	14.5613	15.7401	0	0	14.2374	0	16.4253	14.9837	15.5508
Q56JV9	17.8902	18.3813	17.921	17.5418	17.982	16.9495	18.8463	17.5887	18.9375	17.1222	18.5178	17.4588	17.901	17.4251	19.3551	17.4129	0	19.6313	17.5731	16.8509	18.166	19.8177	17.7587	15.6255	0	17.1138	0	18.2079	0	18.554	18.522	0	0	15.4806	15.5113	16.5905	18.0675	19.9467	17.9747	17.3131	16.3164	0	0	17.4696	16.738	0	17.1963	16.6554	17.2326
Q56JW4	17.048	17.4835	17.0829	17.4796	16.7552	16.3393	0	17.6416	0	17.7774	17.6765	0	18.2712	17.6675	0	17.3595	0	0	17.0893	17.2394	18.4236	0	17.875	17.6219	17.3036	18.452	0	18.1353	0	18.6804	18.4187	18.9899	0	18.3524	18.3233	18.2909	17.8321	20.0263	17.7253	15.6113	18.1871	18.1173	16.4617	18.9511	18.2083	0	18.4771	17.9468	17.9683
Q56JX6	16.0047	16.4576	16.1594	13.5081	0	16.4196	0	18.0081	17.9762	16.7909	17.4057	0	16.0265	18.2659	0	16.6386	0	0	17.3009	16.4278	17.9273	19.9765	0	18.2672	18.0322	0	0	17.7583	0	18.4192	18.8307	18.585	0	15.3221	15.7269	0	17.8659	19.8269	16.1434	17.4758	16.6702	16.5021	0	17.805	0	0	17.1081	15.7031	16.9209
Q56JY1	16.9193	18.1002	15.6904	16.2878	0	16.1821	0	17.6944	16.6928	0	18.1133	0	17.2751	16.653	0	15.3844	0	0	14.287	14.73	16.9117	18.5655	17.055	0	0	0	0	0	0	17.2658	17.7723	19.4162	20.2213	15.7849	16.8966	16.2776	16.8597	18.8402	14.9168	16.3255	16.7606	0	0	0	16.4987	0	15.5627	0	0
Q56JZ1	16.3608	17.857	17.3266	17.9995	0	15.7291	19.2784	17.9676	16.2921	15.6886	17.5674	0	16.5992	18.4576	18.3866	16.0473	0	19.4159	16.9307	16.2877	18.1122	19.7665	17.4577	17.9699	17.3678	0	0	17.0739	0	19.7736	17.9562	0	20.0157	17.3585	17.8315	15.9609	18.4471	20.6538	17.6706	16.9544	16.5699	0	16.2254	17.2589	14.9296	0	17.4213	15.8755	17.1184
Q56JZ9	12.9315	20.4827	19.017	16.3734	16.7981	20.8488	19.6687	20.8212	16.2873	15.5232	22.0892	15.7329	19.9243	21.5138	22.4883	19.3005	16.9059	21.2338	17.5312	18.8115	20.8278	19.0152	19.4629	20.2465	19.028	18.8647	17.8336	16.6211	18.9708	14.8259	15.3822	18.973	19.6644	0	19.4528	20.9518	19.8509	0	21.6729	19.9106	20.8061	0	20.7384	21.0478	21.511	15.8715	15.5044	20.7009	0
Q58CQ2	17.4279	20.8045	19.7909	17.9569	0	21.0309	16.6152	21.3155	16.6476	18.8882	22.0135	0	21.6547	21.4053	19.8584	20.6639	18.1096	18.0995	19.0696	19.822	21.506	19.484	20.5711	20.3838	19.3222	18.7368	19.2257	18.0366	18.8625	17.9004	18.5675	18.5011	0	15.8894	19.6597	21.1503	19.4899	17.6325	21.8818	20.6946	20.8771	0	20.8142	21.5306	19.7388	15.9958	17.4057	20.6269	15.3709
Q58CY6	19.3891	17.364	18.2129	18.0901	20.1226	16.7402	0	16.2371	18.276	18.3718	0	17.7102	19.0552	18.3597	0	17.4455	16.3169	0	19.943	19.746	0	17.751	19.4066	16.602	0	0	0	16.8685	18.3188	18.7518	17.693	0	0	20.2731	20.058	16.7847	18.4821	19.2252	0	16.3682	15.4883	18.2176	16.2586	16.0536	17.2602	19.579	19.0005	16.769	18.7003
Q58D52	15.3289	15.8875	15.311	15.9624	0	15.0595	0	16.0449	0	0	17.055	0	15.9657	14.7078	18.0963	16.4197	0	0	15.1324	15.9398	16.6123	0	15.061	16.2648	0	0	0	0	0	13.796	15.8027	17.1483	0	0	14.2047	16.1063	0	0	16.9105	16.051	15.8282	0	0	16.6507	15.7533	0	14.5094	16.5359	0
Q58D71	18.2581	16.4614	15.9297	16.6586	17.1646	15.8335	0	15.8616	0	0	0	0	16.856	17.7739	0	17.0545	0	0	18.1076	18.3782	0	0	17.11	16.426	0	0	0	0	0	17.646	15.8503	0	0	17.8502	18.0066	16.4333	15.3699	0	14.3749	15.7195	16.1971	16.8603	0	15.2776	16.1719	0	18.3346	0	16.4097
Q58DK4	14.1585	0	15.8751	13.2129	0	17.369	0	18.2559	0	0	15.7776	0	18.1918	18.3266	16.1637	18.4039	0	0	15.0073	15.4591	16.2796	12.9273	16.3441	17.6961	0	0	0	15.4603	0	16.2389	15.454	18.0668	0	13.3478	15.7083	18.4271	14.9776	0	17.5851	17.9289	18.294	0	17.1378	17.6537	16.9977	0	14.629	17.5328	0
Q58DM8	19.804	19.0458	19.8017	19.8672	17.9044	15.5943	0	17.3979	19.1839	16.2896	16.0846	0	17.7244	16.4856	16.4604	17.7748	0	0	18.4112	18.1324	15.0919	0	17.4048	15.2156	0	0	0	0	0	18.1416	14.0722	0	0	17.8527	16.2135	15.8578	17.2065	16.6478	14.6156	17.6109	16.28	0	0	15.6143	18.4972	0	18.2336	16.7065	17.8621
Q58DM9	18.4043	19.4258	19.3148	0	18.2938	17.3965	0	17.142	18.285	17.2439	15.7756	0	19.1921	0	0	16.3303	0	0	16.1895	17.6905	18.0545	19.6074	18.0101	17.8781	17.0183	15.0906	0	0	0	19.6314	16.5493	0	0	17.824	0	17.051	18.1899	0	16.7024	17.4149	16.0374	0	0	16.627	16.1777	0	18.0444	17.5631	0
Q58DQ3	19.205	18.915	19.4632	19.3633	18.1871	17.5998	0	18.6847	19.3405	18.0241	18.5807	0	18.864	18.8127	0	18.7539	0	0	18.4179	18.7121	18.6387	20.2407	18.8785	18.1648	18.1591	0	0	18.7713	0	20.8137	20.6782	20.6264	18.9443	18.6902	17.5146	17.7935	19.455	20.3241	18.6556	18.8915	18.309	18.2012	16.4647	18.0184	17.4719	0	18.9258	17.5419	18.1033
Q58DR8	17.0961	17.7286	18.0659	18.9685	0	15.9924	0	17.6482	15.7502	0	17.1722	0	17.1618	16.3798	0	17.3421	0	0	16.7941	17.0858	17.0876	17.7801	16.3212	17.3184	0	0	0	0	0	16.063	16.4943	0	0	15.7847	16.2736	15.011	16.0496	17.6036	17.0823	16.8485	17.9114	0	0	14.1503	18.1698	0	16.9262	17.118	0
Q58DS9	20.1872	20.2361	19.5876	18.2288	20.6572	19.8752	19.0666	19.3985	19.4826	18.4128	19.4984	19.4512	20.2927	19.922	18.7242	19.869	19.9345	18.645	20.7063	20.4062	19.1245	18.5288	20.4842	20.378	18.6402	19.0562	17.0801	19.178	19.4264	20.5986	20.2031	19.4242	20.2347	20.7653	20.9225	20.1472	20.224	20.4308	19.445	19.7895	20.1959	20.294	19.4718	20.3901	20.3415	21.6582	20.4836	19.746	20.836
Q58DT4	18.9856	18.9048	18.2858	20.103	17.0501	0	0	12.6835	18.6925	14.3114	0	0	13.1187	14.0385	0	15.4008	0	0	15.8143	15.9212	14.2705	13.9023	14.6574	0	0	0	0	0	0	15.9464	14.0751	0	0	15.8773	13.0801	13.7744	0	0	0	11.4149	11.778	0	0	0	13.4294	0	16.6256	0	16.8938
Q58DU5	15.4965	17.916	17.9927	16.9435	0	18.3538	0	18.7463	14.9158	16.1859	19.289	0	19.0508	18.4103	0	18.7032	0	19.8265	17.7225	17.5845	18.4325	16.9095	17.9015	18.128	16.4068	0	0	17.2964	0	18.0584	18.4911	18.4965	19.0843	17.0141	17.3757	19.4424	18.335	17.9687	18.8467	18.4839	18.7176	0	18.3798	18.0312	16.798	0	17.2297	18.0561	0
Q58DW0	19.7114	18.925	18.6052	18.4385	16.5222	15.3411	0	17.8356	16.1612	0	17.1811	0	17.8635	17.9373	0	18.4733	0	0	17.0289	17.5313	18.0527	20.344	17.4897	18.0159	16.6223	17.0578	0	0	0	19.1239	18.6724	14.8717	0	16.2506	16.9623	16.1858	18.0358	16.0227	14.2619	18.6142	17.1941	0	0	16.5305	16.9719	0	15.735	14.1742	0
Q58DW6	18.7187	18.6291	16.6461	16.4393	18.2355	16.0654	19.9898	14.1217	0	15.0367	15.3417	0	16.3209	17.224	0	16.6208	0	17.4523	19.7111	19.1486	15.6352	16.019	18.4251	13.6826	0	0	0	0	0	19.3922	17.1329	19.0333	17.5839	20.8629	19.6601	14.9621	18.3974	18.3935	0	13.9234	15.8221	19.1193	0	0	16.6546	0	19.7733	16.2177	17.8528
Q5BIP4	15.4267	0	15.8451	15.069	15.4504	15.0445	0	16.6518	16.2174	0	0	0	16.8964	14.6953	0	16.3978	0	0	16.0335	15.1948	0	0	15.3909	16.2484	0	0	0	0	0	15.249	16.1863	0	0	15.9213	16.8059	15.8102	15.3316	0	15.7208	14.8141	15.5697	0	15.6912	0	14.8224	0	15.429	15.8863	0
Q5E946	18.401	17.2882	18.0451	18.4624	17.3081	18.0037	0	19.203	18.1704	17.4542	18.0322	17.7859	19.0862	19.6215	0	19.2022	17.5206	0	19.7536	19.4979	0	17.7534	18.1541	19.2707	18.7614	18.8347	18.422	17.9407	16.959	19.5989	18.8673	17.8184	17.22	18.933	18.9909	18.608	18.4303	19.1487	19.6707	18.7076	18.1578	18.9779	18.5167	19.1368	17.76	17.5269	19.3455	19.5875	19.4374
Q5E947	18.4049	20.3593	19.2691	17.3907	20.3548	18.4408	19.0897	19.5314	21.0503	20.0492	19.8494	21.2767	18.8295	20.2512	20.7212	18.4	20.6453	18.7119	18.7044	18.7795	20.0316	20.4245	19.5726	19.7411	20.3666	19.4307	19.7156	20.1437	19.6798	19.3438	17.9341	18.9728	18.2742	20.1219	19.2388	18.8493	20.466	20.3746	20.2899	19.3037	17.1238	20.5873	19.2054	19.3686	18.6272	19.4915	20.6296	18.948	20.8177
Q5E954	17.7411	19.3189	17.3202	16.7	18.4772	16.2105	0	16.1312	15.3052	17.3218	0	0	17.6174	16.4607	0	15.9939	0	0	17.8762	17.9108	15.1589	17.5849	18.163	15.2255	0	0	0	0	0	18.1601	16.0244	17.1885	0	19.1863	18.4278	14.9757	16.7167	0	0	16.0468	15.9031	17.2729	0	0	17.1564	0	18.2905	16.1212	17.9588
Q5E956	18.9641	20.5722	21.0774	19.3045	18.4701	21.7164	22.5605	22.2768	21.022	21.4717	22.5035	20.2847	22.1389	22.5994	21.4	21.5412	21.6232	23.1967	19.8698	20.2584	21.7479	21.3147	20.7834	21.0687	22.3205	20.5345	20.996	20.8618	21.3023	19.0893	19.509	20.5808	20.7692	17.8752	20.8783	22.6525	19.5934	18.3913	21.6197	20.5365	19.5705	18.9842	22.2498	22.7369	18.2088	17.4129	18.5725	21.4675	19.1554
[truncated: 77 more rows]
[truncated: 18 more columns]

## Sheet: MEs_sample
MEs	MEblack	MEblue	MEgreen	MEgrey	MEmagenta	MEpink	MEpurple	MEred	MEturquoise	MEyellow
[truncated: 56 more rows]

## Sheet: black
ProteinID	H42_negative_1	H44_S..chromogenes_1	H46_Other.NASM_1	H47_negative_2	H58_C..bovis_1	H65_NA._6	H67_NA._7	H69_negative_3	H70_Other.Streptococcus_1	H77_Enterococcus_1	H80_Enterococcus_2	H82_Str..uberis_1	H87_C..bovis_2	H88_negative_4	H90_S..aureus_1	H92_S..chromogenes_2	H93_negative_5	H94_negative_6	H101_negative_7	H103_C..bovis_3	H111_negative_8	H112_NA._22	H114_Other.NASM_2	H149_negative_9	H150_S..aureus_2	H151_Str.dysgalactiae_1	H165_negative_10	H167_negative_11	H168_negative_12	H179_negative_13	H180_S..chromogenes_3	H182_S..aureus_3	H184_S..chromogenes_4	H211_Other.NASM_3	H212_S..epidermidis_1	H226_Other.Streptococcus_2	H241_negative_14	H242_negative_15	H249_S..aureus_4	H251_negative_16	H252_negative_17	H254_negative_18	H260_negative_19	H262_NA._44	H269_NA._45	H271_NA._46	H291_S..epidermidis_2	H292_negative_20	H338_negative_21
[truncated: 180 more rows]
[truncated: 9 more columns]

[truncated: 9 more sheets: blue, green, grey, magenta, pink, purple, red, turquoise, yellow]
