# Supplementary material for: Bacteria-dependent modulation of immune responses in the bovine udder
Source: Vet Res. 2026 Apr 10;57:75. doi: 10.1186/s13567-026-01754-6 (PMC13181906; doi:10.1186/s13567-026-01754-6)
Supplement: Supplementary file 4 — Additional file 4. KEGG analysis in modules. KEGG enrichment analysis for each module. [file 13567_2026_1754_MOESM4_ESM.xlsx]

## Sheet: KEGG_module1_Module
category	subcategory	ID	Description	GeneRatio	BgRatio	RichFactor	FoldEnrichment	zScore	pvalue	p.adjust	qvalue	geneID	Count
Organismal Systems	Endocrine system	bta03320	PPAR signaling pathway	5/39	84/9584	0.0595238	14.6276	8.01848	2.08959160472577e-05	0.00269557	0.00208959	100138312/281758/280924/280981/281052	5
Metabolism	Lipid metabolism	bta00061	Fatty acid biosynthesis	3/39	18/9584	0.166667	40.9573	10.8458	4.87377199932951e-05	0.0029114	0.0022569	100138312/281590/281152	3
Metabolism	Lipid metabolism	bta00100	Steroid biosynthesis	3/39	20/9584	0.15	36.8615	10.2617	6.77068702758691e-05	0.0029114	0.0022569	615906/616694/505212	3
Metabolism	Global and overview maps	bta01212	Fatty acid metabolism	4/39	59/9584	0.0677966	16.6606	7.71252	9.07242749975179e-05	0.00292586	0.00226811	100138312/281590/280924/281152	4
Organismal Systems	Nervous system	bta04730	Long-term depression	4/39	63/9584	0.0634921	15.6028	7.43292	0.00011736	0.00302789	0.0023472	281792/533330/536654/505611	4
Environmental Information Processing	Signal transduction	bta04152	AMPK signaling pathway	5/39	126/9584	0.0396825	9.75173	6.32084	0.000145964	0.00313822	0.00243273	281590/280924/527051/281152/281052	5
Genetic Information Processing	Folding, sorting and degradation	bta04130	SNARE interactions in vesicular transport	3/39	33/9584	0.0909091	22.3403	7.84926	0.000312398	0.00575705	0.00446283	532261/522423/507409	3
Organismal Systems	Environmental adaptation	bta04713	Circadian entrainment	4/39	101/9584	0.039604	9.73242	5.6392	0.000720002	0.01161	0.00900002	281792/533330/536654/286850	4
Organismal Systems	Immune system	bta04611	Platelet activation	4/39	123/9584	0.0325203	7.99166	4.98838	0.00150156	0.0215223	0.0166839	522423/533330/536654/505611	4
NA	NA	bta04081	Hormone signaling	5/39	229/9584	0.0218341	5.36558	4.27398	0.00221263	0.0285429	0.0221263	281792/533330/536654/505611/286850	5

## Sheet: KEGG_module2_Module
category	subcategory	ID	Description	GeneRatio	BgRatio	RichFactor	FoldEnrichment	zScore	pvalue	p.adjust	qvalue	geneID	Count
Cellular Processes	Transport and catabolism	bta04144	Endocytosis	21/170	249/9584	0.0843373	4.75464	8.06676	2.61364559544452e-09	6.56025044456574e-07	4.70456207180013e-07	783373/508900/539357/504750/534708/518601/613749/528265/509970/511908/523847/618785/281080/539150/535566/507659/100125881/510994/338052/281831/338049	21
Organismal Systems	Endocrine system	bta04915	Estrogen signaling pathway	14/170	139/9584	0.100719	5.67821	7.46576	1.52828055446007e-07	1.91799209584738e-05	1.37545249901406e-05	281790/506480/539521/507464/541140/281793/281889/767874/281878/281831/514812/281832/282883/281888	14
Organismal Systems	Nervous system	bta04730	Long-term depression	8/170	63/9584	0.126984	7.15892	6.59055	1.40297557609376e-05	0.00117382	0.000841785	281790/281788/539521/541140/281793/535321/282320/281878	8
Genetic Information Processing	Translation	bta03010	Ribosome	13/170	202/9584	0.0643564	3.62819	5.07309	6.00238064108255e-05	0.00286776	0.00205656	511051/513128/506229/788861/282877/516063/505507/282050/616065/326582/281898/404133/286839	13
Genetic Information Processing	Folding, sorting and degradation	bta04141	Protein processing in endoplasmic reticulum	12/170	176/9584	0.0681818	3.84385	5.11685	6.66313987260798e-05	0.00286776	0.00205656	528862/504438/281719/533668/517171/615027/506316/767874/415113/281831/281832/540155	12
Human Diseases	Infectious disease: bacterial	bta05134	Legionellosis	7/170	58/9584	0.12069	6.80406	5.9577	6.85519263009688e-05	0.00286776	0.00205656	517171/614775/540685/281048/326581/511913/281831	7
Cellular Processes	Transport and catabolism	bta04137	Mitophagy - animal	9/170	110/9584	0.0818182	4.61262	5.12083	0.000140833	0.00504989	0.00362143	535589/338045/616503/541140/613749/509970/515363/539150/286839	9
Organismal Systems	Digestive system	bta04972	Pancreatic secretion	8/170	103/9584	0.0776699	4.37875	4.63272	0.000472388	0.0137902	0.0098894	534708/281440/100139105/281793/100125881/281878/338049/327708	8
Environmental Information Processing	Signal transduction	bta04390	Hippo signaling pathway	10/170	158/9584	0.0632911	3.56813	4.37391	0.00049447	0.0137902	0.0098894	536993/528109/526848/768311/282125/286862/286863/535321/282320/287022	10
Human Diseases	Infectious disease: bacterial	bta05132	Salmonella infection	13/170	266/9584	0.0488722	2.75524	3.90126	0.000887026	0.0193266	0.0138597	535127/616503/281440/613749/509970/531336/767874/539150/281048/282689/538559/338049/281832	13
Human Diseases	Neurodegenerative disease	bta05012	Parkinson disease	14/170	303/9584	0.0462046	2.60485	3.81459	0.00097602	0.0193266	0.0138597	281790/539521/282015/282120/282578/282394/281793/327668/506238/282479/511268/415113/281878/286839	14
Metabolism	Carbohydrate metabolism	bta00010	Glycolysis / Gluconeogenesis	6/170	65/9584	0.0923077	5.20398	4.56993	0.000991109	0.0193266	0.0138597	616676/506459/618607/513483/504584/537539	6
Cellular Processes	Transport and catabolism	bta04140	Autophagy - animal	10/170	173/9584	0.0578035	3.25876	4.02868	0.00100098	0.0193266	0.0138597	528204/535589/338045/616503/541140/509970/282320/100125881/286839/282883	10
Cellular Processes	Cellular community - eukaryotes	bta04540	Gap junction	7/170	92/9584	0.076087	4.28951	4.26025	0.00120647	0.0211255	0.0151498	281790/281788/539521/407102/541140/281793/281878	7
Cellular Processes	Cellular community - eukaryotes	bta04530	Tight junction	10/170	180/9584	0.0555556	3.13203	3.88026	0.00135273	0.0211255	0.0151498	536993/528109/514541/407102/281440/535321/282320/100125881/338049/281574	10
Organismal Systems	Nervous system	bta04726	Serotonergic synapse	8/170	122/9584	0.0655738	3.69682	4.02836	0.00144008	0.0211255	0.0151498	281790/539521/282139/541140/281793/281201/281202/281878	8
Cellular Processes	Cell growth and death	bta04216	Ferroptosis	5/170	49/9584	0.102041	5.7527	4.48194	0.00167998	0.0211255	0.0151498	286809/282139/507107/282120/537161	5
Organismal Systems	Excretory system	bta04962	Vasopressin-regulated water reabsorption	5/170	49/9584	0.102041	5.7527	4.48194	0.00167998	0.0211255	0.0151498	534708/613749/281793/338054/539150	5
Environmental Information Processing	Signal transduction	bta04071	Sphingolipid signaling pathway	8/170	125/9584	0.064	3.60809	3.94406	0.00168207	0.0211255	0.0151498	281790/539521/281440/541140/535321/282320/338049/282883	8
Human Diseases	Infectious disease: viral	bta05163	Human cytomegalovirus infection	12/170	251/9584	0.0478088	2.69529	3.65728	0.00168331	0.0211255	0.0151498	528204/281790/281788/539521/281440/541140/281793/512841/281201/281202/281878/338049	12
Environmental Information Processing	Signal transduction	bta04152	AMPK signaling pathway	8/170	126/9584	0.0634921	3.57946	3.91654	0.00176952	0.0211499	0.0151673	528204/783373/508373/513483/281138/535321/282320/100125881	8
Cellular Processes	Cell growth and death	bta04217	Necroptosis	10/170	188/9584	0.0531915	2.99875	3.71924	0.00187188	0.0213371	0.0153015	338045/539357/282139/282120/523847/282479/767874/524236/613618/281832	10
Cellular Processes	Cell growth and death	bta04114	Oocyte meiosis	8/170	128/9584	0.0625	3.52353	3.86232	0.00195519	0.0213371	0.0153015	768311/282125/286862/286863/535321/282320/281878/287022	8
Human Diseases	Infectious disease: bacterial	bta05100	Bacterial invasion of epithelial cells	6/170	76/9584	0.0789474	4.45077	4.05851	0.00223538	0.0233784	0.0167654	526848/281440/281080/512841/538559/338049	6
Organismal Systems	Nervous system	bta04728	Dopaminergic synapse	8/170	136/9584	0.0588235	3.31626	3.65574	0.00285675	0.0286817	0.0205686	281790/539521/281793/281201/535321/281202/282320/281878	8
Human Diseases	Infectious disease: viral	bta05171	Coronavirus disease - COVID-19	13/170	317/9584	0.0410095	2.31197	3.19206	0.00417433	0.0399688	0.0286629	511051/513128/506229/788861/282877/516063/505507/282050/616065/326582/281898/404133/286839	13
Organismal Systems	Nervous system	bta04725	Cholinergic synapse	7/170	115/9584	0.0608696	3.43161	3.52516	0.00429943	0.0399688	0.0286629	281790/281788/539521/541140/281201/281202/281878	7
Metabolism	Global and overview maps	bta01200	Carbon metabolism	7/170	116/9584	0.0603448	3.40203	3.49757	0.0045088	0.0404182	0.0289851	506459/513483/512995/504584/505103/535182/281235	7
Organismal Systems	Immune system	bta04670	Leukocyte transendothelial migration	7/170	118/9584	0.059322	3.34437	3.44327	0.00495058	0.0406567	0.0291562	281790/539521/526848/281440/338049/281574/327708	7
Human Diseases	Infectious disease: viral	bta05160	Hepatitis C	9/170	182/9584	0.0494505	2.78785	3.27223	0.00506789	0.0406567	0.0291562	768311/541140/282125/286862/286863/535321/282320/511435/287022	9
Environmental Information Processing	Signal transduction	bta04015	Rap1 signaling pathway	10/170	216/9584	0.0462963	2.61002	3.21605	0.00507617	0.0406567	0.0291562	281790/539521/616503/281440/541140/281793/505238/512841/338049/327708	10
Human Diseases	Infectious disease: parasitic	bta05146	Amoebiasis	7/170	119/9584	0.0588235	3.31626	3.41656	0.00518332	0.0406567	0.0291562	281788/613749/281793/509970/539150/281048/281997	7
Organismal Systems	Endocrine system	bta04935	Growth hormone synthesis, secretion and action	7/170	120/9584	0.0583333	3.28863	3.39013	0.00542421	0.0412568	0.0295866	281790/281788/539521/541140/281793/512841/281878	7
Cellular Processes	Cellular community - eukaryotes	bta04520	Adherens junction	6/170	93/9584	0.0645161	3.63719	3.43412	0.00609304	0.0449809	0.0322572	508150/526848/407102/281440/338049/327708	6
Metabolism	Global and overview maps	bta01240	Biosynthesis of cofactors	8/170	155/9584	0.0516129	2.90975	3.22106	0.0062944	0.0451399	0.0323712	505995/618607/510978/281482/509965/280994/615447/281565	8
Organismal Systems	Nervous system	bta04722	Neurotrophin signaling pathway	7/170	125/9584	0.056	3.15708	3.26202	0.00675678	0.0468428	0.0335924	281440/541140/282125/338054/512841/338049/327708	7
Organismal Systems	Immune system	bta04062	Chemokine signaling pathway	9/170	191/9584	0.0471204	2.65648	3.10735	0.00690511	0.0468428	0.0335924	281790/539521/281440/541140/512841/281201/281202/338049/327708	9
Human Diseases	Neurodegenerative disease	bta05020	Prion disease	12/170	302/9584	0.0397351	2.24012	2.94263	0.00745989	0.0492745	0.0353363	282015/282120/282578/281440/282394/327668/506238/282479/415113/281878/281831/617109	12

## Sheet: KEGG_module4_Module
category	subcategory	ID	Description	GeneRatio	BgRatio	RichFactor	FoldEnrichment	zScore	pvalue	p.adjust	qvalue	geneID	Count
Organismal Systems	Immune system	bta04662	B cell receptor signaling pathway	7/107	94/9584	0.0744681	6.67011	5.86989	8.18569916043268e-05	0.0109237	0.00877647	286852/535298/507329/327672/617345/100138311/100337091	7
Organismal Systems	Immune system	bta04666	Fc gamma R-mediated phagocytosis	7/107	98/9584	0.0714286	6.39786	5.7069	0.00010667	0.0109237	0.00877647	507329/327672/617345/107131173/407152/100337091/511691	7
Organismal Systems	Immune system	bta04664	Fc epsilon RI signaling pathway	6/107	71/9584	0.084507	7.5693	5.90333	0.000133759	0.0109237	0.00877647	535298/507329/404074/327672/617345/100337091	6
Human Diseases	Infectious disease: bacterial	bta05135	Yersinia infection	8/107	156/9584	0.0512821	4.59334	4.80793	0.000343455	0.0210366	0.0169016	509821/327672/617345/282846/107131173/512480/540304/280979	8
Organismal Systems	Endocrine system	bta04910	Insulin signaling pathway	7/107	141/9584	0.0496454	4.44674	4.38097	0.000985039	0.035654	0.0286458	535298/327672/505560/100139910/615074/516175/326597	7
NA	NA	bta04820	Cytoskeleton in muscle cells	9/107	232/9584	0.0387931	3.4747	4.05436	0.00111793	0.035654	0.0286458	533257/618392/540108/526027/535277/788992/107131177/786966/280979	9
Organismal Systems	Immune system	bta04062	Chemokine signaling pathway	8/107	191/9584	0.0418848	3.75163	4.08142	0.00130166	0.035654	0.0286458	509821/535298/327672/617345/107131173/510083/100337091/281791	8
Metabolism	Lipid metabolism	bta00071	Fatty acid degradation	4/107	45/9584	0.0888889	7.96179	4.97374	0.00153898	0.035654	0.0286458	281811/281810/506812/506059	4
Human Diseases	Infectious disease: bacterial	bta05100	Bacterial invasion of epithelial cells	5/107	76/9584	0.0657895	5.89277	4.55013	0.00155579	0.035654	0.0286458	509821/540783/280979/535746/511691	5
Human Diseases	Infectious disease: bacterial	bta05133	Pertussis	5/107	78/9584	0.0641026	5.74167	4.46773	0.00174679	0.035654	0.0286458	327672/282846/407124/326597/281791	5
Human Diseases	Cancer: specific types	bta05214	Glioma	5/107	78/9584	0.0641026	5.74167	4.46773	0.00174679	0.035654	0.0286458	535298/280730/327672/100337091/326597	5
Organismal Systems	Endocrine system	bta04921	Oxytocin signaling pathway	7/107	156/9584	0.0448718	4.01917	4.03968	0.00177031	0.035654	0.0286458	286852/327672/538606/516175/326597/280979/281791	7
Organismal Systems	Immune system	bta04670	Leukocyte transendothelial migration	6/107	118/9584	0.0508475	4.55441	4.12793	0.0020174	0.035654	0.0286458	617345/100337091/407124/280979/281112/281791	6
Human Diseases	Cancer: overview	bta05205	Proteoglycans in cancer	8/107	205/9584	0.0390244	3.49542	3.83751	0.00203737	0.035654	0.0286458	535298/327672/617345/281057/538606/516175/100337091/280979	8
Organismal Systems	Immune system	bta04611	Platelet activation	6/107	123/9584	0.0487805	4.36927	3.99602	0.00248775	0.0406332	0.0326462	327672/538606/516175/100337091/280979/281791	6
Human Diseases	Infectious disease: bacterial	bta05132	Salmonella infection	9/107	266/9584	0.0338346	3.03057	3.56865	0.00285659	0.0437415	0.0351435	509821/280730/327672/282846/407152/512480/513641/280979/511691	9
Environmental Information Processing	Signal transduction	bta04022	cGMP-PKG signaling pathway	7/107	172/9584	0.0406977	3.64529	3.71967	0.00307238	0.0442784	0.0355749	286852/512313/327672/538606/516175/326597/281791	7

## Sheet: KEGG_module5_Module
category	subcategory	ID	Description	GeneRatio	BgRatio	RichFactor	FoldEnrichment	zScore	pvalue	p.adjust	qvalue	geneID	Count
Organismal Systems	Immune system	bta04613	Neutrophil extracellular trap formation	12/49	242/9584	0.0495868	9.69877	9.82503	2.06415793132902e-09	2.53891425553469e-07	1.91206208375741e-07	281345/282166/505658/100126050/282167/282691/327671/508161/404122/281037/788077/513666	12
Metabolism	Global and overview maps	bta01230	Biosynthesis of amino acids	7/49	74/9584	0.0945946	18.5019	10.8343	8.1233867790943e-08	4.99588286914299e-06	3.76241071873841e-06	509566/445425/512571/280726/281181/514346/404148	7
Metabolism	Global and overview maps	bta01200	Carbon metabolism	7/49	116/9584	0.0603448	11.803	8.39133	1.79019538624162e-06	6.17657654829929e-05	4.65159380616464e-05	509566/445425/512571/281181/514346/404148/510616	7
Organismal Systems	Immune system	bta04670	Leukocyte transendothelial migration	7/49	118/9584	0.059322	11.6029	8.30751	2.00864277993473e-06	6.17657654829929e-05	4.65159380616464e-05	524770/281345/514902/327671/282871/404122/540426	7
Metabolism	Carbohydrate metabolism	bta00010	Glycolysis / Gluconeogenesis	5/49	65/9584	0.0769231	15.0455	8.14493	1.8592191093258e-05	0.000457368	0.000344445	509566/512571/281181/404148/510616	5
Cellular Processes	Cellular community - eukaryotes	bta04530	Tight junction	7/49	180/9584	0.0388889	7.60635	6.41401	3.23719609035744e-05	0.000663625	0.000499778	404108/524770/508445/514902/404122/540426/535605	7
Cellular Processes	Cellular community - eukaryotes	bta04510	Focal adhesion	7/49	204/9584	0.0343137	6.71148	5.91087	7.18627879517395e-05	0.00126273	0.000950966	783470/524770/281165/514902/327671/404122/786565	7
Human Diseases	Cardiovascular disease	bta05418	Fluid shear stress and atherosclerosis	6/49	150/9584	0.04	7.82367	6.03816	0.000106749	0.00164127	0.00123604	281345/280726/327671/282871/404122/280950	6
NA	NA	bta04820	Cytoskeleton in muscle cells	7/49	232/9584	0.0301724	5.90148	5.4176	0.000160698	0.00202995	0.00152876	783470/404108/280955/404122/786565/509348/540643	7
Cellular Processes	Cell motility	bta04810	Regulation of actin cytoskeleton	7/49	233/9584	0.0300429	5.87615	5.4015	0.000165036	0.00202995	0.00152876	404108/524770/327671/404122/540426/786565/534553	7
Cellular Processes	Transport and catabolism	bta04145	Phagosome	5/49	166/9584	0.0301205	5.89132	4.55711	0.00151218	0.0156938	0.0118191	281345/282196/539149/404122/535605	5
Organismal Systems	Immune system	bta04666	Fc gamma R-mediated phagocytosis	4/49	98/9584	0.0408163	7.98334	4.98108	0.00153111	0.0156938	0.0118191	281345/514902/327671/534553	4
Human Diseases	Infectious disease: bacterial	bta05132	Salmonella infection	6/49	266/9584	0.0225564	4.41185	4.04536	0.00221877	0.0209929	0.0158098	281165/539149/281181/404122/535605/280950	6
Human Diseases	Immune disease	bta05322	Systemic lupus erythematosus	5/49	190/9584	0.0263158	5.14715	4.13895	0.00273171	0.024	0.0180745	524770/505658/100126050/788077/513666	5
Cellular Processes	Cell motility	bta04814	Motor proteins	5/49	205/9584	0.0243902	4.77053	3.91192	0.00378711	0.0291134	0.0219253	404108/539149/532964/404122/535605	5
Human Diseases	Cancer: overview	bta05205	Proteoglycans in cancer	5/49	205/9584	0.0243902	4.77053	3.91192	0.00378711	0.0291134	0.0219253	281165/508445/282871/404122/540426	5
Human Diseases	Infectious disease: bacterial	bta05152	Tuberculosis	5/49	210/9584	0.0238095	4.65695	3.84109	0.00419638	0.030362	0.0228657	282166/282196/282167/508832/281037	5
Human Diseases	Cancer: overview	bta05230	Central carbon metabolism in cancer	3/49	70/9584	0.0428571	8.38251	4.44385	0.00540676	0.0369462	0.0278242	512571/404148/510616	3

## Sheet: KEGG_module6_Module
category	subcategory	ID	Description	GeneRatio	BgRatio	RichFactor	FoldEnrichment	zScore	pvalue	p.adjust	qvalue	geneID	Count
Metabolism	Global and overview maps	bta01200	Carbon metabolism	18/217	116/9584	0.155172	6.85333	9.65346	9.58673308140555e-11	2.49255060116544e-08	2.12926387387007e-08	509983/512723/613610/281748/512373/535653/616120/281206/507197/281480/511082/327669/506888/280817/533044/286840/508683/537713	18
Human Diseases	Neurodegenerative disease	bta05016	Huntington disease	29/217	339/9584	0.0855457	3.7782	7.92667	5.46625392862301e-10	5.12450163286471e-08	4.37761070661722e-08	538625/287014/282393/527201/515216/100295973/513525/510155/281480/517446/404188/281078/282716/282183/282016/784636/510423/281640/327675/286840/287020/506203/516919/508448/518637/513461/282478/505050/533874	29
Genetic Information Processing	Folding, sorting and degradation	bta03050	Proteasome	12/217	49/9584	0.244898	10.8161	10.4848	5.91288649945928e-10	5.12450163286471e-08	4.37761070661722e-08	538625/513525/510155/282016/510423/506203/516919/508448/518637/513461/505050/533874	12
Human Diseases	Neurodegenerative disease	bta05020	Prion disease	26/217	302/9584	0.0860927	3.80236	7.5316	4.04202800022286e-09	2.2540673482721e-07	1.92553931370613e-07	538625/287014/282393/505708/534492/100295973/513525/327694/510155/281480/404188/282716/282016/510423/281640/327675/286840/287020/506203/516919/508448/518637/513461/282478/505050/533874	26
Human Diseases	Neurodegenerative disease	bta05012	Parkinson disease	26/217	303/9584	0.0858086	3.78981	7.51068	4.33474490052327e-09	2.2540673482721e-07	1.92553931370613e-07	538625/287014/282393/100295973/513525/532713/327694/510155/281480/404188/282716/282016/510423/281640/327675/286840/287020/506203/767894/516919/508448/518637/513461/282478/505050/533874	26
Metabolism	Carbohydrate metabolism	bta00020	Citrate cycle (TCA cycle)	8/217	31/9584	0.258065	11.3977	8.82524	3.05873476715528e-07	1.32545173243396e-05	1.13226848398204e-05	509983/512723/613610/281480/327669/506888/286840/537713	8
Genetic Information Processing	Translation	bta03010	Ribosome	18/217	202/9584	0.0891089	3.93558	6.41803	6.85327018650107e-07	2.54550035498611e-05	2.17449625466425e-05	510547/286790/282688/539196/509163/326584/535056/533892/506768/513222/282048/286867/282884/404140/404190/506297/507168/337888	18
Human Diseases	Neurodegenerative disease	bta05014	Amyotrophic lateral sclerosis	26/217	408/9584	0.0637255	2.81449	5.70084	1.6486756506617e-06	5.35819586465053e-05	4.57724424065288e-05	538625/287014/282393/510219/527201/534492/100295973/513525/327694/510155/281480/404188/282016/510423/281640/327675/286840/287020/506203/516919/785768/508448/518637/513461/505050/533874	26
Human Diseases	Neurodegenerative disease	bta05010	Alzheimer disease	26/217	423/9584	0.0614657	2.71469	5.4899	3.21985032596179e-06	9.30178983055629e-05	7.94606337751975e-05	538625/287014/282393/100295973/513525/327694/510155/281480/404188/508233/282716/282016/359718/510423/281640/327675/286840/287020/506203/516919/508448/518637/513461/282478/505050/533874	26
Human Diseases	Cardiovascular disease	bta05415	Diabetic cardiomyopathy	18/217	233/9584	0.0772532	3.41196	5.67282	5.35427147677713e-06	0.000139211	0.000118921	287014/613610/282393/505708/534492/532713/514460/281480/404188/508233/282716/538829/281640/327675/286840/287020/281779/282478	18
Human Diseases	Neurodegenerative disease	bta05017	Spinocerebellar ataxia	14/217	151/9584	0.0927152	4.09485	5.83423	7.8130826029899e-06	0.000184673	0.000157757	538625/513525/510155/282716/282016/510423/506203/516919/508448/518637/513461/282478/505050/533874	14
Human Diseases	Infectious disease: viral	bta05171	Coronavirus disease - COVID-19	21/217	317/9584	0.0662461	2.92582	5.30708	9.76145113595254e-06	0.000211498	0.000180672	534492/510547/286790/282688/508233/539196/509163/326584/535056/533892/506768/513222/537201/282048/286867/282884/404140/404190/506297/507168/337888	21
Metabolism	Amino acid metabolism	bta00280	Valine, leucine and isoleucine degradation	8/217	52/9584	0.153846	6.79475	6.37713	1.93818585871287e-05	0.000387637	0.000331139	513967/281748/505968/508324/507477/511082/535804/512002	8
Metabolism	Lipid metabolism	bta00071	Fatty acid degradation	7/217	45/9584	0.155556	6.87025	6.00747	6.0453381193607e-05	0.00112271	0.000959072	513967/281748/505968/508324/507477/511082/282130	7
Metabolism	Amino acid metabolism	bta00330	Arginine and proline metabolism	7/217	51/9584	0.137255	6.06199	5.5166	0.000137466	0.00238274	0.00203545	513967/281206/507477/514759/516210/505323/781648	7
Metabolism	Global and overview maps	bta01230	Biosynthesis of amino acids	8/217	74/9584	0.108108	4.77469	4.96121	0.000253331	0.00387795	0.00331274	281206/507197/514759/327669/533044/527403/514209/508683	8
Metabolism	Global and overview maps	bta01250	Biosynthesis of nucleotide sugars	6/217	40/9584	0.15	6.62488	5.42574	0.000253558	0.00387795	0.00331274	535325/504889/514161/280817/540602/281779	6
Metabolism	Global and overview maps	bta01212	Fatty acid metabolism	7/217	59/9584	0.118644	5.24002	4.97212	0.000347546	0.00475658	0.00406331	614105/281748/505968/508324/511082/789567/282130	7
Cellular Processes	Transport and catabolism	bta04142	Lysosome	11/217	141/9584	0.0780142	3.44557	4.45261	0.000347596	0.00475658	0.00406331	507677/281105/767602/533177/504310/281078/281023/506192/537087/550622/515575	11
Organismal Systems	Nervous system	bta04721	Synaptic vesicle cycle	8/217	80/9584	0.1	4.41659	4.67052	0.000433863	0.00564021	0.00481816	515216/517446/281078/282183/784636/282353/550622/338082	8
Genetic Information Processing	Folding, sorting and degradation	bta04141	Protein processing in endoplasmic reticulum	12/217	176/9584	0.0681818	3.01131	4.0989	0.000645407	0.00799075	0.00682611	100125317/531964/338067/327694/516155/515784/535071/790870/282646/510682/536181/613357	12
Metabolism	Global and overview maps	bta01210	2-Oxocarboxylic acid metabolism	5/217	34/9584	0.147059	6.49499	4.88523	0.00092557	0.0109354	0.00934155	512723/613610/281206/327669/506888	5
Organismal Systems	Excretory system	bta04961	Endocrine and other factor-regulated calcium reabsorption	6/217	51/9584	0.117647	5.19599	4.57283	0.000967359	0.0109354	0.00934155	282144/515216/517446/281078/282183/784636	6
Metabolism	Carbohydrate metabolism	bta00051	Fructose and mannose metabolism	5/217	35/9584	0.142857	6.30941	4.78941	0.00106019	0.0114854	0.00981144	512373/504889/514161/280817/508683	5
Metabolism	Energy metabolism	bta00190	Oxidative phosphorylation	11/217	164/9584	0.0670732	2.96235	3.85791	0.00123347	0.0128281	0.0109584	287014/282393/281480/404188/281640/327675/286840/287020/550622/280701/338082	11
Metabolism	Carbohydrate metabolism	bta00520	Amino sugar and nucleotide sugar metabolism	5/217	41/9584	0.121951	5.38609	4.28358	0.00219265	0.0219265	0.0187308	535325/504889/514161/280817/281779	5
Human Diseases	Cancer: overview	bta05208	Chemical carcinogenesis - reactive oxygen species	14/217	263/9584	0.0532319	2.35104	3.38138	0.00259955	0.0250327	0.0213842	287014/282393/505708/534492/535293/281480/404188/508233/282716/281640/327675/286840/287020/282478	14
Metabolism	Carbohydrate metabolism	bta00620	Pyruvate metabolism	5/217	45/9584	0.111111	4.90732	3.99866	0.00332281	0.0295894	0.0252768	513967/512723/613610/507477/511082	5
Metabolism	Carbohydrate metabolism	bta00010	Glycolysis / Gluconeogenesis	6/217	65/9584	0.0923077	4.07685	3.78833	0.00341416	0.0295894	0.0252768	513967/512723/613610/507477/280817/508683	6
Genetic Information Processing	Translation	bta00970	Aminoacyl-tRNA biosynthesis	6/217	65/9584	0.0923077	4.07685	3.78833	0.00341416	0.0295894	0.0252768	505556/506305/510937/512531/509885/515715	6
Metabolism	Amino acid metabolism	bta00380	Tryptophan metabolism	5/217	46/9584	0.108696	4.80064	3.93267	0.00366063	0.030702	0.0262272	513967/281748/507477/511082/506888	5
Cellular Processes	Transport and catabolism	bta04144	Endocytosis	13/217	249/9584	0.0522088	2.30585	3.17772	0.00431875	0.0350899	0.0299756	521413/512719/512029/515216/514423/517446/282682/281078/282183/784636/616979/518839/616164	13

## Sheet: KEGG_module7_Module
category	subcategory	ID	Description	GeneRatio	BgRatio	RichFactor	FoldEnrichment	zScore	pvalue	p.adjust	qvalue	geneID	Count
Genetic Information Processing	Folding, sorting and degradation	bta04141	Protein processing in endoplasmic reticulum	15/105	176/9584	0.0852273	7.77922	9.55326	6.6213652909963e-10	1.14549619534236e-07	9.8971986454892e-08	526612/516332/281036/507345/507815/533949/534231/360006/507939/506986/505064/511649/613927/415110/407129	15
Genetic Information Processing	Folding, sorting and degradation	bta03050	Proteasome	9/105	49/9584	0.183673	16.765	11.6438	2.29378785162522e-09	1.98412649165581e-07	1.71430460489885e-07	530186/539784/511803/538204/510041/515503/504937/505176/510029	9
Human Diseases	Neurodegenerative disease	bta05014	Amyotrophic lateral sclerosis	20/105	408/9584	0.0490196	4.47432	7.5481	1.34572540617268e-08	7.76034984226248e-07	6.70501781321127e-07	530186/288380/539784/514261/507869/511803/282701/507345/282710/538204/281090/515503/504937/327717/505176/616871/510029/511045/326580/514371	20
Human Diseases	Neurodegenerative disease	bta05016	Huntington disease	17/105	339/9584	0.0501475	4.57727	7.05769	1.37067731676857e-07	5.46474050285486e-06	4.72158899546937e-06	530186/288380/539784/514261/511803/282701/282710/538204/281090/515503/504937/327717/505176/616871/510029/511045/514371	17
Human Diseases	Neurodegenerative disease	bta05020	Prion disease	16/105	302/9584	0.0529801	4.83582	7.12862	1.57940476961123e-07	5.46474050285486e-06	4.72158899546937e-06	530186/288380/539784/514261/511803/282701/282710/538204/281090/515503/504937/327717/505176/616871/510029/507859	16
Human Diseases	Neurodegenerative disease	bta05012	Parkinson disease	15/105	303/9584	0.049505	4.51862	6.55029	9.51675930538591e-07	2.74399893305294e-05	2.37084179186807e-05	530186/288380/539784/514261/511803/282701/282710/538204/281090/515503/504937/327717/505176/616871/510029	15
Metabolism	Global and overview maps	bta01210	2-Oxocarboxylic acid metabolism	6/105	34/9584	0.176471	16.1076	9.28745	1.57036705157573e-06	3.88104999889431e-05	3.35326498231209e-05	534599/407109/533910/280976/286886/280682	6
Human Diseases	Neurodegenerative disease	bta05010	Alzheimer disease	17/105	423/9584	0.0401891	3.66831	5.90744	3.02594043257233e-06	6.54359618543767e-05	5.65373080822726e-05	530186/288380/539784/514261/511803/282701/282710/538204/281090/540568/282705/515503/504937/327717/505176/616871/510029	17
Cellular Processes	Transport and catabolism	bta04145	Phagosome	10/105	166/9584	0.060241	5.49857	6.15337	1.29771207711e-05	0.000249449	0.000215526	507031/526329/281641/281036/505379/287017/506986/505064/407129/507859	10
Metabolism	Carbohydrate metabolism	bta00020	Citrate cycle (TCA cycle)	5/105	31/9584	0.16129	14.722	8.05363	1.94296476992545e-05	0.000336133	0.000290422	534599/407109/533910/280976/280682	5
Human Diseases	Neurodegenerative disease	bta05017	Spinocerebellar ataxia	9/105	151/9584	0.0596026	5.4403	5.78816	3.90845148792786e-05	0.000614693	0.000531101	530186/539784/511803/538204/540568/515503/504937/505176/510029	9
Metabolism	Global and overview maps	bta01200	Carbon metabolism	7/105	116/9584	0.0603448	5.50805	5.14106	0.000271665	0.0039165	0.00338389	281785/534599/407109/533910/280976/286886/280682	7
Metabolism	Energy metabolism	bta00190	Oxidative phosphorylation	8/105	164/9584	0.0487805	4.4525	4.69347	0.000423024	0.00562947	0.00486391	288380/281641/282701/282710/281090/327717/616871/287017	8
Human Diseases	Cardiovascular disease	bta05415	Diabetic cardiomyopathy	9/105	233/9584	0.0386266	3.52569	4.10765	0.00100696	0.0124432	0.010751	288380/407109/282701/282710/281090/540568/327717/616871/507859	9
Human Diseases	Infectious disease: viral	bta05169	Epstein-Barr virus infection	9/105	236/9584	0.0381356	3.48087	4.0613	0.00110187	0.0127082	0.01098	530186/539784/508541/281036/511803/538204/504937/510029/534996	9
Metabolism	Metabolism of cofactors and vitamins	bta00785	Lipoic acid metabolism	3/105	24/9584	0.125	11.4095	5.37368	0.00218772	0.0236547	0.0204379	534599/407109/533910	3
Genetic Information Processing	Folding, sorting and degradation	bta03060	Protein export	3/105	31/9584	0.0967742	8.83318	4.59741	0.00459636	0.0467747	0.0404138	509430/506986/505064	3

## Sheet: KEGG_module8_Module
category	subcategory	ID	Description	GeneRatio	BgRatio	RichFactor	FoldEnrichment	zScore	pvalue	p.adjust	qvalue	geneID	Count
Cellular Processes	Cell motility	bta04810	Regulation of actin cytoskeleton	9/45	233/9584	0.0386266	8.22661	7.66989	1.05092484064445e-06	7.84728027169724e-05	6.48535559644401e-05	538486/540838/505964/326600/281597/783645/539459/513673/281877	9
Human Diseases	Infectious disease: bacterial	bta05100	Bacterial invasion of epithelial cells	6/45	76/9584	0.0789474	16.814	9.50628	1.2970711192888e-06	7.84728027169724e-05	6.48535559644401e-05	538486/540838/326600/281597/783645/539459	6
Metabolism	Carbohydrate metabolism	bta00010	Glycolysis / Gluconeogenesis	5/45	65/9584	0.0769231	16.3829	8.54683	1.21635035689738e-05	0.000440889	0.000364371	281275/281543/281141/508629/507476	5
Metabolism	Global and overview maps	bta01200	Carbon metabolism	6/45	116/9584	0.0517241	11.0161	7.45425	1.53039847023847e-05	0.000440889	0.000364371	513453/281543/281141/507476/520260/281306	6
Cellular Processes	Cellular community - eukaryotes	bta04530	Tight junction	7/45	180/9584	0.0388889	8.28247	6.7743	1.82185682180383e-05	0.000440889	0.000364371	538486/540838/505964/326600/281597/281341/539459	7
Metabolism	Carbohydrate metabolism	bta00620	Pyruvate metabolism	4/45	45/9584	0.0888889	18.9314	8.28082	5.49087506480461e-05	0.00110733	0.000915146	281275/508629/520260/281306	4
Organismal Systems	Immune system	bta04666	Fc gamma R-mediated phagocytosis	5/45	98/9584	0.0510204	10.8662	6.7426	8.91495393938429e-05	0.00154101	0.00127356	538486/540838/326600/281597/539459	5
Human Diseases	Infectious disease: bacterial	bta05132	Salmonella infection	7/45	266/9584	0.0263158	5.60468	5.231	0.000215623	0.0032613	0.00269529	538486/540838/505964/326600/281597/326588/539459	7
Metabolism	Global and overview maps	bta01230	Biosynthesis of amino acids	4/45	74/9584	0.0540541	11.5123	6.2349	0.000384019	0.00516293	0.00426688	513453/281543/281141/507476	4
Human Diseases	Infectious disease: bacterial	bta05135	Yersinia infection	5/45	156/9584	0.0320513	6.82621	5.039	0.000774254	0.00936847	0.00774254	538486/540838/326600/281597/539459	5
Metabolism	Amino acid metabolism	bta00270	Cysteine and methionine metabolism	3/45	54/9584	0.0555556	11.8321	5.48237	0.00202986	0.0223285	0.0184533	281275/281306/508158	3
Metabolism	Amino acid metabolism	bta00340	Histidine metabolism	2/45	22/9584	0.0909091	19.3616	5.9218	0.00469114	0.0473023	0.0390928	512626/508629	2
Organismal Systems	Immune system	bta04613	Neutrophil extracellular trap formation	5/45	242/9584	0.0206612	4.40037	3.67976	0.00528107	0.0491546	0.0406236	511206/100336938/522960/282119/281877	5

## Sheet: KEGG_module9_Module
category	subcategory	ID	Description	GeneRatio	BgRatio	RichFactor	FoldEnrichment	zScore	pvalue	p.adjust	qvalue	geneID	Count
Organismal Systems	Immune system	bta04666	Fc gamma R-mediated phagocytosis	5/34	98/9584	0.0510204	14.3818	7.94462	2.21914193127655e-05	0.00328433	0.00282649	515515/614345/506596/280814/282325	5
Metabolism	Carbohydrate metabolism	bta00030	Pentose phosphate pathway	3/34	29/9584	0.103448	29.1602	9.06168	0.000139959	0.0103569	0.00891316	514939/534402/507119	3
Organismal Systems	Immune system	bta04611	Platelet activation	4/34	123/9584	0.0325203	9.16691	5.43914	0.000889482	0.0438811	0.037764	515515/513377/533670/282226	4
Metabolism	Carbohydrate metabolism	bta00010	Glycolysis / Gluconeogenesis	3/34	65/9584	0.0461538	13.01	5.79683	0.00153343	0.0453895	0.039062	281274/534402/507119	3
Metabolism	Metabolism of other amino acids	bta00480	Glutathione metabolism	3/34	65/9584	0.0461538	13.01	5.79683	0.00153343	0.0453895	0.039062	506406/514939/281209	3
Organismal Systems	Immune system	bta04664	Fc epsilon RI signaling pathway	3/34	71/9584	0.0422535	11.9105	5.5056	0.0019776	0.0487807	0.0419806	515515/613869/282226	3
Organismal Systems	Endocrine system	bta04918	Thyroid hormone synthesis	3/34	76/9584	0.0394737	11.1269	5.28845	0.00240322	0.0496507	0.0427293	506406/281209/282325	3
Human Diseases	Infectious disease: parasitic	bta05140	Leishmaniasis	3/34	79/9584	0.0379747	10.7044	5.16767	0.00268382	0.0496507	0.0427293	281346/510814/282325	3
